# Supplementary material for: Genome-wide identification, characterization, and functional analysis of lncRNAs in Hevea brasiliensis
Source: Front Plant Sci. 2022 Oct 5;13:1012576. doi: 10.3389/fpls.2022.1012576 (PMC9581277; doi:10.3389/fpls.2022.1012576)
Supplement: Supplementary Table 1 — Sample information of this study. [file Table_1.xlsx]

## Sheet: Sheet1
Table S1. Sample information of this study
Run	SampleId	Tissue	Treatment	Age	Library_Layout	SRA_Study	Group	References
SRR3136156	Root	root	not applicable	5 months	PAIRED	SRP069104	Root	Tang et al., 2016
SRR3136173	Latex_Eth_h0	latex0h	Ethrel treatment	10 years	PAIRED	SRP069104	Latex_Eth_h0	Tang et al., 2016
SRR3136177	Latex_Eth_h12	latex12h	Ethrel treatment	10 years	PAIRED	SRP069104	Latex_Eth_h12	Tang et al., 2016
SRR3136178	Latex_Eth_h24	latex24h	Ethrel treatment	10 years	PAIRED	SRP069104	Latex_Eth_h24	Tang et al., 2016
SRR3136158	Bark	bark	not applicable	10 years	PAIRED	SRP069104	Bark	Tang et al., 2016
SRR3136159	Leaf	leaf	not applicable	10 years	PAIRED	SRP069104	Leaf	Tang et al., 2016
SRR3136162	Latex	latex	not applicable	10 years	PAIRED	SRP069104	Latex	Tang et al., 2016
SRR3136165	Female_Flower	female flower	not applicable	10 years	PAIRED	SRP069104	Female_Flower	Tang et al., 2016
SRR3136166	Male_Flower	male flower	not applicable	10 years	PAIRED	SRP069104	Male_Flower	Tang et al., 2016
SRR3136168	Seed	seed	not applicable	10 years	PAIRED	SRP069104	Seed	Tang et al., 2016
SRR3136176	Latex_Eth_h3	latex3h	Ethrel treatment	10 years	PAIRED	SRP069104	Latex_Eth_h3	Tang et al., 2016
SRR3136185	Leaf_StageB	leafB	not applicable	10 years	PAIRED	SRP069104	Leaf_StageB	Tang et al., 2016
SRR3136188	Leaf_StageB.C	leafB-C	not applicable	10 years	PAIRED	SRP069104	Leaf_StageB.C	Tang et al., 2016
SRR3136190	Leaf_StageC	leafC	not applicable	10 years	PAIRED	SRP069104	Leaf_StageC	Tang et al., 2016
SRR3136192	Leaf_StageD	leafD	not applicable	10 years	PAIRED	SRP069104	Leaf_StageD	Tang et al., 2016
SRR6127583	Stem_4C_h24	stem	40℃ treatment for 24 h	One-year old	PAIRED	SRP119284	Stem_4C_h24	Gong et al., 2018
SRR6127584	Stem_4C_h2	stem	40℃ treatment for 2 h	One-year old	PAIRED	SRP119284	Stem_4C_h2	Gong et al., 2018
SRR6127585	Stem_4C_h0	stem	40℃ treatment for 0 h	One-year old	PAIRED	SRP119284	Stem_4C_h0	Gong et al., 2018
SRR12353005	Cotyledonary_Embryo_1	embryo	cotyledonary embryo	130days	PAIRED	SRP274325	CE_Day130	Wang et al., 2021
SRR12353006	Abnormal_Embryo_3	embryo	abnormal embryo	130days	PAIRED	SRP274325	AE_Day130	Wang et al., 2021
SRR12353008	Abnormal_Embryo_1	embryo	abnormal embryo	130days	PAIRED	SRP274325	AE_Day130	Wang et al., 2021
SRR12353009	Primary_Embryo_3	embryo	primary embryo	90days	PAIRED	SRP274325	PE_Day90	Wang et al., 2021
SRR12353010	Primary_Embryo_2	embryo	primary embryo	90days	PAIRED	SRP274325	PE_Day90	Wang et al., 2021
SRR12353011	Primary_Embryo_1	embryo	primary embryo	90days	PAIRED	SRP274325	PE_Day90	Wang et al., 2021
SRR12353012	Embryogenic_Callus_3	embryo	embryogenic callus	50 days	PAIRED	SRP274325	EC_Day50	Wang et al., 2021
SRR12353013	Mature_Cotyledonary_Embryo_3	embryo	mature cotyledonary embryo	150days	PAIRED	SRP274325	MCE_Day150	Wang et al., 2021
SRR12353014	Mature_Cotyledonary_Embryo_2	embryo	mature cotyledonary embryo	150days	PAIRED	SRP274325	MCE_Day150	Wang et al., 2021
SRR12353015	Mature_Cotyledonary_Embryo_1	embryo	mature cotyledonary embryo	150days	PAIRED	SRP274325	MCE_Day150	Wang et al., 2021
SRR12353016	Withered_Abnormal_Embryo_3	embryo	withered abnormal embryo	150days	PAIRED	SRP274325	WAE_Day150	Wang et al., 2021
SRR12353017	Withered_Abnormal_Embryo_2	embryo	withered abnormal embryo	150days	PAIRED	SRP274325	WAE_Day150	Wang et al., 2021
SRR12353018	Withered_Abnormal_Embryo_1	embryo	withered abnormal embryo	150days	PAIRED	SRP274325	WAE_Day150	Wang et al., 2021
SRR12353019	Cotyledonary_Embryo_3	embryo	cotyledonary embryo	130days	PAIRED	SRP274325	CE_Day130	Wang et al., 2021
SRR12353020	Cotyledonary_Embryo_2	embryo	cotyledonary embryo	130days	PAIRED	SRP274325	CE_Day130	Wang et al., 2021
SRR12353021	Embryogenic_Callus_2	embryo	embryogenic callus	50 days	PAIRED	SRP274325	EC_Day50	Wang et al., 2021
SRR12353022	Embryogenic_Callus_1	embryo	embryogenic callus	50 days	PAIRED	SRP274325	EC_Day50	Wang et al., 2021
