# Supplementary material for: Genome-wide identification, characterization, and functional analysis of lncRNAs in Hevea brasiliensis
Source: Front Plant Sci. 2022 Oct 5;13:1012576. doi: 10.3389/fpls.2022.1012576 (PMC9581277; doi:10.3389/fpls.2022.1012576)
Supplement: Supplementary Table 3 — The functional profile of tissue-specific lncRNAs. [file Table_3.xlsx]

## Sheet: Root
Table S3.1 The functional profile of root tissue-specific lncRNAs
LncRNAId	GOId	Term
Reyan73397.10268.7	GO:0008652	asymmetric cell division
Reyan73397.10268.7	GO:0032543	protein phosphorylation
Reyan73397.1051.14	GO:0016226	response to oxidative stress
Reyan73397.1051.14	GO:0009416	hydrogen peroxide catabolic process
Reyan73397.1051.14	GO:0006783	positive regulation of transcription by RNA polymerase II
Reyan73397.1051.14	GO:0006357	DNA topological change
Reyan73397.1051.14	GO:0051513	ribosome-associated ubiquitin-dependent protein catabolic process
Reyan73397.1051.14	GO:0030042	SCF complex assembly
Reyan73397.1051.14	GO:0009247	TOR signaling
Reyan73397.1051.14	GO:0000723	transcription by RNA polymerase I
Reyan73397.1051.14	GO:0009738	nicotianamine biosynthetic process
Reyan73397.1051.14	GO:0006811	peptidyl-lysine monomethylation
Reyan73397.1051.14	GO:0031929	RNA polymerase I preinitiation complex assembly
Reyan73397.1097.2	GO:0006750	root development
Reyan73397.1097.2	GO:0051304	protein targeting to chloroplast
Reyan73397.11209.2	GO:0006310	oxidation-reduction process
Reyan73397.11209.2	GO:0032543	protein phosphorylation
Reyan73397.11209.2	GO:0006817	rRNA metabolic process
Reyan73397.11209.2	GO:0009052	ncRNA processing
Reyan73397.11209.2	GO:0007062	protein insertion into mitochondrial inner membrane
Reyan73397.11209.2	GO:0000272	rescue of stalled ribosome
Reyan73397.11209.2	GO:0015995	copper ion transmembrane transport
Reyan73397.11209.2	GO:0009658	malate transport
Reyan73397.11209.2	GO:0035999	isocitrate metabolic process
Reyan73397.11209.2	GO:0000077	Golgi organization
Reyan73397.11209.2	GO:0010215	regulation of asymmetric cell division
Reyan73397.11209.2	GO:0035494	root hair cell development
Reyan73397.11398.1	GO:0009086	Group II intron splicing
Reyan73397.11398.1	GO:0016226	response to oxidative stress
Reyan73397.11398.1	GO:0009416	hydrogen peroxide catabolic process
Reyan73397.11398.1	GO:0051513	ribosome-associated ubiquitin-dependent protein catabolic process
Reyan73397.11398.1	GO:0030042	SCF complex assembly
Reyan73397.11398.1	GO:0000266	regulation of microtubule-based process
Reyan73397.11398.1	GO:0016180	regulation of circadian rhythm
Reyan73397.11398.1	GO:0016192	chloroplast organization
Reyan73397.11398.1	GO:0006511	dolichol biosynthetic process
Reyan73397.11398.1	GO:1901671	regulation of division septum assembly
Reyan73397.11398.1	GO:0072423	circadian rhythm
Reyan73397.11758.10	GO:0006357	DNA topological change
Reyan73397.11758.10	GO:0000398	intracellular protein transport
Reyan73397.11758.10	GO:0006426	mRNA splicing, via spliceosome
Reyan73397.11758.10	GO:0010215	regulation of asymmetric cell division
Reyan73397.11758.10	GO:0006816	histone lysine methylation
Reyan73397.11758.10	GO:0030833	plant organ development
Reyan73397.11758.10	GO:0045944	cell differentiation
Reyan73397.11758.10	GO:0006879	very long-chain fatty acid biosynthetic process
Reyan73397.12069.1	GO:0006310	oxidation-reduction process
Reyan73397.12069.1	GO:0022904	transmembrane transport
Reyan73397.12069.1	GO:1902600	actin cytoskeleton organization
Reyan73397.12069.1	GO:0006629	barbed-end actin filament capping
Reyan73397.12576.1	GO:0016226	response to oxidative stress
Reyan73397.12576.1	GO:0009416	hydrogen peroxide catabolic process
Reyan73397.12576.1	GO:0006310	oxidation-reduction process
Reyan73397.12576.1	GO:0032543	protein phosphorylation
Reyan73397.12576.1	GO:0030041	pigment biosynthetic process
Reyan73397.12576.1	GO:0006221	acetyl-CoA biosynthetic process from acetate
Reyan73397.12576.1	GO:0043248	transsulfuration
Reyan73397.12627.1	GO:0016226	response to oxidative stress
Reyan73397.12627.1	GO:0006783	positive regulation of transcription by RNA polymerase II
Reyan73397.12627.1	GO:0009738	nicotianamine biosynthetic process
Reyan73397.12627.1	GO:0006542	regulation of transcription, DNA-templated
Reyan73397.12627.1	GO:0006310	oxidation-reduction process
Reyan73397.12627.1	GO:0010411	fatty acid metabolic process
Reyan73397.12627.1	GO:0019441	zinc ion transmembrane transport
Reyan73397.12627.1	GO:0044205	ubiquinone biosynthetic process
Reyan73397.12627.1	GO:0001522	embryo development ending in seed dormancy
Reyan73397.12627.1	GO:0007143	purine nucleobase transport
Reyan73397.12627.1	GO:0006364	mismatch repair
Reyan73397.12627.1	GO:0006744	metal ion transport
Reyan73397.12627.1	GO:0006367	heme transport
Reyan73397.12804.1	GO:0019464	carbohydrate metabolic process
Reyan73397.12804.1	GO:0006408	activation of protein kinase activity
Reyan73397.12804.1	GO:0006482	regulation of mitotic spindle organization
Reyan73397.12804.1	GO:0015986	cellular protein modification process
Reyan73397.12804.1	GO:0010265	microtubule-based process
Reyan73397.12804.1	GO:0009733	gravitropism
Reyan73397.12804.1	GO:0050992	trichome morphogenesis
Reyan73397.12804.1	GO:0006788	regulation of auxin polar transport
Reyan73397.12804.1	GO:0006887	negative regulation of translation
Reyan73397.12884.1	GO:0006783	positive regulation of transcription by RNA polymerase II
Reyan73397.12884.1	GO:0006408	activation of protein kinase activity
Reyan73397.12884.1	GO:0006482	regulation of mitotic spindle organization
Reyan73397.12884.1	GO:0006364	mismatch repair
Reyan73397.12884.1	GO:0006367	heme transport
Reyan73397.12884.1	GO:0008380	response to aluminum ion
Reyan73397.12884.1	GO:0048564	response to acidic pH
Reyan73397.12884.1	GO:0008643	regulation of ARF protein signal transduction
Reyan73397.12884.1	GO:0019988	meristem structural organization
Reyan73397.12884.1	GO:0051382	regulation of gene expression, epigenetic
Reyan73397.12884.1	GO:0009959	response to DNA damage checkpoint signaling
Reyan73397.12884.1	GO:0017183	DNA duplex unwinding
Reyan73397.12884.1	GO:0015979	DNA replication initiation
Reyan73397.12884.1	GO:2000028	rRNA base methylation
Reyan73397.12884.1	GO:0016560	NAD biosynthetic process
Reyan73397.12884.1	GO:0071025	S-adenosylmethionine biosynthetic process
Reyan73397.12884.1	GO:0016567	intra-Golgi vesicle-mediated transport
Reyan73397.12884.1	GO:0008033	cytochrome complex assembly
Reyan73397.12884.1	GO:0006662	proline biosynthetic process
Reyan73397.13403.1	GO:0006952	gene silencing by RNA
Reyan73397.13403.1	GO:0006468	anisotropic cell growth
Reyan73397.13403.1	GO:0000103	regulation of cellulose biosynthetic process
Reyan73397.13453.9	GO:0016226	response to oxidative stress
Reyan73397.13453.9	GO:0009416	hydrogen peroxide catabolic process
Reyan73397.13453.9	GO:0006783	positive regulation of transcription by RNA polymerase II
Reyan73397.13453.9	GO:0009738	nicotianamine biosynthetic process
Reyan73397.13453.9	GO:0006542	regulation of transcription, DNA-templated
Reyan73397.13453.9	GO:0006310	oxidation-reduction process
Reyan73397.13453.9	GO:0010411	fatty acid metabolic process
Reyan73397.13453.9	GO:0030433	glutathione metabolic process
Reyan73397.13453.9	GO:0019441	zinc ion transmembrane transport
Reyan73397.13453.9	GO:0044205	ubiquinone biosynthetic process
Reyan73397.13453.9	GO:0009311	tetrahydrofolate metabolic process
Reyan73397.13453.9	GO:0007143	purine nucleobase transport
Reyan73397.13453.9	GO:0006364	mismatch repair
Reyan73397.13453.9	GO:0006744	metal ion transport
Reyan73397.13453.9	GO:0006367	heme transport
Reyan73397.13453.9	GO:0008380	response to aluminum ion
Reyan73397.13453.9	GO:0048564	response to acidic pH
Reyan73397.13453.9	GO:0009435	superoxide metabolic process
Reyan73397.13906.3	GO:0016226	response to oxidative stress
Reyan73397.13906.3	GO:0009416	hydrogen peroxide catabolic process
Reyan73397.13906.3	GO:0019464	carbohydrate metabolic process
Reyan73397.13906.3	GO:0006310	oxidation-reduction process
Reyan73397.13906.3	GO:0032543	protein phosphorylation
Reyan73397.13906.3	GO:0007140	purine nucleobase metabolic process
Reyan73397.13906.3	GO:0030433	glutathione metabolic process
Reyan73397.13906.3	GO:0006423	protein N-linked glycosylation
Reyan73397.13906.3	GO:0022904	transmembrane transport
Reyan73397.13906.3	GO:0045893	ion transport
Reyan73397.13906.3	GO:0006166	cell wall biogenesis
Reyan73397.13906.3	GO:0006913	signal transduction
Reyan73397.13906.3	GO:0009908	proteolysis
Reyan73397.13906.3	GO:0000045	cellular glucan metabolic process
Reyan73397.13906.3	GO:0006488	xyloglucan metabolic process
Reyan73397.13908.1	GO:0016226	response to oxidative stress
Reyan73397.13908.1	GO:0006310	oxidation-reduction process
Reyan73397.13908.1	GO:0032543	protein phosphorylation
Reyan73397.13908.1	GO:1900034	calcium ion transport
Reyan73397.13908.1	GO:0006013	sterol biosynthetic process
Reyan73397.13908.1	GO:0043039	nucleosome assembly
Reyan73397.13908.1	GO:0045892	plant-type cell wall organization or biogenesis
Reyan73397.14088.1	GO:0009165	prolyl-tRNA aminoacylation
Reyan73397.14088.1	GO:0006526	ATP-dependent chromatin remodeling
Reyan73397.14088.1	GO:0000184	formaldehyde catabolic process
Reyan73397.14088.1	GO:1990116	maturation of LSU-rRNA from tricistronic rRNA transcript (SSU-rRNA, 5.8S rRNA, LSU-rRNA)
Reyan73397.14266.1	GO:0042254	mitochondrial ADP transmembrane transport
Reyan73397.14266.1	GO:0046653	mitochondrial ATP transmembrane transport
Reyan73397.14266.1	GO:0006542	regulation of transcription, DNA-templated
Reyan73397.14266.1	GO:0006310	oxidation-reduction process
Reyan73397.14266.1	GO:0006415	electron transport chain
Reyan73397.14266.1	GO:0006869	phosphate ion transport
Reyan73397.14266.1	GO:0009765	trehalose metabolic process
Reyan73397.14266.1	GO:0071025	S-adenosylmethionine biosynthetic process
Reyan73397.14266.1	GO:0006913	signal transduction
Reyan73397.14266.1	GO:0006508	cation transport
Reyan73397.14266.1	GO:0007165	brassinosteroid mediated signaling pathway
Reyan73397.14266.1	GO:0006270	L-serine biosynthetic process
Reyan73397.14266.1	GO:0010447	negative regulation of catalytic activity
Reyan73397.14266.1	GO:0007018	coenzyme A metabolic process
Reyan73397.14414.1	GO:0009416	hydrogen peroxide catabolic process
Reyan73397.14414.1	GO:0006783	positive regulation of transcription by RNA polymerase II
Reyan73397.14414.1	GO:0006542	regulation of transcription, DNA-templated
Reyan73397.14414.1	GO:0006310	oxidation-reduction process
Reyan73397.14414.1	GO:0006120	lipid transport
Reyan73397.14582.1	GO:0016226	response to oxidative stress
Reyan73397.14582.1	GO:0009416	hydrogen peroxide catabolic process
Reyan73397.14582.1	GO:0006783	positive regulation of transcription by RNA polymerase II
Reyan73397.14582.1	GO:0006357	DNA topological change
Reyan73397.14582.1	GO:0051513	ribosome-associated ubiquitin-dependent protein catabolic process
Reyan73397.14582.1	GO:0030042	SCF complex assembly
Reyan73397.14582.1	GO:0009247	TOR signaling
Reyan73397.14582.1	GO:0000723	transcription by RNA polymerase I
Reyan73397.14582.1	GO:0009738	nicotianamine biosynthetic process
Reyan73397.14582.1	GO:0006811	peptidyl-lysine monomethylation
Reyan73397.14582.1	GO:0031929	RNA polymerase I preinitiation complex assembly
Reyan73397.14691.2	GO:0006952	gene silencing by RNA
Reyan73397.14691.2	GO:0007059	vacuolar transport
Reyan73397.14691.2	GO:0006006	intermembrane lipid transfer
Reyan73397.14691.2	GO:0016180	regulation of circadian rhythm
Reyan73397.14691.2	GO:0000077	Golgi organization
Reyan73397.14691.2	GO:0016567	intra-Golgi vesicle-mediated transport
Reyan73397.14691.2	GO:0055085	arginine biosynthetic process
Reyan73397.14691.2	GO:0006401	phosphatidylinositol metabolic process
Reyan73397.14691.2	GO:0032456	SNARE complex disassembly
Reyan73397.14691.2	GO:0048312	peroxisome organization
Reyan73397.14691.2	GO:0015937	histone monoubiquitination
Reyan73397.14691.2	GO:0006556	tricarboxylic acid cycle
Reyan73397.14691.2	GO:0044206	inositol trisphosphate metabolic process
Reyan73397.14691.2	GO:0000373	malate metabolic process
Reyan73397.14959.1	GO:0030036	inositol phosphate dephosphorylation
Reyan73397.14959.1	GO:0006506	phosphatidylinositol phosphorylation
Reyan73397.14959.1	GO:0032147	cellular manganese ion homeostasis
Reyan73397.14959.1	GO:0009960	negative regulation of transcription by RNA polymerase III
Reyan73397.14959.1	GO:0016310	cellulose biosynthetic process
Reyan73397.14959.1	GO:0072423	circadian rhythm
Reyan73397.14959.1	GO:0009733	gravitropism
Reyan73397.14959.1	GO:0006788	regulation of auxin polar transport
Reyan73397.14959.1	GO:0055085	arginine biosynthetic process
Reyan73397.14959.1	GO:0045736	blue light signaling pathway
Reyan73397.14959.1	GO:0007275	DNA integration
Reyan73397.14959.1	GO:0046373	response to auxin
Reyan73397.14959.1	GO:0006384	clathrin coat assembly
Reyan73397.14959.1	GO:0008610	snRNA processing
Reyan73397.14959.1	GO:0009639	response to desiccation
Reyan73397.15131.1	GO:0016226	response to oxidative stress
Reyan73397.15131.1	GO:0009416	hydrogen peroxide catabolic process
Reyan73397.15131.1	GO:0006310	oxidation-reduction process
Reyan73397.15131.1	GO:0006437	lignin catabolic process
Reyan73397.15131.1	GO:0072583	triterpenoid biosynthetic process
Reyan73397.15131.1	GO:0015995	copper ion transmembrane transport
Reyan73397.15131.1	GO:0070588	cellulose microfibril organization
Reyan73397.15131.2	GO:0016226	response to oxidative stress
Reyan73397.15131.2	GO:0009416	hydrogen peroxide catabolic process
Reyan73397.15131.2	GO:0006310	oxidation-reduction process
Reyan73397.15131.2	GO:0032543	protein phosphorylation
Reyan73397.15131.2	GO:0030041	pigment biosynthetic process
Reyan73397.15131.2	GO:0030433	glutathione metabolic process
Reyan73397.15131.2	GO:0070588	cellulose microfibril organization
Reyan73397.15544.3	GO:0016226	response to oxidative stress
Reyan73397.15544.3	GO:0009416	hydrogen peroxide catabolic process
Reyan73397.15544.3	GO:0006783	positive regulation of transcription by RNA polymerase II
Reyan73397.15544.3	GO:0006357	DNA topological change
Reyan73397.15544.3	GO:0051513	ribosome-associated ubiquitin-dependent protein catabolic process
Reyan73397.15544.3	GO:0030042	SCF complex assembly
Reyan73397.15544.3	GO:0009247	TOR signaling
Reyan73397.15544.3	GO:0000723	transcription by RNA polymerase I
Reyan73397.15544.3	GO:0009738	nicotianamine biosynthetic process
Reyan73397.15544.3	GO:0006811	peptidyl-lysine monomethylation
Reyan73397.15544.3	GO:0031929	RNA polymerase I preinitiation complex assembly
Reyan73397.1580.1	GO:0051103	protein folding
Reyan73397.1580.1	GO:0016570	translational initiation
Reyan73397.1580.1	GO:0008652	asymmetric cell division
Reyan73397.1580.1	GO:0002143	protein ufmylation
Reyan73397.15833.1	GO:0006310	oxidation-reduction process
Reyan73397.15833.1	GO:0016126	defense response
Reyan73397.1707.4	GO:0006750	root development
Reyan73397.1707.4	GO:0051103	protein folding
Reyan73397.1707.4	GO:0005992	cellular amino acid biosynthetic process
Reyan73397.1707.4	GO:0030026	translation
Reyan73397.1707.4	GO:1903259	transcription, DNA-templated
Reyan73397.1707.4	GO:0006457	base-excision repair
Reyan73397.1707.4	GO:0009638	proteolysis involved in cellular protein catabolic process
Reyan73397.1707.4	GO:0006289	cellular amino acid metabolic process
Reyan73397.1707.4	GO:0006779	SRP-dependent cotranslational protein targeting to membrane
Reyan73397.1707.4	GO:0009156	proteasome assembly
Reyan73397.1707.4	GO:0006614	post-chaperonin tubulin folding pathway
Reyan73397.1707.4	GO:0006680	negative regulation of translational elongation
Reyan73397.1707.4	GO:0042773	tubulin complex assembly
Reyan73397.1707.4	GO:0042256	pollen development
Reyan73397.1707.4	GO:0009152	mRNA export from nucleus
Reyan73397.17483.2	GO:0016226	response to oxidative stress
Reyan73397.17483.2	GO:0009416	hydrogen peroxide catabolic process
Reyan73397.17483.2	GO:0051513	ribosome-associated ubiquitin-dependent protein catabolic process
Reyan73397.17483.2	GO:0030042	SCF complex assembly
Reyan73397.17483.2	GO:0000266	regulation of microtubule-based process
Reyan73397.17483.2	GO:0006511	dolichol biosynthetic process
Reyan73397.17483.2	GO:1901671	regulation of division septum assembly
Reyan73397.17483.2	GO:0072423	circadian rhythm
Reyan73397.17620.1	GO:0051304	protein targeting to chloroplast
Reyan73397.17620.1	GO:0009664	endoplasmic reticulum to Golgi vesicle-mediated transport
Reyan73397.17620.1	GO:0006165	nuclear-transcribed mRNA catabolic process, nonsense-mediated decay
Reyan73397.17620.1	GO:0070966	rRNA processing
Reyan73397.17620.1	GO:0040029	chromatin remodeling
Reyan73397.17620.1	GO:0006259	chloride transport
Reyan73397.17620.1	GO:0018216	regulation of translation
Reyan73397.17620.1	GO:0006571	leucyl-tRNA aminoacylation
Reyan73397.17620.1	GO:0046488	protein prenylation
Reyan73397.17620.1	GO:0006084	uracil salvage
Reyan73397.17946.2	GO:0030026	translation
Reyan73397.17946.2	GO:0000184	formaldehyde catabolic process
Reyan73397.17946.2	GO:1990116	maturation of LSU-rRNA from tricistronic rRNA transcript (SSU-rRNA, 5.8S rRNA, LSU-rRNA)
Reyan73397.17946.2	GO:0019264	iron-sulfur cluster assembly
Reyan73397.18121.1	GO:0016226	response to oxidative stress
Reyan73397.18121.1	GO:0009416	hydrogen peroxide catabolic process
Reyan73397.18121.1	GO:0006783	positive regulation of transcription by RNA polymerase II
Reyan73397.18121.1	GO:0006357	DNA topological change
Reyan73397.18121.1	GO:0051513	ribosome-associated ubiquitin-dependent protein catabolic process
Reyan73397.18121.1	GO:0030042	SCF complex assembly
Reyan73397.18121.1	GO:0009247	TOR signaling
Reyan73397.18121.1	GO:0000723	transcription by RNA polymerase I
Reyan73397.18121.1	GO:0009738	nicotianamine biosynthetic process
Reyan73397.18121.1	GO:0006811	peptidyl-lysine monomethylation
Reyan73397.18121.1	GO:0031929	RNA polymerase I preinitiation complex assembly
Reyan73397.18621.1	GO:0017196	response to heat
Reyan73397.18621.1	GO:0002143	protein ufmylation
Reyan73397.18621.1	GO:0007093	protein targeting
Reyan73397.18621.1	GO:0009909	negative regulation of DNA helicase activity
Reyan73397.18621.1	GO:0007059	vacuolar transport
Reyan73397.18621.1	GO:0006426	mRNA splicing, via spliceosome
Reyan73397.18621.1	GO:0000266	regulation of microtubule-based process
Reyan73397.18621.1	GO:0015693	histone modification
Reyan73397.18621.1	GO:0070475	protein O-linked glycosylation
Reyan73397.18621.1	GO:0006623	protein refolding
Reyan73397.18621.1	GO:0006355	'de novo' IMP biosynthetic process
Reyan73397.18621.1	GO:0006002	mitochondrial cytochrome c oxidase assembly
Reyan73397.18760.1	GO:0016226	response to oxidative stress
Reyan73397.18760.1	GO:0009416	hydrogen peroxide catabolic process
Reyan73397.18760.1	GO:0006783	positive regulation of transcription by RNA polymerase II
Reyan73397.18760.1	GO:0009738	nicotianamine biosynthetic process
Reyan73397.18760.1	GO:0006289	cellular amino acid metabolic process
Reyan73397.18760.1	GO:0006542	regulation of transcription, DNA-templated
Reyan73397.18760.1	GO:0006310	oxidation-reduction process
Reyan73397.18760.1	GO:0010411	fatty acid metabolic process
Reyan73397.18760.1	GO:0030433	glutathione metabolic process
Reyan73397.18760.1	GO:0019441	zinc ion transmembrane transport
Reyan73397.18760.1	GO:0045017	mature ribosome assembly
Reyan73397.18760.1	GO:0007143	purine nucleobase transport
Reyan73397.18760.1	GO:0006364	mismatch repair
Reyan73397.18760.1	GO:0006744	metal ion transport
Reyan73397.18760.1	GO:0006367	heme transport
Reyan73397.18760.1	GO:0051276	glycolytic process
Reyan73397.18760.1	GO:0043161	purine nucleobase biosynthetic process
Reyan73397.18760.1	GO:0008033	cytochrome complex assembly
Reyan73397.18760.1	GO:0009435	superoxide metabolic process
Reyan73397.18760.1	GO:0019264	iron-sulfur cluster assembly
Reyan73397.18760.1	GO:0009306	oxygen transport
Reyan73397.18888.2	GO:0016226	response to oxidative stress
Reyan73397.18888.2	GO:0009416	hydrogen peroxide catabolic process
Reyan73397.18888.2	GO:0009738	nicotianamine biosynthetic process
Reyan73397.18888.2	GO:0006310	oxidation-reduction process
Reyan73397.18888.2	GO:0032543	protein phosphorylation
Reyan73397.18888.2	GO:0006807	recognition of pollen
Reyan73397.18888.2	GO:0016126	defense response
Reyan73397.18888.2	GO:0010411	fatty acid metabolic process
Reyan73397.18888.2	GO:0030833	plant organ development
Reyan73397.18888.2	GO:0045944	cell differentiation
Reyan73397.18888.2	GO:0006879	very long-chain fatty acid biosynthetic process
Reyan73397.18888.2	GO:0006471	L-methionine salvage from methylthioadenosine
Reyan73397.18888.2	GO:0000244	tRNA wobble adenosine to inosine editing
Reyan73397.18888.2	GO:0010142	urea catabolic process
Reyan73397.18898.1	GO:0009933	chromatin organization
Reyan73397.18898.1	GO:0009904	spermine biosynthetic process
Reyan73397.18898.1	GO:0019419	spermidine biosynthetic process
Reyan73397.18898.1	GO:0006816	histone lysine methylation
Reyan73397.18898.1	GO:0006913	signal transduction
Reyan73397.18898.1	GO:0070940	response to water
Reyan73397.18898.1	GO:0042779	intracellular signal transduction
Reyan73397.18898.1	GO:0031124	lipid storage
Reyan73397.18923.2	GO:0006542	regulation of transcription, DNA-templated
Reyan73397.18923.2	GO:0006310	oxidation-reduction process
Reyan73397.18923.2	GO:0009311	tetrahydrofolate metabolic process
Reyan73397.18923.2	GO:0032886	isoprenoid biosynthetic process
Reyan73397.18923.4	GO:0016226	response to oxidative stress
Reyan73397.18923.4	GO:0009416	hydrogen peroxide catabolic process
Reyan73397.18923.4	GO:0006783	positive regulation of transcription by RNA polymerase II
Reyan73397.18923.4	GO:0009738	nicotianamine biosynthetic process
Reyan73397.18923.4	GO:0006542	regulation of transcription, DNA-templated
Reyan73397.18923.4	GO:0006310	oxidation-reduction process
Reyan73397.18923.4	GO:0006241	abscisic acid-activated signaling pathway
Reyan73397.18923.4	GO:0006120	lipid transport
Reyan73397.18923.4	GO:0010411	fatty acid metabolic process
Reyan73397.18923.4	GO:0030041	pigment biosynthetic process
Reyan73397.18923.4	GO:0030433	glutathione metabolic process
Reyan73397.18923.4	GO:0009765	trehalose metabolic process
Reyan73397.18923.4	GO:0009063	proton export across plasma membrane
Reyan73397.18923.4	GO:0007143	purine nucleobase transport
Reyan73397.18923.4	GO:0051276	glycolytic process
Reyan73397.18923.4	GO:0006432	nucleoside diphosphate phosphorylation
Reyan73397.18923.4	GO:0009686	GTP biosynthetic process
Reyan73397.18923.4	GO:0045038	UTP biosynthetic process
Reyan73397.18923.4	GO:0045892	plant-type cell wall organization or biogenesis
Reyan73397.18923.4	GO:0032886	isoprenoid biosynthetic process
Reyan73397.18923.4	GO:0007050	biosynthetic process
Reyan73397.18923.4	GO:0006665	UDP-glucose metabolic process
Reyan73397.18923.5	GO:0030433	glutathione metabolic process
Reyan73397.18923.5	GO:0043161	purine nucleobase biosynthetic process
Reyan73397.19432.1	GO:0016226	response to oxidative stress
Reyan73397.19432.1	GO:0009416	hydrogen peroxide catabolic process
Reyan73397.19432.1	GO:0006783	positive regulation of transcription by RNA polymerase II
Reyan73397.19432.1	GO:0006542	regulation of transcription, DNA-templated
Reyan73397.19432.1	GO:0006310	oxidation-reduction process
Reyan73397.19432.1	GO:0030433	glutathione metabolic process
Reyan73397.19432.1	GO:0009311	tetrahydrofolate metabolic process
Reyan73397.19432.1	GO:0007143	purine nucleobase transport
Reyan73397.19432.1	GO:0008380	response to aluminum ion
Reyan73397.19432.1	GO:0048564	response to acidic pH
Reyan73397.19432.1	GO:0006086	vesicle fusion with Golgi apparatus
Reyan73397.19541.1	GO:0016226	response to oxidative stress
Reyan73397.19541.1	GO:0009416	hydrogen peroxide catabolic process
Reyan73397.19541.1	GO:0006783	positive regulation of transcription by RNA polymerase II
Reyan73397.19541.1	GO:0006542	regulation of transcription, DNA-templated
Reyan73397.19541.1	GO:0006310	oxidation-reduction process
Reyan73397.19541.1	GO:0016126	defense response
Reyan73397.19541.1	GO:0019441	zinc ion transmembrane transport
Reyan73397.19541.1	GO:0044205	ubiquinone biosynthetic process
Reyan73397.19541.1	GO:0008380	response to aluminum ion
Reyan73397.19541.1	GO:0048564	response to acidic pH
Reyan73397.19879.1	GO:0007031	trehalose biosynthetic process
Reyan73397.19879.1	GO:0006750	root development
Reyan73397.19879.1	GO:0032543	protein phosphorylation
Reyan73397.19879.1	GO:0000266	regulation of microtubule-based process
Reyan73397.19879.1	GO:0009933	chromatin organization
Reyan73397.19879.1	GO:0072583	triterpenoid biosynthetic process
Reyan73397.19879.1	GO:0072423	circadian rhythm
Reyan73397.19879.1	GO:0006744	metal ion transport
Reyan73397.19879.1	GO:0006165	nuclear-transcribed mRNA catabolic process, nonsense-mediated decay
Reyan73397.19879.1	GO:0000160	methylation
Reyan73397.20256.2	GO:0006526	ATP-dependent chromatin remodeling
Reyan73397.20256.2	GO:0006414	carbon fixation
Reyan73397.20256.2	GO:0006432	nucleoside diphosphate phosphorylation
Reyan73397.20256.2	GO:0009686	GTP biosynthetic process
Reyan73397.20256.2	GO:0045038	UTP biosynthetic process
Reyan73397.20256.2	GO:0051382	regulation of gene expression, epigenetic
Reyan73397.20256.2	GO:0006536	regulation of stomatal movement
Reyan73397.20256.2	GO:0016070	protein kinase C-activating G protein-coupled receptor signaling pathway
Reyan73397.20256.2	GO:0051028	protein maturation by iron-sulfur cluster transfer
Reyan73397.20256.2	GO:0048280	plant-type hypersensitive response
Reyan73397.20256.2	GO:0009168	nucleus organization
Reyan73397.20922.1	GO:0016226	response to oxidative stress
Reyan73397.20922.1	GO:0009416	hydrogen peroxide catabolic process
Reyan73397.20922.1	GO:0006783	positive regulation of transcription by RNA polymerase II
Reyan73397.20922.1	GO:0051513	ribosome-associated ubiquitin-dependent protein catabolic process
Reyan73397.20922.1	GO:0006511	dolichol biosynthetic process
Reyan73397.20922.1	GO:1901671	regulation of division septum assembly
Reyan73397.20922.1	GO:0046855	regulation of protein catabolic process
Reyan73397.20922.1	GO:0009073	GPI anchor biosynthetic process
Reyan73397.20922.1	GO:0006352	regulation of mitotic metaphase/anaphase transition
Reyan73397.20922.1	GO:0009451	endocytic recycling
Reyan73397.20922.1	GO:0009793	systemic acquired resistance, salicylic acid mediated signaling pathway
Reyan73397.20922.1	GO:0009082	regulation of jasmonic acid mediated signaling pathway
Reyan73397.20922.1	GO:0046854	regulation of salicylic acid mediated signaling pathway
Reyan73397.20922.1	GO:0010374	COPII vesicle coating
Reyan73397.20922.1	GO:0009658	malate transport
Reyan73397.20922.1	GO:0044249	proteasome-mediated ubiquitin-dependent protein catabolic process
Reyan73397.20922.1	GO:0000413	cell division
Reyan73397.20922.1	GO:0009651	deadenylation-dependent decapping of nuclear-transcribed mRNA
Reyan73397.20922.1	GO:0071805	chitin catabolic process
Reyan73397.20922.1	GO:0009785	cell wall macromolecule catabolic process
Reyan73397.20922.1	GO:0009742	DNA catabolic process
Reyan73397.21548.2	GO:0006783	positive regulation of transcription by RNA polymerase II
Reyan73397.21548.2	GO:0006542	regulation of transcription, DNA-templated
Reyan73397.21548.2	GO:0006102	stomatal complex development
Reyan73397.21548.2	GO:0006310	oxidation-reduction process
Reyan73397.21548.2	GO:0016126	defense response
Reyan73397.21548.2	GO:0030433	glutathione metabolic process
Reyan73397.21548.2	GO:0019441	zinc ion transmembrane transport
Reyan73397.21548.2	GO:0006298	defense response to bacterium
Reyan73397.21548.2	GO:0044205	ubiquinone biosynthetic process
Reyan73397.21548.2	GO:0001522	embryo development ending in seed dormancy
Reyan73397.21548.2	GO:0009966	developmental process
Reyan73397.21548.2	GO:0019264	iron-sulfur cluster assembly
Reyan73397.21548.2	GO:0045039	dephosphorylation of RNA polymerase II C-terminal domain
Reyan73397.21742.1	GO:0009960	negative regulation of transcription by RNA polymerase III
Reyan73397.21742.1	GO:0046373	response to auxin
Reyan73397.23085.1	GO:0016226	response to oxidative stress
Reyan73397.23085.1	GO:0009416	hydrogen peroxide catabolic process
Reyan73397.23085.1	GO:0006783	positive regulation of transcription by RNA polymerase II
Reyan73397.23085.1	GO:0006357	DNA topological change
Reyan73397.23085.1	GO:0051513	ribosome-associated ubiquitin-dependent protein catabolic process
Reyan73397.23085.1	GO:0030042	SCF complex assembly
Reyan73397.23085.1	GO:0009247	TOR signaling
Reyan73397.23085.1	GO:0000723	transcription by RNA polymerase I
Reyan73397.23085.1	GO:0009738	nicotianamine biosynthetic process
Reyan73397.23085.1	GO:0006811	peptidyl-lysine monomethylation
Reyan73397.23085.1	GO:0031929	RNA polymerase I preinitiation complex assembly
Reyan73397.23225.1	GO:0016226	response to oxidative stress
Reyan73397.23225.1	GO:0009416	hydrogen peroxide catabolic process
Reyan73397.23225.1	GO:0006783	positive regulation of transcription by RNA polymerase II
Reyan73397.23225.1	GO:0006357	DNA topological change
Reyan73397.23225.1	GO:0051513	ribosome-associated ubiquitin-dependent protein catabolic process
Reyan73397.23225.1	GO:0030042	SCF complex assembly
Reyan73397.23225.1	GO:0009247	TOR signaling
Reyan73397.23225.1	GO:0000723	transcription by RNA polymerase I
Reyan73397.23225.1	GO:0009738	nicotianamine biosynthetic process
Reyan73397.23225.1	GO:0006811	peptidyl-lysine monomethylation
Reyan73397.23225.1	GO:0031929	RNA polymerase I preinitiation complex assembly
Reyan73397.23282.1	GO:0120009	vitamin B6 biosynthetic process
Reyan73397.23282.1	GO:0001510	pyridoxal phosphate biosynthetic process
Reyan73397.23282.1	GO:0009165	prolyl-tRNA aminoacylation
Reyan73397.23282.1	GO:0000398	intracellular protein transport
Reyan73397.23282.1	GO:0008295	vesicle-mediated transport
Reyan73397.23282.1	GO:0034314	plant-type cell wall organization
Reyan73397.23282.1	GO:0009933	chromatin organization
Reyan73397.23282.1	GO:0006164	translesion synthesis
Reyan73397.23282.1	GO:0006228	nucleocytoplasmic transport
Reyan73397.23282.1	GO:0006817	rRNA metabolic process
Reyan73397.23282.1	GO:0009052	ncRNA processing
Reyan73397.23282.1	GO:0009058	cysteine biosynthetic process from serine
Reyan73397.23282.1	GO:1900150	protein import into nucleus
Reyan73397.23282.1	GO:0034227	protein secretion
Reyan73397.23282.1	GO:0030001	Golgi vesicle transport
Reyan73397.24317.7	GO:0006542	regulation of transcription, DNA-templated
Reyan73397.24317.7	GO:0022904	transmembrane transport
Reyan73397.24317.7	GO:0008356	phospholipid transport
Reyan73397.24317.7	GO:0000226	potassium ion transport
Reyan73397.24317.7	GO:0015074	cellular aldehyde metabolic process
Reyan73397.24317.7	GO:0048544	aromatic amino acid family biosynthetic process
Reyan73397.24317.7	GO:1902600	actin cytoskeleton organization
Reyan73397.24317.7	GO:0006629	barbed-end actin filament capping
Reyan73397.24317.7	GO:0048312	peroxisome organization
Reyan73397.24317.7	GO:0015031	DNA damage checkpoint
Reyan73397.24317.7	GO:0120029	negative regulation of organ growth
Reyan73397.24317.7	GO:0010207	sucrose transport
Reyan73397.24317.7	GO:0009773	positive regulation of growth
Reyan73397.24317.7	GO:0006596	RNA metabolic process
Reyan73397.24317.7	GO:0006821	RNA splicing
Reyan73397.24317.7	GO:0006325	chorismate metabolic process
Reyan73397.24317.7	GO:0046034	actin filament bundle assembly
Reyan73397.24317.7	GO:0006418	chloroplast fission
Reyan73397.25177.14	GO:0016226	response to oxidative stress
Reyan73397.25177.14	GO:0009416	hydrogen peroxide catabolic process
Reyan73397.25177.14	GO:0006357	DNA topological change
Reyan73397.25177.14	GO:0051513	ribosome-associated ubiquitin-dependent protein catabolic process
Reyan73397.25177.14	GO:0030042	SCF complex assembly
Reyan73397.25530.4	GO:0016226	response to oxidative stress
Reyan73397.25530.4	GO:0009416	hydrogen peroxide catabolic process
Reyan73397.25530.4	GO:0006357	DNA topological change
Reyan73397.25530.4	GO:0051513	ribosome-associated ubiquitin-dependent protein catabolic process
Reyan73397.25530.4	GO:0030042	SCF complex assembly
Reyan73397.25700.14	GO:0006614	post-chaperonin tubulin folding pathway
Reyan73397.25700.14	GO:0042773	tubulin complex assembly
Reyan73397.25700.14	GO:0006520	nuclear-transcribed mRNA catabolic process
Reyan73397.25700.14	GO:0051276	glycolytic process
Reyan73397.25700.14	GO:0006098	regulation of transcription by RNA polymerase II
Reyan73397.25700.14	GO:0006355	'de novo' IMP biosynthetic process
Reyan73397.25700.14	GO:0006368	translational elongation
Reyan73397.25700.14	GO:0042276	tRNA aminoacylation for protein translation
Reyan73397.25700.14	GO:0019684	DNA replication
Reyan73397.25700.14	GO:0009113	fructose 6-phosphate metabolic process
Reyan73397.25700.14	GO:0042752	cysteinyl-tRNA aminoacylation
Reyan73397.25700.14	GO:0009249	regulation of cell cycle
Reyan73397.25700.14	GO:0033014	peptide biosynthetic process
Reyan73397.25700.14	GO:0006351	cellular calcium ion homeostasis
Reyan73397.2576.1	GO:0030036	inositol phosphate dephosphorylation
Reyan73397.2576.1	GO:0006506	phosphatidylinositol phosphorylation
Reyan73397.2576.1	GO:0032147	cellular manganese ion homeostasis
Reyan73397.2576.1	GO:0120009	vitamin B6 biosynthetic process
Reyan73397.2576.1	GO:0001510	pyridoxal phosphate biosynthetic process
Reyan73397.2576.1	GO:0009960	negative regulation of transcription by RNA polymerase III
Reyan73397.2613.1	GO:0032264	oligopeptide transport
Reyan73397.2613.1	GO:0006783	positive regulation of transcription by RNA polymerase II
Reyan73397.2613.1	GO:0006542	regulation of transcription, DNA-templated
Reyan73397.2613.1	GO:0019464	carbohydrate metabolic process
Reyan73397.2613.1	GO:0006408	activation of protein kinase activity
Reyan73397.2613.1	GO:0006482	regulation of mitotic spindle organization
Reyan73397.2613.1	GO:0006102	stomatal complex development
Reyan73397.2613.1	GO:0034427	positive regulation of transcription, DNA-templated
Reyan73397.2613.1	GO:0015986	cellular protein modification process
Reyan73397.26833.1	GO:0016226	response to oxidative stress
Reyan73397.26833.1	GO:0009416	hydrogen peroxide catabolic process
Reyan73397.26833.1	GO:0006357	DNA topological change
Reyan73397.26833.1	GO:0051513	ribosome-associated ubiquitin-dependent protein catabolic process
Reyan73397.26833.1	GO:0030042	SCF complex assembly
Reyan73397.26833.1	GO:0000723	transcription by RNA polymerase I
Reyan73397.26833.1	GO:0009738	nicotianamine biosynthetic process
Reyan73397.26833.1	GO:0031929	RNA polymerase I preinitiation complex assembly
Reyan73397.26833.1	GO:0015986	cellular protein modification process
Reyan73397.26946.1	GO:0006783	positive regulation of transcription by RNA polymerase II
Reyan73397.26946.1	GO:0006542	regulation of transcription, DNA-templated
Reyan73397.26946.1	GO:0006310	oxidation-reduction process
Reyan73397.26946.1	GO:0044205	ubiquinone biosynthetic process
Reyan73397.26946.1	GO:0032049	acyl-CoA metabolic process
Reyan73397.26946.1	GO:0001522	embryo development ending in seed dormancy
Reyan73397.26946.1	GO:0007143	purine nucleobase transport
Reyan73397.26946.1	GO:0009966	developmental process
Reyan73397.26946.1	GO:0019264	iron-sulfur cluster assembly
Reyan73397.27370.1	GO:0016226	response to oxidative stress
Reyan73397.27370.1	GO:0009416	hydrogen peroxide catabolic process
Reyan73397.27370.1	GO:0006357	DNA topological change
Reyan73397.27370.1	GO:0051513	ribosome-associated ubiquitin-dependent protein catabolic process
Reyan73397.27370.1	GO:0030042	SCF complex assembly
Reyan73397.27370.1	GO:0000266	regulation of microtubule-based process
Reyan73397.27637.1	GO:0006783	positive regulation of transcription by RNA polymerase II
Reyan73397.27637.1	GO:0019464	carbohydrate metabolic process
Reyan73397.27637.1	GO:0002098	DNA metabolic process
Reyan73397.27637.1	GO:0009097	nitrogen compound metabolic process
Reyan73397.27637.1	GO:0006914	cellular glucose homeostasis
Reyan73397.27637.1	GO:0015770	microtubule-based movement
Reyan73397.27637.1	GO:0006302	organic substance metabolic process
Reyan73397.27637.1	GO:2000012	sucrose metabolic process
Reyan73397.27637.1	GO:0006470	N-glycan processing
Reyan73397.27637.1	GO:0070072	protein N-linked glycosylation via asparagine
Reyan73397.27732.15	GO:0016226	response to oxidative stress
Reyan73397.27732.15	GO:0009416	hydrogen peroxide catabolic process
Reyan73397.27732.15	GO:0006357	DNA topological change
Reyan73397.27732.15	GO:0051513	ribosome-associated ubiquitin-dependent protein catabolic process
Reyan73397.27732.15	GO:0030042	SCF complex assembly
Reyan73397.27732.15	GO:0016192	chloroplast organization
Reyan73397.27732.15	GO:0006511	dolichol biosynthetic process
Reyan73397.27732.15	GO:0048364	glycyl-tRNA aminoacylation
Reyan73397.27732.15	GO:0045168	purine ribonucleoside monophosphate biosynthetic process
Reyan73397.27732.15	GO:0006564	IMP salvage
Reyan73397.27732.15	GO:1901671	regulation of division septum assembly
Reyan73397.27732.15	GO:0071897	protein dephosphorylation
Reyan73397.28205.1	GO:0016226	response to oxidative stress
Reyan73397.28205.1	GO:0009416	hydrogen peroxide catabolic process
Reyan73397.28205.1	GO:0006783	positive regulation of transcription by RNA polymerase II
Reyan73397.28205.1	GO:0009738	nicotianamine biosynthetic process
Reyan73397.28205.1	GO:0006542	regulation of transcription, DNA-templated
Reyan73397.28205.1	GO:0009439	sister chromatid cohesion
Reyan73397.28205.1	GO:0016973	regulation of flower development
Reyan73397.28205.1	GO:0007143	purine nucleobase transport
Reyan73397.28205.1	GO:0045292	protein maturation by [4Fe-4S] cluster transfer
Reyan73397.28205.1	GO:0009058	cysteine biosynthetic process from serine
Reyan73397.28205.1	GO:0006073	fatty acid biosynthetic process
Reyan73397.28205.1	GO:0007142	cell wall modification
Reyan73397.28205.1	GO:0006090	glycerol ether metabolic process
Reyan73397.28205.1	GO:0006606	meiotic cell cycle
Reyan73397.28205.1	GO:0003333	phosphatidylserine biosynthetic process
Reyan73397.28537.1	GO:0016226	response to oxidative stress
Reyan73397.28537.1	GO:0009416	hydrogen peroxide catabolic process
Reyan73397.28537.1	GO:0006783	positive regulation of transcription by RNA polymerase II
Reyan73397.28537.1	GO:0006357	DNA topological change
Reyan73397.28537.1	GO:0051513	ribosome-associated ubiquitin-dependent protein catabolic process
Reyan73397.28537.1	GO:0030042	SCF complex assembly
Reyan73397.28537.1	GO:0009247	TOR signaling
Reyan73397.28537.1	GO:0000723	transcription by RNA polymerase I
Reyan73397.28537.1	GO:0009738	nicotianamine biosynthetic process
Reyan73397.28537.1	GO:0006811	peptidyl-lysine monomethylation
Reyan73397.28537.1	GO:0031929	RNA polymerase I preinitiation complex assembly
Reyan73397.2854.1	GO:0016226	response to oxidative stress
Reyan73397.2854.1	GO:0009416	hydrogen peroxide catabolic process
Reyan73397.2854.1	GO:0006783	positive regulation of transcription by RNA polymerase II
Reyan73397.2854.1	GO:0006357	DNA topological change
Reyan73397.2854.1	GO:0051513	ribosome-associated ubiquitin-dependent protein catabolic process
Reyan73397.2854.1	GO:0030042	SCF complex assembly
Reyan73397.2854.1	GO:0009247	TOR signaling
Reyan73397.2854.1	GO:0000723	transcription by RNA polymerase I
Reyan73397.2854.1	GO:0009738	nicotianamine biosynthetic process
Reyan73397.2854.1	GO:0006811	peptidyl-lysine monomethylation
Reyan73397.2854.1	GO:0031929	RNA polymerase I preinitiation complex assembly
Reyan73397.28681.1	GO:0016226	response to oxidative stress
Reyan73397.28681.1	GO:0009416	hydrogen peroxide catabolic process
Reyan73397.28681.1	GO:0006783	positive regulation of transcription by RNA polymerase II
Reyan73397.28681.1	GO:0006542	regulation of transcription, DNA-templated
Reyan73397.28681.1	GO:0006310	oxidation-reduction process
Reyan73397.28681.1	GO:0030041	pigment biosynthetic process
Reyan73397.28681.1	GO:0030433	glutathione metabolic process
Reyan73397.28681.1	GO:0019441	zinc ion transmembrane transport
Reyan73397.28681.1	GO:0008380	response to aluminum ion
Reyan73397.28681.1	GO:0048564	response to acidic pH
Reyan73397.28928.1	GO:0006542	regulation of transcription, DNA-templated
Reyan73397.28928.1	GO:0022904	transmembrane transport
Reyan73397.28928.1	GO:0101030	glutamate metabolic process
Reyan73397.28928.1	GO:0019354	phototropism
Reyan73397.28928.1	GO:0006464	phosphate ion transmembrane transport
Reyan73397.29936.1	GO:0006310	oxidation-reduction process
Reyan73397.29936.1	GO:0030041	pigment biosynthetic process
Reyan73397.29936.1	GO:0030433	glutathione metabolic process
Reyan73397.29936.1	GO:0007186	Mo-molybdopterin cofactor biosynthetic process
Reyan73397.29936.1	GO:0007131	pollen tube guidance
Reyan73397.29936.1	GO:0019427	D-amino acid catabolic process
Reyan73397.30098.6	GO:0006310	oxidation-reduction process
Reyan73397.30098.6	GO:0035494	root hair cell development
Reyan73397.30402.1	GO:0007031	trehalose biosynthetic process
Reyan73397.30402.1	GO:0009086	Group II intron splicing
Reyan73397.30402.1	GO:0017196	response to heat
Reyan73397.30402.1	GO:0032264	oligopeptide transport
Reyan73397.30402.1	GO:0042254	mitochondrial ADP transmembrane transport
Reyan73397.30402.1	GO:0046653	mitochondrial ATP transmembrane transport
Reyan73397.30402.1	GO:0006537	regulation of abscisic acid biosynthetic process
Reyan73397.30402.1	GO:0006744	metal ion transport
Reyan73397.30402.1	GO:0000160	methylation
Reyan73397.30565.23	GO:0009234	proton transmembrane transport
Reyan73397.30565.23	GO:0000398	intracellular protein transport
Reyan73397.30565.23	GO:0008295	vesicle-mediated transport
Reyan73397.30565.23	GO:0009933	chromatin organization
Reyan73397.30565.23	GO:0006164	translesion synthesis
Reyan73397.30565.23	GO:0008610	snRNA processing
Reyan73397.30565.23	GO:0030001	Golgi vesicle transport
Reyan73397.30565.23	GO:0008299	histone acetylation
Reyan73397.30565.23	GO:0060236	cellular metabolic process
Reyan73397.30565.31	GO:0006783	positive regulation of transcription by RNA polymerase II
Reyan73397.30565.31	GO:0006408	activation of protein kinase activity
Reyan73397.30565.31	GO:0006482	regulation of mitotic spindle organization
Reyan73397.30565.31	GO:0006426	mRNA splicing, via spliceosome
Reyan73397.30565.31	GO:0045893	ion transport
Reyan73397.30565.31	GO:0009097	nitrogen compound metabolic process
Reyan73397.30565.31	GO:0006364	mismatch repair
Reyan73397.30565.31	GO:0006367	heme transport
Reyan73397.30565.31	GO:0006887	negative regulation of translation
Reyan73397.30565.31	GO:2000028	rRNA base methylation
Reyan73397.30565.31	GO:0016560	NAD biosynthetic process
Reyan73397.30565.31	GO:0071025	S-adenosylmethionine biosynthetic process
Reyan73397.30565.31	GO:0008033	cytochrome complex assembly
Reyan73397.30565.31	GO:0045039	dephosphorylation of RNA polymerase II C-terminal domain
Reyan73397.30565.31	GO:0048578	multicellular organism development
Reyan73397.30565.31	GO:0009072	small GTPase mediated signal transduction
Reyan73397.30763.1	GO:0022904	transmembrane transport
Reyan73397.30763.1	GO:0009733	gravitropism
Reyan73397.30763.1	GO:0009773	positive regulation of growth
Reyan73397.30763.1	GO:0009630	auxin-activated signaling pathway
Reyan73397.30763.1	GO:0050482	photosynthesis, light harvesting
Reyan73397.30763.1	GO:0006376	photosynthetic electron transport chain
Reyan73397.30763.1	GO:0050832	mitochondrial transport
Reyan73397.30763.1	GO:0019288	trichome branching
Reyan73397.31209.1	GO:0006357	DNA topological change
Reyan73397.31209.1	GO:0000398	intracellular protein transport
Reyan73397.31209.1	GO:0002098	DNA metabolic process
Reyan73397.31209.1	GO:0031047	exocytosis
Reyan73397.31209.1	GO:1900150	protein import into nucleus
Reyan73397.31209.1	GO:0042276	tRNA aminoacylation for protein translation
Reyan73397.31209.1	GO:0016114	protein ADP-ribosylation
Reyan73397.31209.1	GO:0000462	tRNA aminoacylation
Reyan73397.31209.1	GO:2000762	mannose metabolic process
Reyan73397.31209.1	GO:0032784	DNA-dependent DNA replication
Reyan73397.31209.1	GO:0007015	cellular response to DNA damage stimulus
Reyan73397.31209.1	GO:0009725	alanyl-tRNA aminoacylation
Reyan73397.31209.1	GO:0006826	valyl-tRNA aminoacylation
Reyan73397.31209.1	GO:0006400	glutaminyl-tRNA aminoacylation
Reyan73397.31330.2	GO:0016226	response to oxidative stress
Reyan73397.31330.2	GO:0009416	hydrogen peroxide catabolic process
Reyan73397.31330.2	GO:0006783	positive regulation of transcription by RNA polymerase II
Reyan73397.31330.2	GO:0006310	oxidation-reduction process
Reyan73397.31330.2	GO:0032049	acyl-CoA metabolic process
Reyan73397.31516.1	GO:0042254	mitochondrial ADP transmembrane transport
Reyan73397.31516.1	GO:0046653	mitochondrial ATP transmembrane transport
Reyan73397.31516.1	GO:0006415	electron transport chain
Reyan73397.31516.1	GO:0051276	glycolytic process
Reyan73397.31516.1	GO:0007155	positive regulation of circadian rhythm
Reyan73397.31604.1	GO:0005975	7-methylguanosine mRNA capping
Reyan73397.31604.1	GO:0006413	defense response to fungus
Reyan73397.31604.1	GO:0006334	microtubule severing
Reyan73397.31827.4	GO:0016226	response to oxidative stress
Reyan73397.31827.4	GO:0009416	hydrogen peroxide catabolic process
Reyan73397.31827.4	GO:0006783	positive regulation of transcription by RNA polymerase II
Reyan73397.31827.4	GO:0006357	DNA topological change
Reyan73397.31827.4	GO:0051513	ribosome-associated ubiquitin-dependent protein catabolic process
Reyan73397.31827.4	GO:0030042	SCF complex assembly
Reyan73397.31827.4	GO:0009247	TOR signaling
Reyan73397.31827.4	GO:0000723	transcription by RNA polymerase I
Reyan73397.31827.4	GO:0009738	nicotianamine biosynthetic process
Reyan73397.31827.4	GO:0006811	peptidyl-lysine monomethylation
Reyan73397.31827.4	GO:0031929	RNA polymerase I preinitiation complex assembly
Reyan73397.31871.1	GO:0051513	ribosome-associated ubiquitin-dependent protein catabolic process
Reyan73397.31871.1	GO:0006811	peptidyl-lysine monomethylation
Reyan73397.32406.2	GO:0000723	transcription by RNA polymerase I
Reyan73397.32406.2	GO:0031929	RNA polymerase I preinitiation complex assembly
Reyan73397.32406.2	GO:0000398	intracellular protein transport
Reyan73397.32406.2	GO:0008295	vesicle-mediated transport
Reyan73397.32406.2	GO:0007093	protein targeting
Reyan73397.32406.2	GO:0019856	(1->3)-beta-D-glucan biosynthetic process
Reyan73397.32406.2	GO:0005975	7-methylguanosine mRNA capping
Reyan73397.32406.2	GO:0017186	ubiquitin-dependent protein catabolic process via the N-end rule pathway
Reyan73397.32406.2	GO:0006535	cytoskeleton organization
Reyan73397.32406.2	GO:0006342	mitotic sister chromatid cohesion
Reyan73397.32406.2	GO:0006168	calcium ion transmembrane transport
Reyan73397.32406.2	GO:0016125	DNA recombination
Reyan73397.32406.2	GO:0006433	chloroplast accumulation movement
Reyan73397.32406.2	GO:0046274	glycolipid biosynthetic process
Reyan73397.32406.2	GO:0006996	vesicle docking involved in exocytosis
Reyan73397.32406.2	GO:0009972	protein import
Reyan73397.32406.2	GO:0000911	asparagine biosynthetic process
Reyan73397.32406.2	GO:0006597	vesicle tethering involved in exocytosis
Reyan73397.33226.3	GO:0016226	response to oxidative stress
Reyan73397.33226.3	GO:0009416	hydrogen peroxide catabolic process
Reyan73397.33226.3	GO:0006357	DNA topological change
Reyan73397.33226.3	GO:0051513	ribosome-associated ubiquitin-dependent protein catabolic process
Reyan73397.33226.3	GO:0030042	SCF complex assembly
Reyan73397.33226.3	GO:0000723	transcription by RNA polymerase I
Reyan73397.33226.3	GO:0009738	nicotianamine biosynthetic process
Reyan73397.33226.3	GO:0006811	peptidyl-lysine monomethylation
Reyan73397.33226.3	GO:0031929	RNA polymerase I preinitiation complex assembly
Reyan73397.33437.1	GO:0016226	response to oxidative stress
Reyan73397.33437.1	GO:0009416	hydrogen peroxide catabolic process
Reyan73397.33437.1	GO:0006457	base-excision repair
Reyan73397.33437.1	GO:0006310	oxidation-reduction process
Reyan73397.33437.1	GO:0032543	protein phosphorylation
Reyan73397.33437.1	GO:0016126	defense response
Reyan73397.33437.1	GO:0006298	defense response to bacterium
Reyan73397.33437.1	GO:0006437	lignin catabolic process
Reyan73397.33437.1	GO:0009311	tetrahydrofolate metabolic process
Reyan73397.33437.1	GO:0071025	S-adenosylmethionine biosynthetic process
Reyan73397.33437.1	GO:0000244	tRNA wobble adenosine to inosine editing
Reyan73397.33840.1	GO:0016226	response to oxidative stress
Reyan73397.33840.1	GO:0009416	hydrogen peroxide catabolic process
Reyan73397.33840.1	GO:0006783	positive regulation of transcription by RNA polymerase II
Reyan73397.33840.1	GO:0006542	regulation of transcription, DNA-templated
Reyan73397.33840.1	GO:0006310	oxidation-reduction process
Reyan73397.33840.1	GO:0006807	recognition of pollen
Reyan73397.33840.1	GO:0010411	fatty acid metabolic process
Reyan73397.33840.1	GO:0030041	pigment biosynthetic process
Reyan73397.33840.1	GO:0030433	glutathione metabolic process
Reyan73397.33840.1	GO:0044205	ubiquinone biosynthetic process
Reyan73397.33840.1	GO:0006367	heme transport
Reyan73397.33840.1	GO:0008033	cytochrome complex assembly
Reyan73397.34022.1	GO:0006952	gene silencing by RNA
Reyan73397.34022.1	GO:0030026	translation
Reyan73397.34022.1	GO:0006275	glucose metabolic process
Reyan73397.34022.1	GO:0006526	ATP-dependent chromatin remodeling
Reyan73397.34022.1	GO:0000184	formaldehyde catabolic process
Reyan73397.34022.1	GO:1990116	maturation of LSU-rRNA from tricistronic rRNA transcript (SSU-rRNA, 5.8S rRNA, LSU-rRNA)
Reyan73397.34116.1	GO:0016226	response to oxidative stress
Reyan73397.34116.1	GO:0009416	hydrogen peroxide catabolic process
Reyan73397.34116.1	GO:0006783	positive regulation of transcription by RNA polymerase II
Reyan73397.34116.1	GO:0006357	DNA topological change
Reyan73397.34116.1	GO:0051513	ribosome-associated ubiquitin-dependent protein catabolic process
Reyan73397.34116.1	GO:0030042	SCF complex assembly
Reyan73397.34116.1	GO:0009247	TOR signaling
Reyan73397.34116.1	GO:0000723	transcription by RNA polymerase I
Reyan73397.34116.1	GO:0009738	nicotianamine biosynthetic process
Reyan73397.34116.1	GO:0006811	peptidyl-lysine monomethylation
Reyan73397.34116.1	GO:0031929	RNA polymerase I preinitiation complex assembly
Reyan73397.34811.1	GO:0016226	response to oxidative stress
Reyan73397.34811.1	GO:0009416	hydrogen peroxide catabolic process
Reyan73397.34811.1	GO:0006783	positive regulation of transcription by RNA polymerase II
Reyan73397.34811.1	GO:0006357	DNA topological change
Reyan73397.34811.1	GO:0051513	ribosome-associated ubiquitin-dependent protein catabolic process
Reyan73397.34811.1	GO:0030042	SCF complex assembly
Reyan73397.34811.1	GO:0009247	TOR signaling
Reyan73397.34811.1	GO:0000723	transcription by RNA polymerase I
Reyan73397.34811.1	GO:0006811	peptidyl-lysine monomethylation
Reyan73397.34811.1	GO:0031929	RNA polymerase I preinitiation complex assembly
Reyan73397.3516.1	GO:0030026	translation
Reyan73397.3516.1	GO:0009165	prolyl-tRNA aminoacylation
Reyan73397.3516.1	GO:0006275	glucose metabolic process
Reyan73397.3516.1	GO:0006526	ATP-dependent chromatin remodeling
Reyan73397.3516.1	GO:0000184	formaldehyde catabolic process
Reyan73397.3516.1	GO:1990116	maturation of LSU-rRNA from tricistronic rRNA transcript (SSU-rRNA, 5.8S rRNA, LSU-rRNA)
Reyan73397.35217.1	GO:0016226	response to oxidative stress
Reyan73397.35217.1	GO:0009416	hydrogen peroxide catabolic process
Reyan73397.35217.1	GO:0051513	ribosome-associated ubiquitin-dependent protein catabolic process
Reyan73397.35319.20	GO:0042753	protein sumoylation
Reyan73397.35319.20	GO:0009734	inositol biosynthetic process
Reyan73397.35319.20	GO:0006396	DNA replication-independent nucleosome assembly
Reyan73397.35680.2	GO:0016226	response to oxidative stress
Reyan73397.35680.2	GO:0009416	hydrogen peroxide catabolic process
Reyan73397.35680.2	GO:0006783	positive regulation of transcription by RNA polymerase II
Reyan73397.35680.2	GO:0006542	regulation of transcription, DNA-templated
Reyan73397.35680.2	GO:0006310	oxidation-reduction process
Reyan73397.35680.2	GO:0016126	defense response
Reyan73397.35680.2	GO:0019441	zinc ion transmembrane transport
Reyan73397.35680.2	GO:0006298	defense response to bacterium
Reyan73397.35680.2	GO:0032049	acyl-CoA metabolic process
Reyan73397.35680.2	GO:0045017	mature ribosome assembly
Reyan73397.35680.2	GO:0006744	metal ion transport
Reyan73397.35680.2	GO:0006914	cellular glucose homeostasis
Reyan73397.35680.2	GO:0071025	S-adenosylmethionine biosynthetic process
Reyan73397.35680.2	GO:0009435	superoxide metabolic process
Reyan73397.35680.2	GO:0032502	glyoxylate cycle
Reyan73397.35687.1	GO:0016226	response to oxidative stress
Reyan73397.35687.1	GO:0009416	hydrogen peroxide catabolic process
Reyan73397.35687.1	GO:0006357	DNA topological change
Reyan73397.35687.1	GO:0051513	ribosome-associated ubiquitin-dependent protein catabolic process
Reyan73397.35687.1	GO:0030042	SCF complex assembly
Reyan73397.35687.1	GO:0006811	peptidyl-lysine monomethylation
Reyan73397.35864.1	GO:0007031	trehalose biosynthetic process
Reyan73397.35864.1	GO:0008652	asymmetric cell division
Reyan73397.35864.1	GO:0006542	regulation of transcription, DNA-templated
Reyan73397.35864.1	GO:0022904	transmembrane transport
Reyan73397.35864.1	GO:0006139	leaf development
Reyan73397.35864.1	GO:0006265	chlorophyll biosynthetic process
Reyan73397.35864.1	GO:0006629	barbed-end actin filament capping
Reyan73397.35864.1	GO:0006338	radial pattern formation
Reyan73397.36120.2	GO:0006952	gene silencing by RNA
Reyan73397.36120.2	GO:0019509	response to red or far red light
Reyan73397.36120.2	GO:0010044	negative gravitropism
Reyan73397.36120.2	GO:0032264	oligopeptide transport
Reyan73397.36120.2	GO:0006783	positive regulation of transcription by RNA polymerase II
Reyan73397.36120.2	GO:0006506	phosphatidylinositol phosphorylation
Reyan73397.36120.2	GO:0046856	phosphatidylinositol-mediated signaling
Reyan73397.36120.2	GO:0009439	sister chromatid cohesion
Reyan73397.36120.2	GO:0006412	autophagy
Reyan73397.36120.2	GO:0009664	endoplasmic reticulum to Golgi vesicle-mediated transport
Reyan73397.36120.2	GO:0006281	'de novo' pyrimidine nucleobase biosynthetic process
Reyan73397.36120.2	GO:0009904	spermine biosynthetic process
Reyan73397.36120.2	GO:0019419	spermidine biosynthetic process
Reyan73397.36120.2	GO:0006401	phosphatidylinositol metabolic process
Reyan73397.36120.2	GO:0032456	SNARE complex disassembly
Reyan73397.36120.2	GO:0006098	regulation of transcription by RNA polymerase II
Reyan73397.36120.2	GO:0015770	microtubule-based movement
Reyan73397.36120.2	GO:0006397	actin filament organization
Reyan73397.36120.2	GO:0045905	RNA catabolic process
Reyan73397.36120.2	GO:0006366	nuclear-transcribed mRNA catabolic process, exonucleolytic, 3'-5'
Reyan73397.36120.2	GO:0016117	protein targeting to vacuole
Reyan73397.36120.2	GO:0019408	autophagy of peroxisome
Reyan73397.36217.1	GO:0035556	response to hormone
Reyan73397.36217.1	GO:0008356	phospholipid transport
Reyan73397.36217.1	GO:0006164	translesion synthesis
Reyan73397.36217.1	GO:0009664	endoplasmic reticulum to Golgi vesicle-mediated transport
Reyan73397.36217.1	GO:1900150	protein import into nucleus
Reyan73397.36500.1	GO:0120009	vitamin B6 biosynthetic process
Reyan73397.36500.1	GO:0001510	pyridoxal phosphate biosynthetic process
Reyan73397.36500.1	GO:0006228	nucleocytoplasmic transport
Reyan73397.36500.1	GO:0006817	rRNA metabolic process
Reyan73397.36500.1	GO:0009052	ncRNA processing
Reyan73397.36500.1	GO:0045454	proline catabolic process
Reyan73397.36500.1	GO:0046373	response to auxin
Reyan73397.36500.1	GO:0070481	rRNA methylation
Reyan73397.36500.1	GO:0071577	RNA methylation
Reyan73397.37477.1	GO:0016226	response to oxidative stress
Reyan73397.37477.1	GO:0009416	hydrogen peroxide catabolic process
Reyan73397.37477.1	GO:0006357	DNA topological change
Reyan73397.37477.1	GO:0051513	ribosome-associated ubiquitin-dependent protein catabolic process
Reyan73397.37477.1	GO:0030042	SCF complex assembly
Reyan73397.37477.1	GO:0009247	TOR signaling
Reyan73397.37477.1	GO:0006811	peptidyl-lysine monomethylation
Reyan73397.37592.1	GO:0009086	Group II intron splicing
Reyan73397.37592.1	GO:0016226	response to oxidative stress
Reyan73397.37592.1	GO:0009416	hydrogen peroxide catabolic process
Reyan73397.37592.1	GO:0006783	positive regulation of transcription by RNA polymerase II
Reyan73397.37592.1	GO:0006357	DNA topological change
Reyan73397.37592.1	GO:0006811	peptidyl-lysine monomethylation
Reyan73397.37592.1	GO:0016192	chloroplast organization
Reyan73397.37592.1	GO:0006511	dolichol biosynthetic process
Reyan73397.37592.1	GO:1901671	regulation of division septum assembly
Reyan73397.37592.1	GO:0010090	phosphatidylinositol dephosphorylation
Reyan73397.37592.1	GO:0009658	malate transport
Reyan73397.37592.1	GO:0009908	proteolysis
Reyan73397.37592.1	GO:0044249	proteasome-mediated ubiquitin-dependent protein catabolic process
Reyan73397.37592.1	GO:0000413	cell division
Reyan73397.37592.1	GO:0009742	DNA catabolic process
Reyan73397.37666.1	GO:0016226	response to oxidative stress
Reyan73397.37666.1	GO:0009416	hydrogen peroxide catabolic process
Reyan73397.37666.1	GO:0019464	carbohydrate metabolic process
Reyan73397.37666.1	GO:0006310	oxidation-reduction process
Reyan73397.37666.1	GO:0090116	male meiosis II
Reyan73397.37666.1	GO:0006166	cell wall biogenesis
Reyan73397.37666.1	GO:0006672	D-xylose metabolic process
Reyan73397.37666.1	GO:0000045	cellular glucan metabolic process
Reyan73397.37666.1	GO:0006488	xyloglucan metabolic process
Reyan73397.37666.1	GO:0045892	plant-type cell wall organization or biogenesis
Reyan73397.37666.1	GO:0006270	L-serine biosynthetic process
Reyan73397.37666.1	GO:0046621	male meiotic nuclear division
Reyan73397.37666.1	GO:0042546	female meiotic nuclear division
Reyan73397.37666.1	GO:2000012	sucrose metabolic process
Reyan73397.37666.1	GO:0007142	cell wall modification
Reyan73397.37666.1	GO:0009630	auxin-activated signaling pathway
Reyan73397.37666.1	GO:0006812	cytokinin metabolic process
Reyan73397.37666.1	GO:0051225	jasmonic acid biosynthetic process
Reyan73397.37666.1	GO:0006260	L-phenylalanine catabolic process
Reyan73397.37666.1	GO:0055114	adenylate cyclase-modulating G protein-coupled receptor signaling pathway
Reyan73397.37666.1	GO:0040008	endoplasmic reticulum calcium ion homeostasis
Reyan73397.37666.1	GO:0007020	prenylcysteine catabolic process
Reyan73397.37776.6	GO:0006952	gene silencing by RNA
Reyan73397.37776.6	GO:0120009	vitamin B6 biosynthetic process
Reyan73397.37776.6	GO:0001510	pyridoxal phosphate biosynthetic process
Reyan73397.37776.6	GO:0006526	ATP-dependent chromatin remodeling
Reyan73397.37776.6	GO:0006310	oxidation-reduction process
Reyan73397.37776.6	GO:0000398	intracellular protein transport
Reyan73397.37776.6	GO:0006164	translesion synthesis
Reyan73397.37776.6	GO:0000724	regulation of phosphoprotein phosphatase activity
Reyan73397.37776.6	GO:0006228	nucleocytoplasmic transport
Reyan73397.37776.6	GO:0006817	rRNA metabolic process
Reyan73397.37776.6	GO:0009052	ncRNA processing
Reyan73397.37776.6	GO:0009063	proton export across plasma membrane
Reyan73397.37776.6	GO:0007094	positive regulation of ubiquitin protein ligase activity
Reyan73397.37776.6	GO:0030148	response to ethylene
Reyan73397.37776.6	GO:0070481	rRNA methylation
Reyan73397.37776.6	GO:0051603	lipid metabolic process
Reyan73397.37776.6	GO:0006637	kinetochore assembly
Reyan73397.37776.6	GO:0071577	RNA methylation
Reyan73397.37776.6	GO:0048366	phosphorylation
Reyan73397.37776.6	GO:2000031	transcription initiation from RNA polymerase III promoter
Reyan73397.37776.6	GO:0042545	defense response to virus
Reyan73397.37776.6	GO:0009956	phosphorelay signal transduction system
Reyan73397.37776.6	GO:0007064	ATP synthesis coupled electron transport
Reyan73397.37776.6	GO:0007034	ceramide catabolic process
Reyan73397.37776.6	GO:0072344	one-carbon metabolic process
Reyan73397.37776.6	GO:0009263	tetrahydrofolate biosynthetic process
Reyan73397.37776.6	GO:0016104	dTMP biosynthetic process
Reyan73397.37776.6	GO:0002949	lipid A biosynthetic process
Reyan73397.38241.1	GO:0120009	vitamin B6 biosynthetic process
Reyan73397.38241.1	GO:0001510	pyridoxal phosphate biosynthetic process
Reyan73397.38241.1	GO:0006310	oxidation-reduction process
Reyan73397.38241.1	GO:0009439	sister chromatid cohesion
Reyan73397.38241.1	GO:0006228	nucleocytoplasmic transport
Reyan73397.38241.1	GO:0006817	rRNA metabolic process
Reyan73397.38241.1	GO:0009052	ncRNA processing
Reyan73397.38241.1	GO:0007094	positive regulation of ubiquitin protein ligase activity
Reyan73397.38241.1	GO:0072344	one-carbon metabolic process
Reyan73397.38241.1	GO:0009263	tetrahydrofolate biosynthetic process
Reyan73397.38241.1	GO:0016104	dTMP biosynthetic process
Reyan73397.38241.1	GO:0006644	mitotic sister chromatid segregation
Reyan73397.38241.1	GO:0016311	meiotic chromosome segregation
Reyan73397.38779.2	GO:0009165	prolyl-tRNA aminoacylation
Reyan73397.38779.2	GO:0006526	ATP-dependent chromatin remodeling
Reyan73397.38779.2	GO:0000184	formaldehyde catabolic process
Reyan73397.38779.2	GO:1990116	maturation of LSU-rRNA from tricistronic rRNA transcript (SSU-rRNA, 5.8S rRNA, LSU-rRNA)
Reyan73397.39347.1	GO:0006783	positive regulation of transcription by RNA polymerase II
Reyan73397.39347.1	GO:0006542	regulation of transcription, DNA-templated
Reyan73397.39347.1	GO:0019464	carbohydrate metabolic process
Reyan73397.39347.1	GO:0006408	activation of protein kinase activity
Reyan73397.39347.1	GO:0006482	regulation of mitotic spindle organization
Reyan73397.39347.1	GO:0034427	positive regulation of transcription, DNA-templated
Reyan73397.39347.1	GO:0015986	cellular protein modification process
Reyan73397.39347.1	GO:0010265	microtubule-based process
Reyan73397.39347.1	GO:0009733	gravitropism
Reyan73397.39347.1	GO:0006788	regulation of auxin polar transport
Reyan73397.39347.1	GO:0006887	negative regulation of translation
Reyan73397.39347.1	GO:0010241	heme oxidation
Reyan73397.39347.1	GO:0050832	mitochondrial transport
Reyan73397.4011.2	GO:0016226	response to oxidative stress
Reyan73397.4011.2	GO:0009416	hydrogen peroxide catabolic process
Reyan73397.4011.2	GO:0006783	positive regulation of transcription by RNA polymerase II
Reyan73397.4011.2	GO:0006310	oxidation-reduction process
Reyan73397.4011.2	GO:0032543	protein phosphorylation
Reyan73397.4011.2	GO:0006807	recognition of pollen
Reyan73397.4011.2	GO:0016126	defense response
Reyan73397.4011.2	GO:0006241	abscisic acid-activated signaling pathway
Reyan73397.4011.2	GO:0006120	lipid transport
Reyan73397.4011.2	GO:0010411	fatty acid metabolic process
Reyan73397.4011.2	GO:0030041	pigment biosynthetic process
Reyan73397.4011.2	GO:0007140	purine nucleobase metabolic process
Reyan73397.40509.4	GO:0007031	trehalose biosynthetic process
Reyan73397.40509.4	GO:0034470	tRNA processing
Reyan73397.40509.4	GO:0032543	protein phosphorylation
Reyan73397.40509.4	GO:0009451	endocytic recycling
Reyan73397.40509.4	GO:0007142	cell wall modification
Reyan73397.40509.4	GO:0009231	regulation of DNA replication
Reyan73397.40509.4	GO:0016575	oligosaccharide metabolic process
Reyan73397.40509.4	GO:0006979	anion transmembrane transport
Reyan73397.4074.1	GO:0008652	asymmetric cell division
Reyan73397.4074.1	GO:0002143	protein ufmylation
Reyan73397.4074.1	GO:0009234	proton transmembrane transport
Reyan73397.4074.1	GO:0000398	intracellular protein transport
Reyan73397.4074.1	GO:0008295	vesicle-mediated transport
Reyan73397.4074.1	GO:0030150	mitochondrial electron transport, NADH to ubiquinone
Reyan73397.4074.1	GO:0006096	actin filament depolymerization
Reyan73397.4074.1	GO:0007093	protein targeting
Reyan73397.4074.1	GO:0009909	negative regulation of DNA helicase activity
Reyan73397.41062.2	GO:0016226	response to oxidative stress
Reyan73397.41062.2	GO:0006310	oxidation-reduction process
Reyan73397.41062.2	GO:0032543	protein phosphorylation
Reyan73397.41062.2	GO:0006520	nuclear-transcribed mRNA catabolic process
Reyan73397.41062.2	GO:0042744	anion transport
Reyan73397.41062.2	GO:0006672	D-xylose metabolic process
Reyan73397.41062.2	GO:0046621	male meiotic nuclear division
Reyan73397.41062.2	GO:0042546	female meiotic nuclear division
Reyan73397.41062.2	GO:0009644	procambium histogenesis
Reyan73397.41063.2	GO:0016226	response to oxidative stress
Reyan73397.41063.2	GO:0009416	hydrogen peroxide catabolic process
Reyan73397.41063.2	GO:0006783	positive regulation of transcription by RNA polymerase II
Reyan73397.41063.2	GO:0006357	DNA topological change
Reyan73397.41063.2	GO:0006511	dolichol biosynthetic process
Reyan73397.41063.2	GO:1901671	regulation of division septum assembly
Reyan73397.41063.2	GO:0010090	phosphatidylinositol dephosphorylation
Reyan73397.41063.2	GO:0009658	malate transport
Reyan73397.41063.2	GO:0044249	proteasome-mediated ubiquitin-dependent protein catabolic process
Reyan73397.41063.2	GO:0000413	cell division
Reyan73397.41063.2	GO:0009742	DNA catabolic process
Reyan73397.41063.2	GO:0071897	protein dephosphorylation
Reyan73397.41294.1	GO:0034470	tRNA processing
Reyan73397.41294.1	GO:0006952	gene silencing by RNA
Reyan73397.41294.1	GO:0009086	Group II intron splicing
Reyan73397.41294.1	GO:0017196	response to heat
Reyan73397.41294.1	GO:0019509	response to red or far red light
Reyan73397.41294.1	GO:0010044	negative gravitropism
Reyan73397.41294.1	GO:0032264	oligopeptide transport
Reyan73397.41294.1	GO:0042254	mitochondrial ADP transmembrane transport
Reyan73397.41294.1	GO:0046653	mitochondrial ATP transmembrane transport
Reyan73397.41294.1	GO:0001678	histone H3-K36 methylation
Reyan73397.41294.1	GO:0006537	regulation of abscisic acid biosynthetic process
Reyan73397.41294.1	GO:0035556	response to hormone
Reyan73397.41783.1	GO:0019509	response to red or far red light
Reyan73397.41783.1	GO:0010044	negative gravitropism
Reyan73397.41783.1	GO:0009152	mRNA export from nucleus
Reyan73397.41783.1	GO:0006526	ATP-dependent chromatin remodeling
Reyan73397.41783.1	GO:0000398	intracellular protein transport
Reyan73397.41783.1	GO:0009439	sister chromatid cohesion
Reyan73397.41783.1	GO:0000226	potassium ion transport
Reyan73397.41783.1	GO:0007264	mRNA processing
Reyan73397.41783.1	GO:0051382	regulation of gene expression, epigenetic
Reyan73397.41783.1	GO:0016072	tRNA methylation
Reyan73397.41783.1	GO:1904668	flower development
Reyan73397.42179.1	GO:0017196	response to heat
Reyan73397.42179.1	GO:0006537	regulation of abscisic acid biosynthetic process
Reyan73397.42179.1	GO:0006750	root development
Reyan73397.42179.1	GO:0007093	protein targeting
Reyan73397.42179.1	GO:0009909	negative regulation of DNA helicase activity
Reyan73397.42179.1	GO:0006426	mRNA splicing, via spliceosome
Reyan73397.42179.1	GO:0000266	regulation of microtubule-based process
Reyan73397.42179.1	GO:0015693	histone modification
Reyan73397.42179.1	GO:0070475	protein O-linked glycosylation
Reyan73397.42179.1	GO:0009439	sister chromatid cohesion
Reyan73397.42179.1	GO:0006284	double-strand break repair via homologous recombination
Reyan73397.42179.1	GO:0009772	DNA repair
Reyan73397.42179.1	GO:0007095	retrograde transport, endosome to Golgi
Reyan73397.42179.1	GO:0006816	histone lysine methylation
Reyan73397.42179.1	GO:0017183	DNA duplex unwinding
Reyan73397.42179.1	GO:0015979	DNA replication initiation
Reyan73397.42179.1	GO:0055085	arginine biosynthetic process
Reyan73397.42179.1	GO:0019684	DNA replication
Reyan73397.42179.1	GO:0006207	ubiquitin-dependent ERAD pathway
Reyan73397.42179.1	GO:0009611	glycogen biosynthetic process
Reyan73397.42333.1	GO:0002143	protein ufmylation
Reyan73397.42333.1	GO:0006457	base-excision repair
Reyan73397.42333.1	GO:0006614	post-chaperonin tubulin folding pathway
Reyan73397.42333.1	GO:0042773	tubulin complex assembly
Reyan73397.42333.1	GO:0000398	intracellular protein transport
Reyan73397.42333.1	GO:0007093	protein targeting
Reyan73397.42333.1	GO:0007059	vacuolar transport
Reyan73397.42333.1	GO:0006631	protein transport
Reyan73397.42333.1	GO:0009772	DNA repair
Reyan73397.42333.1	GO:0006414	carbon fixation
Reyan73397.42333.1	GO:0006002	mitochondrial cytochrome c oxidase assembly
Reyan73397.42333.1	GO:2000762	mannose metabolic process
Reyan73397.42333.1	GO:0007015	cellular response to DNA damage stimulus
Reyan73397.42333.1	GO:0006342	mitotic sister chromatid cohesion
Reyan73397.42614.1	GO:0019464	carbohydrate metabolic process
Reyan73397.42614.1	GO:0006275	glucose metabolic process
Reyan73397.42614.1	GO:0006310	oxidation-reduction process
Reyan73397.42614.1	GO:0006415	electron transport chain
Reyan73397.42614.1	GO:0022904	transmembrane transport
Reyan73397.42614.1	GO:0006437	lignin catabolic process
Reyan73397.42614.1	GO:0006166	cell wall biogenesis
Reyan73397.42614.1	GO:0009690	sulfate transport
Reyan73397.42614.1	GO:0000045	cellular glucan metabolic process
Reyan73397.42614.1	GO:0006488	xyloglucan metabolic process
Reyan73397.42614.1	GO:0071805	chitin catabolic process
Reyan73397.42614.1	GO:0009785	cell wall macromolecule catabolic process
Reyan73397.42614.1	GO:0050482	photosynthesis, light harvesting
Reyan73397.42614.1	GO:0006376	photosynthetic electron transport chain
Reyan73397.42614.1	GO:0006890	phloem development
Reyan73397.42614.1	GO:0006812	cytokinin metabolic process
Reyan73397.42614.1	GO:0007205	glycine decarboxylation via glycine cleavage system
Reyan73397.42614.1	GO:0006101	photosynthesis
Reyan73397.42614.1	GO:0071704	photosynthetic electron transport in photosystem I
Reyan73397.42614.1	GO:0071108	microtubule cytoskeleton organization
Reyan73397.42614.1	GO:0032012	cell-cell signaling involved in cell fate commitment
Reyan73397.42614.1	GO:0019752	photosystem II assembly
Reyan73397.42614.1	GO:0071569	systemic acquired resistance
Reyan73397.42614.1	GO:0009098	photosystem II stabilization
Reyan73397.43324.1	GO:0016226	response to oxidative stress
Reyan73397.43324.1	GO:0009416	hydrogen peroxide catabolic process
Reyan73397.43324.1	GO:0051513	ribosome-associated ubiquitin-dependent protein catabolic process
Reyan73397.43324.1	GO:0030042	SCF complex assembly
Reyan73397.43428.1	GO:0034470	tRNA processing
Reyan73397.43428.1	GO:0009086	Group II intron splicing
Reyan73397.43428.1	GO:0019509	response to red or far red light
Reyan73397.43428.1	GO:0010044	negative gravitropism
Reyan73397.43428.1	GO:0032264	oligopeptide transport
Reyan73397.43428.1	GO:0042254	mitochondrial ADP transmembrane transport
Reyan73397.43428.1	GO:0046653	mitochondrial ATP transmembrane transport
Reyan73397.43428.1	GO:0006289	cellular amino acid metabolic process
Reyan73397.43428.1	GO:0016310	cellulose biosynthetic process
Reyan73397.43428.1	GO:0006817	rRNA metabolic process
Reyan73397.43428.1	GO:0009052	ncRNA processing
Reyan73397.43428.1	GO:0006281	'de novo' pyrimidine nucleobase biosynthetic process
Reyan73397.43780.1	GO:0008652	asymmetric cell division
Reyan73397.43780.1	GO:0006310	oxidation-reduction process
Reyan73397.43780.1	GO:0032543	protein phosphorylation
Reyan73397.43780.1	GO:0022904	transmembrane transport
Reyan73397.43780.1	GO:0006869	phosphate ion transport
Reyan73397.43780.1	GO:0006260	L-phenylalanine catabolic process
Reyan73397.43780.1	GO:0007096	response to nitrate
Reyan73397.43780.1	GO:0010315	nitrate transport
Reyan73397.43780.2	GO:0006310	oxidation-reduction process
Reyan73397.43780.2	GO:0032049	acyl-CoA metabolic process
Reyan73397.43780.2	GO:0000244	tRNA wobble adenosine to inosine editing
Reyan73397.43780.7	GO:0006952	gene silencing by RNA
Reyan73397.43780.7	GO:0000723	transcription by RNA polymerase I
Reyan73397.43780.7	GO:0120009	vitamin B6 biosynthetic process
Reyan73397.43780.7	GO:0001510	pyridoxal phosphate biosynthetic process
Reyan73397.43780.7	GO:0009165	prolyl-tRNA aminoacylation
Reyan73397.43780.7	GO:0006310	oxidation-reduction process
Reyan73397.43780.7	GO:0006423	protein N-linked glycosylation
Reyan73397.43780.7	GO:0009933	chromatin organization
Reyan73397.43780.7	GO:0006164	translesion synthesis
Reyan73397.43780.7	GO:0006817	rRNA metabolic process
Reyan73397.43780.7	GO:0009052	ncRNA processing
Reyan73397.43780.7	GO:0006914	cellular glucose homeostasis
Reyan73397.43780.7	GO:0007094	positive regulation of ubiquitin protein ligase activity
Reyan73397.43780.7	GO:0034227	protein secretion
Reyan73397.43780.7	GO:0051603	lipid metabolic process
Reyan73397.43780.7	GO:0008299	histone acetylation
Reyan73397.43780.7	GO:2000031	transcription initiation from RNA polymerase III promoter
Reyan73397.43780.7	GO:0007064	ATP synthesis coupled electron transport
Reyan73397.43780.7	GO:0006749	ATP metabolic process
Reyan73397.43780.7	GO:0006188	mRNA 3'-end processing
Reyan73397.43780.7	GO:0016579	glutathione biosynthetic process
Reyan73397.43780.7	GO:0032508	L-phenylalanine biosynthetic process
Reyan73397.44033.2	GO:0008652	asymmetric cell division
Reyan73397.44033.2	GO:0032543	protein phosphorylation
Reyan73397.44033.2	GO:0006096	actin filament depolymerization
Reyan73397.44033.2	GO:0022904	transmembrane transport
Reyan73397.44033.2	GO:0045893	ion transport
Reyan73397.44033.2	GO:0006261	tryptophan catabolic process to kynurenine
Reyan73397.44033.2	GO:0006265	chlorophyll biosynthetic process
Reyan73397.44033.2	GO:0034968	protein import into chloroplast thylakoid membrane
Reyan73397.44033.2	GO:0042744	anion transport
Reyan73397.44033.2	GO:0006672	D-xylose metabolic process
Reyan73397.44033.2	GO:0042779	intracellular signal transduction
Reyan73397.44033.2	GO:0000413	cell division
Reyan73397.44033.2	GO:0050482	photosynthesis, light harvesting
Reyan73397.44033.2	GO:0006260	L-phenylalanine catabolic process
Reyan73397.44033.2	GO:0006101	photosynthesis
Reyan73397.44033.2	GO:0007096	response to nitrate
Reyan73397.44033.2	GO:0010315	nitrate transport
Reyan73397.44033.2	GO:0009737	response to light stimulus
Reyan73397.44033.2	GO:0006568	protein import into mitochondrial matrix
Reyan73397.44033.2	GO:0034477	chlorophyll catabolic process
Reyan73397.4582.1	GO:0009416	hydrogen peroxide catabolic process
Reyan73397.4582.1	GO:0006783	positive regulation of transcription by RNA polymerase II
Reyan73397.4582.1	GO:0006542	regulation of transcription, DNA-templated
Reyan73397.4582.1	GO:0006310	oxidation-reduction process
Reyan73397.4582.1	GO:0016126	defense response
Reyan73397.4582.1	GO:0006120	lipid transport
Reyan73397.4582.1	GO:0030433	glutathione metabolic process
Reyan73397.4582.1	GO:0019441	zinc ion transmembrane transport
Reyan73397.4582.1	GO:0006298	defense response to bacterium
Reyan73397.4892.1	GO:0006370	transcription by RNA polymerase II
Reyan73397.4892.1	GO:0006383	endocytosis
Reyan73397.4892.1	GO:0045132	protein K63-linked deubiquitination
Reyan73397.4892.1	GO:0051013	protein-phycocyanobilin linkage
Reyan73397.4892.5	GO:0002143	protein ufmylation
Reyan73397.4892.5	GO:0000398	intracellular protein transport
Reyan73397.4892.5	GO:0007093	protein targeting
Reyan73397.4892.5	GO:0009909	negative regulation of DNA helicase activity
Reyan73397.4892.5	GO:0007059	vacuolar transport
Reyan73397.4892.5	GO:0006426	mRNA splicing, via spliceosome
Reyan73397.4892.5	GO:0000266	regulation of microtubule-based process
Reyan73397.4892.5	GO:0015693	histone modification
Reyan73397.4892.5	GO:0006790	regulation of proteasomal ubiquitin-dependent protein catabolic process
Reyan73397.4892.5	GO:0046856	phosphatidylinositol-mediated signaling
Reyan73397.4892.5	GO:0070475	protein O-linked glycosylation
Reyan73397.4892.5	GO:0042753	protein sumoylation
Reyan73397.4967.2	GO:0017196	response to heat
Reyan73397.4967.2	GO:0006779	SRP-dependent cotranslational protein targeting to membrane
Reyan73397.4967.2	GO:0000398	intracellular protein transport
Reyan73397.4967.2	GO:0008295	vesicle-mediated transport
Reyan73397.4967.2	GO:0030150	mitochondrial electron transport, NADH to ubiquinone
Reyan73397.4967.2	GO:0006096	actin filament depolymerization
Reyan73397.4967.2	GO:0007093	protein targeting
Reyan73397.4967.2	GO:0007059	vacuolar transport
Reyan73397.4967.2	GO:0006426	mRNA splicing, via spliceosome
Reyan73397.4967.2	GO:0015693	histone modification
Reyan73397.4967.2	GO:0070475	protein O-linked glycosylation
Reyan73397.4967.2	GO:0006623	protein refolding
Reyan73397.4967.2	GO:0006631	protein transport
Reyan73397.4967.2	GO:0006415	electron transport chain
Reyan73397.4967.2	GO:0044205	ubiquinone biosynthetic process
Reyan73397.4967.2	GO:0009415	regulation of gene expression
Reyan73397.4967.2	GO:0009439	sister chromatid cohesion
Reyan73397.4967.2	GO:0006284	double-strand break repair via homologous recombination
Reyan73397.4967.2	GO:0006006	intermembrane lipid transfer
Reyan73397.4967.2	GO:0019856	(1->3)-beta-D-glucan biosynthetic process
Reyan73397.4967.2	GO:0006520	nuclear-transcribed mRNA catabolic process
Reyan73397.4967.2	GO:0006423	protein N-linked glycosylation
Reyan73397.5338.1	GO:0030036	inositol phosphate dephosphorylation
Reyan73397.5338.1	GO:0006506	phosphatidylinositol phosphorylation
Reyan73397.5338.1	GO:0016180	regulation of circadian rhythm
Reyan73397.5366.1	GO:0008652	asymmetric cell division
Reyan73397.5366.1	GO:0032543	protein phosphorylation
Reyan73397.5366.1	GO:0022904	transmembrane transport
Reyan73397.5366.1	GO:0045893	ion transport
Reyan73397.5366.1	GO:0006869	phosphate ion transport
Reyan73397.5878.1	GO:0019464	carbohydrate metabolic process
Reyan73397.5878.1	GO:0006310	oxidation-reduction process
Reyan73397.5878.1	GO:0090116	male meiosis II
Reyan73397.5878.1	GO:0034314	plant-type cell wall organization
Reyan73397.5878.1	GO:0006437	lignin catabolic process
Reyan73397.5878.1	GO:0032049	acyl-CoA metabolic process
Reyan73397.5878.1	GO:0008272	arachidonic acid secretion
Reyan73397.5878.1	GO:0000056	signal peptide processing
Reyan73397.5878.1	GO:0006486	deoxyribonucleotide biosynthetic process
Reyan73397.5878.1	GO:0080009	dUMP biosynthetic process
Reyan73397.5878.1	GO:0000381	dUTP catabolic process
Reyan73397.5878.1	GO:0010265	microtubule-based process
Reyan73397.5878.1	GO:0006436	mitotic chromosome condensation
Reyan73397.5911.1	GO:0009772	DNA repair
Reyan73397.5911.1	GO:0035556	response to hormone
Reyan73397.5911.1	GO:0009933	chromatin organization
Reyan73397.5911.1	GO:0090228	IMP biosynthetic process
Reyan73397.5911.1	GO:0006465	purine ribonucleotide biosynthetic process
Reyan73397.5911.1	GO:0005975	7-methylguanosine mRNA capping
Reyan73397.5911.1	GO:0008356	phospholipid transport
Reyan73397.5911.1	GO:0017186	ubiquitin-dependent protein catabolic process via the N-end rule pathway
Reyan73397.5911.1	GO:0006164	translesion synthesis
Reyan73397.6354.1	GO:0016226	response to oxidative stress
Reyan73397.6354.1	GO:0009416	hydrogen peroxide catabolic process
Reyan73397.6354.1	GO:0006783	positive regulation of transcription by RNA polymerase II
Reyan73397.6354.1	GO:0006357	DNA topological change
Reyan73397.6354.1	GO:0051513	ribosome-associated ubiquitin-dependent protein catabolic process
Reyan73397.6354.1	GO:0030042	SCF complex assembly
Reyan73397.6354.1	GO:0009247	TOR signaling
Reyan73397.6354.1	GO:0000723	transcription by RNA polymerase I
Reyan73397.6354.1	GO:0009738	nicotianamine biosynthetic process
Reyan73397.6354.1	GO:0006811	peptidyl-lysine monomethylation
Reyan73397.6354.1	GO:0031929	RNA polymerase I preinitiation complex assembly
Reyan73397.7034.6	GO:0006310	oxidation-reduction process
Reyan73397.7034.6	GO:1900034	calcium ion transport
Reyan73397.7034.6	GO:0016310	cellulose biosynthetic process
Reyan73397.7485.1	GO:0035434	photosynthetic electron transport in photosystem II
Reyan73397.7485.1	GO:0030071	photosynthesis, light reaction
Reyan73397.7485.1	GO:0006282	spindle assembly
Reyan73397.7485.1	GO:0016192	chloroplast organization
Reyan73397.7485.1	GO:0006139	leaf development
Reyan73397.7485.1	GO:0006261	tryptophan catabolic process to kynurenine
Reyan73397.7485.1	GO:0006414	carbon fixation
Reyan73397.7485.1	GO:0006886	chloroplast mRNA processing
Reyan73397.7565.1	GO:0006783	positive regulation of transcription by RNA polymerase II
Reyan73397.7565.1	GO:0006310	oxidation-reduction process
Reyan73397.7565.1	GO:0006120	lipid transport
Reyan73397.7565.1	GO:0002098	DNA metabolic process
Reyan73397.7565.1	GO:0009311	tetrahydrofolate metabolic process
Reyan73397.7565.1	GO:0016573	reciprocal meiotic recombination
Reyan73397.7565.1	GO:0016042	xylan biosynthetic process
Reyan73397.7565.1	GO:0009765	trehalose metabolic process
Reyan73397.781.1	GO:0007031	trehalose biosynthetic process
Reyan73397.781.1	GO:0034470	tRNA processing
Reyan73397.781.1	GO:0006952	gene silencing by RNA
Reyan73397.781.1	GO:0009086	Group II intron splicing
Reyan73397.781.1	GO:0017196	response to heat
Reyan73397.781.1	GO:0019509	response to red or far red light
Reyan73397.781.1	GO:0010044	negative gravitropism
Reyan73397.781.1	GO:0032264	oligopeptide transport
Reyan73397.781.1	GO:0042254	mitochondrial ADP transmembrane transport
Reyan73397.781.1	GO:0046653	mitochondrial ATP transmembrane transport
Reyan73397.781.1	GO:0001678	histone H3-K36 methylation
Reyan73397.781.1	GO:0006537	regulation of abscisic acid biosynthetic process
Reyan73397.8332.2	GO:0016226	response to oxidative stress
Reyan73397.8332.2	GO:0009416	hydrogen peroxide catabolic process
Reyan73397.8332.2	GO:0006357	DNA topological change
Reyan73397.8332.2	GO:0051513	ribosome-associated ubiquitin-dependent protein catabolic process
Reyan73397.8332.2	GO:0030042	SCF complex assembly
Reyan73397.8332.2	GO:0016192	chloroplast organization
Reyan73397.8332.2	GO:0006511	dolichol biosynthetic process
Reyan73397.8332.2	GO:0048364	glycyl-tRNA aminoacylation
Reyan73397.8332.2	GO:0045168	purine ribonucleoside monophosphate biosynthetic process
Reyan73397.8332.2	GO:0006564	IMP salvage
Reyan73397.8332.2	GO:0019318	pyrimidine nucleotide-sugar transmembrane transport
Reyan73397.8332.2	GO:1901671	regulation of division septum assembly
Reyan73397.8332.3	GO:0019464	carbohydrate metabolic process
Reyan73397.8332.3	GO:0045893	ion transport
Reyan73397.8332.3	GO:0006412	autophagy
Reyan73397.8332.3	GO:0009862	transcription by RNA polymerase III
Reyan73397.8332.3	GO:0006166	cell wall biogenesis
Reyan73397.8332.3	GO:0032875	tryptophanyl-tRNA aminoacylation
Reyan73397.8332.3	GO:0031047	exocytosis
Reyan73397.8332.3	GO:0000226	potassium ion transport
Reyan73397.8332.3	GO:0010090	phosphatidylinositol dephosphorylation
Reyan73397.8332.3	GO:0048268	regulation of actin filament polymerization
Reyan73397.8332.3	GO:0009097	nitrogen compound metabolic process
Reyan73397.8332.3	GO:0032259	glutamate biosynthetic process
Reyan73397.8332.3	GO:0009664	endoplasmic reticulum to Golgi vesicle-mediated transport
Reyan73397.8332.3	GO:0000724	regulation of phosphoprotein phosphatase activity
Reyan73397.8332.3	GO:0009081	transcription preinitiation complex assembly
Reyan73397.8332.3	GO:0006627	protein-containing complex disassembly
Reyan73397.8773.1	GO:0007031	trehalose biosynthetic process
Reyan73397.8773.1	GO:0045893	ion transport
Reyan73397.8773.1	GO:0006265	chlorophyll biosynthetic process
Reyan73397.8773.1	GO:0034968	protein import into chloroplast thylakoid membrane
Reyan73397.8773.1	GO:0042744	anion transport
Reyan73397.8773.1	GO:0010088	phosphate-containing compound metabolic process
Reyan73397.8773.1	GO:0006672	D-xylose metabolic process
Reyan73397.9834.1	GO:0008652	asymmetric cell division
Reyan73397.9834.1	GO:0032543	protein phosphorylation
Reyan73397.9834.1	GO:0006623	protein refolding
Reyan73397.9834.1	GO:0022904	transmembrane transport
Reyan73397.9834.1	GO:0009063	proton export across plasma membrane
Reyan73397.9834.1	GO:0015074	cellular aldehyde metabolic process
Reyan73397.9834.1	GO:0009734	inositol biosynthetic process
Reyan73397.9850.1	GO:0022904	transmembrane transport
Reyan73397.9850.1	GO:0006412	autophagy
Reyan73397.9850.1	GO:0000724	regulation of phosphoprotein phosphatase activity
Reyan73397.9850.1	GO:0030244	pyrimidine nucleotide biosynthetic process
Reyan73397.9850.1	GO:0007264	mRNA processing
Reyan73397.9850.1	GO:0046855	regulation of protein catabolic process
Reyan73397.9850.1	GO:0006183	nucleobase-containing compound metabolic process
Reyan73397.9850.1	GO:0009073	GPI anchor biosynthetic process
Reyan73397.9850.1	GO:0006352	regulation of mitotic metaphase/anaphase transition
Reyan73397.9850.1	GO:0007095	retrograde transport, endosome to Golgi
Reyan73397.9850.1	GO:0009451	endocytic recycling
Reyan73397.9850.1	GO:0009793	systemic acquired resistance, salicylic acid mediated signaling pathway
Reyan73397.9850.1	GO:0009082	regulation of jasmonic acid mediated signaling pathway
Reyan73397.9850.1	GO:0046854	regulation of salicylic acid mediated signaling pathway
Reyan73397.9850.1	GO:0006281	'de novo' pyrimidine nucleobase biosynthetic process
Reyan73397.9850.1	GO:0042176	histidine biosynthetic process
Reyan73397.9850.1	GO:0010374	COPII vesicle coating
XR_002490592.1	GO:0051304	protein targeting to chloroplast
XR_002490592.1	GO:0000077	Golgi organization
XR_002490592.1	GO:0030833	plant organ development
XR_002490592.1	GO:0045944	cell differentiation
XR_002490592.1	GO:0006879	very long-chain fatty acid biosynthetic process
XR_002490592.1	GO:0006221	acetyl-CoA biosynthetic process from acetate
XR_002490592.1	GO:0015937	histone monoubiquitination
XR_002490592.1	GO:0018216	regulation of translation
XR_002490592.1	GO:0015770	microtubule-based movement
XR_002490592.1	GO:0006396	DNA replication-independent nucleosome assembly
XR_002490592.1	GO:0006336	GDP-mannose biosynthetic process
XR_002490592.1	GO:0048193	protein repair
XR_002490745.1	GO:0019464	carbohydrate metabolic process
XR_002490745.1	GO:0006310	oxidation-reduction process
XR_002490745.1	GO:0032049	acyl-CoA metabolic process
XR_002490745.1	GO:0080113	negative regulation of transcription, DNA-templated
XR_002491303.1	GO:0006542	regulation of transcription, DNA-templated
XR_002491303.1	GO:0006310	oxidation-reduction process
XR_002491303.1	GO:0032543	protein phosphorylation
XR_002491303.1	GO:0022904	transmembrane transport
XR_002491303.1	GO:0006869	phosphate ion transport
XR_002491303.1	GO:1902600	actin cytoskeleton organization
XR_002491303.1	GO:0006629	barbed-end actin filament capping
XR_002491303.1	GO:0006418	chloroplast fission
XR_002491619.1	GO:0015969	carotenoid biosynthetic process
XR_002491619.1	GO:0006637	kinetochore assembly
XR_002491623.1	GO:0006542	regulation of transcription, DNA-templated
XR_002491623.1	GO:0006310	oxidation-reduction process
XR_002491623.1	GO:0045893	ion transport
XR_002491623.1	GO:0006166	cell wall biogenesis
XR_002491623.1	GO:0000226	potassium ion transport
XR_002491623.1	GO:0006662	proline biosynthetic process
XR_002491623.1	GO:0000045	cellular glucan metabolic process
XR_002491623.1	GO:0006488	xyloglucan metabolic process
XR_002491623.1	GO:0006270	L-serine biosynthetic process
XR_002491623.1	GO:0051603	lipid metabolic process
XR_002491623.1	GO:0000055	sexual reproduction
XR_002491920.1	GO:0016126	defense response
XR_002491920.1	GO:0006298	defense response to bacterium
XR_002491920.1	GO:0006813	pentose-phosphate shunt
XR_002491920.1	GO:0050992	trichome morphogenesis
XR_002491920.1	GO:0006413	defense response to fungus
XR_002491920.1	GO:0006635	protein ubiquitination
XR_002491920.1	GO:0006535	cytoskeleton organization
XR_002491920.1	GO:0006633	cell morphogenesis
XR_002491920.1	GO:0009116	CAAX-box protein processing
XR_002491920.1	GO:0009408	regulation of cyclin-dependent protein serine/threonine kinase activity
XR_002491920.1	GO:0015689	dolichol metabolic process
XR_002492080.1	GO:0071805	chitin catabolic process
XR_002492080.1	GO:0009785	cell wall macromolecule catabolic process
XR_002492080.1	GO:0006890	phloem development
XR_002492548.1	GO:0009086	Group II intron splicing
XR_002492548.1	GO:0042254	mitochondrial ADP transmembrane transport
XR_002492548.1	GO:0046653	mitochondrial ATP transmembrane transport
XR_002492548.1	GO:0000398	intracellular protein transport
XR_002492548.1	GO:0006426	mRNA splicing, via spliceosome
XR_002492548.1	GO:0009439	sister chromatid cohesion
XR_002492548.1	GO:0009168	nucleus organization
XR_002492548.1	GO:0006450	telomere maintenance
XR_002492571.1	GO:0006783	positive regulation of transcription by RNA polymerase II
XR_002492571.1	GO:0006542	regulation of transcription, DNA-templated
XR_002492571.1	GO:0006310	oxidation-reduction process
XR_002492571.1	GO:0010411	fatty acid metabolic process
XR_002492571.1	GO:0019441	zinc ion transmembrane transport
XR_002492571.1	GO:0022904	transmembrane transport
XR_002492571.1	GO:0016973	regulation of flower development
XR_002492571.1	GO:0007143	purine nucleobase transport
XR_002492571.1	GO:0006744	metal ion transport
XR_002492571.1	GO:0051276	glycolytic process
XR_002492571.1	GO:0043161	purine nucleobase biosynthetic process
XR_002492571.1	GO:0009435	superoxide metabolic process
XR_002492571.1	GO:0019264	iron-sulfur cluster assembly
XR_002492571.1	GO:0009306	oxygen transport
XR_002492571.1	GO:0000070	protein import into peroxisome matrix, docking
XR_002492606.1	GO:0006310	oxidation-reduction process
XR_002492606.1	GO:0032543	protein phosphorylation
XR_002492606.1	GO:0008272	arachidonic acid secretion
XR_002492606.1	GO:0009765	trehalose metabolic process
XR_002492606.1	GO:0007142	cell wall modification
XR_002492606.1	GO:0015743	plasmodesmata-mediated intercellular transport
XR_002492693.1	GO:0009416	hydrogen peroxide catabolic process
XR_002492693.1	GO:0006783	positive regulation of transcription by RNA polymerase II
XR_002492693.1	GO:0006289	cellular amino acid metabolic process
XR_002492693.1	GO:0006542	regulation of transcription, DNA-templated
XR_002492693.1	GO:0006310	oxidation-reduction process
XR_002492693.1	GO:0010411	fatty acid metabolic process
XR_002492693.1	GO:0019441	zinc ion transmembrane transport
XR_002492693.1	GO:0044205	ubiquinone biosynthetic process
XR_002492693.1	GO:0030833	plant organ development
XR_002492693.1	GO:0045944	cell differentiation
XR_002492693.1	GO:0006879	very long-chain fatty acid biosynthetic process
XR_002492693.1	GO:0006364	mismatch repair
XR_002493092.1	GO:0016226	response to oxidative stress
XR_002493092.1	GO:0009416	hydrogen peroxide catabolic process
XR_002493092.1	GO:0006783	positive regulation of transcription by RNA polymerase II
XR_002493092.1	GO:0006357	DNA topological change
XR_002493092.1	GO:0051513	ribosome-associated ubiquitin-dependent protein catabolic process
XR_002493092.1	GO:0030042	SCF complex assembly
XR_002493092.1	GO:0000723	transcription by RNA polymerase I
XR_002493092.1	GO:0031929	RNA polymerase I preinitiation complex assembly
XR_002493092.1	GO:0016192	chloroplast organization
XR_002493092.1	GO:0048364	glycyl-tRNA aminoacylation
XR_002493092.1	GO:0045168	purine ribonucleoside monophosphate biosynthetic process
XR_002493092.1	GO:0006564	IMP salvage
XR_002493092.1	GO:0019318	pyrimidine nucleotide-sugar transmembrane transport
XR_002493092.1	GO:1901671	regulation of division septum assembly
XR_002493172.1	GO:0016226	response to oxidative stress
XR_002493172.1	GO:0009416	hydrogen peroxide catabolic process
XR_002493172.1	GO:0006783	positive regulation of transcription by RNA polymerase II
XR_002493172.1	GO:0006357	DNA topological change
XR_002493172.1	GO:0051513	ribosome-associated ubiquitin-dependent protein catabolic process
XR_002493172.1	GO:0030042	SCF complex assembly
XR_002493172.1	GO:0009247	TOR signaling
XR_002493172.1	GO:0000723	transcription by RNA polymerase I
XR_002493172.1	GO:0009738	nicotianamine biosynthetic process
XR_002493172.1	GO:0006811	peptidyl-lysine monomethylation
XR_002493172.1	GO:0031929	RNA polymerase I preinitiation complex assembly
XR_002493711.1	GO:0009086	Group II intron splicing
XR_002493711.1	GO:0042254	mitochondrial ADP transmembrane transport
XR_002493711.1	GO:0046653	mitochondrial ATP transmembrane transport
XR_002493711.1	GO:0009439	sister chromatid cohesion
XR_002493711.1	GO:0072583	triterpenoid biosynthetic process
XR_002493711.1	GO:0009639	response to desiccation
XR_002493711.1	GO:0010468	negative regulation of flower development
XR_002494431.1	GO:0006310	oxidation-reduction process
XR_002494431.1	GO:0032543	protein phosphorylation
XR_002494431.1	GO:0007140	purine nucleobase metabolic process
XR_002494431.1	GO:0016042	xylan biosynthetic process
XR_002494503.1	GO:0006412	autophagy
XR_002494503.1	GO:0030244	pyrimidine nucleotide biosynthetic process
XR_002494503.1	GO:0007264	mRNA processing
XR_002494503.1	GO:0046855	regulation of protein catabolic process
XR_002494503.1	GO:0006183	nucleobase-containing compound metabolic process
XR_002494503.1	GO:0009073	GPI anchor biosynthetic process
XR_002494503.1	GO:0006352	regulation of mitotic metaphase/anaphase transition
XR_002494503.1	GO:0006281	'de novo' pyrimidine nucleobase biosynthetic process
XR_002494503.1	GO:0010374	COPII vesicle coating
XR_002494503.1	GO:0035494	root hair cell development
XR_002494503.1	GO:0022900	glycine biosynthetic process from serine
XR_002494503.1	GO:0097428	tetrahydrofolate interconversion
XR_002494514.1	GO:0006310	oxidation-reduction process
XR_002494514.1	GO:0006415	electron transport chain
XR_002494514.1	GO:0071805	chitin catabolic process
XR_002494514.1	GO:0009785	cell wall macromolecule catabolic process
XR_002494514.1	GO:0019354	phototropism
XR_002494514.1	GO:0050482	photosynthesis, light harvesting
XR_002494514.1	GO:0006376	photosynthetic electron transport chain
XR_002494514.1	GO:0009972	protein import
XR_002494514.1	GO:0006890	phloem development
XR_002494514.1	GO:0007205	glycine decarboxylation via glycine cleavage system
XR_002494514.1	GO:0006101	photosynthesis
XR_002494514.1	GO:0071704	photosynthetic electron transport in photosystem I
XR_002494514.1	GO:0032012	cell-cell signaling involved in cell fate commitment
XR_002494514.1	GO:0019752	photosystem II assembly
XR_002494514.1	GO:0009098	photosystem II stabilization
XR_002494519.1	GO:0006310	oxidation-reduction process
XR_002494519.1	GO:0006415	electron transport chain
XR_002494519.1	GO:0022904	transmembrane transport
XR_002494519.1	GO:0006265	chlorophyll biosynthetic process
XR_002494519.1	GO:0006629	barbed-end actin filament capping
XR_002494519.1	GO:0009773	positive regulation of growth
XR_002494519.1	GO:0006073	fatty acid biosynthetic process
XR_002494519.1	GO:0019354	phototropism
XR_002494519.1	GO:0050482	photosynthesis, light harvesting
XR_002494519.1	GO:0006376	photosynthetic electron transport chain
XR_002494519.1	GO:0006890	phloem development
XR_002494519.1	GO:0006101	photosynthesis
XR_002494519.1	GO:0019752	photosystem II assembly
XR_002494519.1	GO:0007096	response to nitrate
XR_002494519.1	GO:0010315	nitrate transport
XR_002494519.1	GO:0006434	regulation of DNA endoreduplication
XR_002494519.1	GO:0005978	positive regulation of DNA-binding transcription factor activity
XR_002495160.1	GO:0006310	oxidation-reduction process
XR_002495160.1	GO:0030041	pigment biosynthetic process
XR_002495160.1	GO:0006437	lignin catabolic process
XR_002495160.1	GO:0072583	triterpenoid biosynthetic process
XR_002495419.1	GO:0120009	vitamin B6 biosynthetic process
XR_002495419.1	GO:0001510	pyridoxal phosphate biosynthetic process
XR_002495419.1	GO:0006310	oxidation-reduction process
XR_002495419.1	GO:0006228	nucleocytoplasmic transport
XR_002495419.1	GO:0006817	rRNA metabolic process
XR_002495419.1	GO:0009052	ncRNA processing
XR_002495419.1	GO:0045454	proline catabolic process
XR_002495688.1	GO:0009416	hydrogen peroxide catabolic process
XR_002495688.1	GO:0006783	positive regulation of transcription by RNA polymerase II
XR_002495688.1	GO:0006542	regulation of transcription, DNA-templated
XR_002495688.1	GO:0006408	activation of protein kinase activity
XR_002495688.1	GO:0006482	regulation of mitotic spindle organization
XR_002495688.1	GO:0006310	oxidation-reduction process
XR_002495688.1	GO:0016126	defense response
XR_002495688.1	GO:0006298	defense response to bacterium
XR_002495688.1	GO:0006006	intermembrane lipid transfer
XR_002495688.1	GO:0032049	acyl-CoA metabolic process
XR_002495688.1	GO:0016973	regulation of flower development
XR_002495688.1	GO:0045017	mature ribosome assembly
XR_002495688.1	GO:0001522	embryo development ending in seed dormancy
XR_002495688.1	GO:0045927	phosphatidylcholine metabolic process
XR_002495688.1	GO:0007143	purine nucleobase transport
XR_002495715.1	GO:1903259	transcription, DNA-templated
XR_002495715.1	GO:0006457	base-excision repair
XR_002495715.1	GO:0006542	regulation of transcription, DNA-templated
XR_002495715.1	GO:0034427	positive regulation of transcription, DNA-templated
XR_002495715.1	GO:0006310	oxidation-reduction process
XR_002495715.1	GO:0044205	ubiquinone biosynthetic process
XR_002495715.1	GO:0009772	DNA repair
XR_002495715.1	GO:0009690	sulfate transport
XR_002495715.1	GO:0009966	developmental process
XR_002495715.1	GO:0048544	aromatic amino acid family biosynthetic process
XR_002495715.1	GO:0009904	spermine biosynthetic process
XR_002495715.1	GO:0019419	spermidine biosynthetic process
XR_002495715.1	GO:0030488	cytidine to uridine editing
XR_002495715.1	GO:0045292	protein maturation by [4Fe-4S] cluster transfer
XR_002496132.1	GO:0006310	oxidation-reduction process
XR_002496132.1	GO:0032543	protein phosphorylation
XR_002496132.1	GO:0006120	lipid transport
XR_002496132.1	GO:0010411	fatty acid metabolic process
XR_002496132.1	GO:0032049	acyl-CoA metabolic process
XR_002496132.1	GO:0009658	malate transport
XR_002496132.1	GO:0051607	fatty acid beta-oxidation
XR_002496132.1	GO:0006813	pentose-phosphate shunt
XR_002496132.1	GO:0016036	negative regulation of gluconeogenesis
XR_002496141.1	GO:0016226	response to oxidative stress
XR_002496141.1	GO:0009416	hydrogen peroxide catabolic process
XR_002496141.1	GO:0006310	oxidation-reduction process
XR_002496141.1	GO:0006807	recognition of pollen
XR_002496141.1	GO:0016126	defense response
XR_002496141.1	GO:0006241	abscisic acid-activated signaling pathway
XR_002496141.1	GO:0030041	pigment biosynthetic process
XR_002496141.1	GO:0030433	glutathione metabolic process
XR_002496141.1	GO:0009311	tetrahydrofolate metabolic process
XR_002496141.1	GO:0043248	transsulfuration
XR_002496141.1	GO:0051276	glycolytic process
XR_002496141.1	GO:0043161	purine nucleobase biosynthetic process
XR_002496141.1	GO:0006914	cellular glucose homeostasis
XR_002496141.1	GO:0008380	response to aluminum ion
XR_002496141.1	GO:0048564	response to acidic pH
XR_002496141.1	GO:0006432	nucleoside diphosphate phosphorylation
XR_002496141.1	GO:0009686	GTP biosynthetic process
XR_002496141.1	GO:0045038	UTP biosynthetic process
XR_002496141.1	GO:0101030	glutamate metabolic process
XR_002496239.1	GO:0006783	positive regulation of transcription by RNA polymerase II
XR_002496239.1	GO:0006542	regulation of transcription, DNA-templated
XR_002496239.1	GO:0019464	carbohydrate metabolic process
XR_002496239.1	GO:0006408	activation of protein kinase activity
XR_002496239.1	GO:0006482	regulation of mitotic spindle organization
XR_002496239.1	GO:0034427	positive regulation of transcription, DNA-templated
XR_002496239.1	GO:0015986	cellular protein modification process
XR_002496239.1	GO:0010265	microtubule-based process
XR_002496239.1	GO:0009733	gravitropism
XR_002496239.1	GO:0006788	regulation of auxin polar transport
XR_002496239.1	GO:0006887	negative regulation of translation
XR_002496239.1	GO:0010241	heme oxidation
XR_002497334.1	GO:0006952	gene silencing by RNA
XR_002497334.1	GO:0030026	translation
XR_002497334.1	GO:0009165	prolyl-tRNA aminoacylation
XR_002497334.1	GO:1990116	maturation of LSU-rRNA from tricistronic rRNA transcript (SSU-rRNA, 5.8S rRNA, LSU-rRNA)
XR_002497334.1	GO:0000398	intracellular protein transport
XR_002497334.1	GO:0007264	mRNA processing
XR_002497334.1	GO:0006098	regulation of transcription by RNA polymerase II
XR_002497334.1	GO:0007094	positive regulation of ubiquitin protein ligase activity
XR_002497334.1	GO:0030148	response to ethylene
XR_002497334.1	GO:0042026	base-excision repair, AP site formation
XR_002497334.1	GO:0070481	rRNA methylation
XR_002497404.1	GO:0016226	response to oxidative stress
XR_002497404.1	GO:0009416	hydrogen peroxide catabolic process
XR_002497404.1	GO:0006783	positive regulation of transcription by RNA polymerase II
XR_002497404.1	GO:0006357	DNA topological change
XR_002497404.1	GO:0051513	ribosome-associated ubiquitin-dependent protein catabolic process
XR_002497404.1	GO:0030042	SCF complex assembly
XR_002497404.1	GO:0009247	TOR signaling
XR_002497404.1	GO:0000723	transcription by RNA polymerase I
XR_002497404.1	GO:0009738	nicotianamine biosynthetic process
XR_002497404.1	GO:0006811	peptidyl-lysine monomethylation
XR_002497404.1	GO:0031929	RNA polymerase I preinitiation complex assembly
XR_002497523.1	GO:0009086	Group II intron splicing
XR_002497523.1	GO:0006357	DNA topological change
XR_002497523.1	GO:0051513	ribosome-associated ubiquitin-dependent protein catabolic process
XR_002497523.1	GO:0000723	transcription by RNA polymerase I
XR_002497523.1	GO:0031929	RNA polymerase I preinitiation complex assembly
XR_002497523.1	GO:0016180	regulation of circadian rhythm
XR_002497523.1	GO:0016192	chloroplast organization
XR_002497523.1	GO:0006414	carbon fixation
XR_002497523.1	GO:0048364	glycyl-tRNA aminoacylation
XR_002497523.1	GO:0019318	pyrimidine nucleotide-sugar transmembrane transport
XR_002497523.1	GO:0009308	purine nucleotide biosynthetic process
XR_002497523.1	GO:0009107	RNA polyadenylation
XR_002497523.1	GO:0045901	RNA 3'-end processing
XR_002497523.1	GO:0006536	regulation of stomatal movement
XR_002497683.1	GO:0016226	response to oxidative stress
XR_002497683.1	GO:0009416	hydrogen peroxide catabolic process
XR_002497683.1	GO:0006542	regulation of transcription, DNA-templated
XR_002497683.1	GO:0006310	oxidation-reduction process
XR_002497683.1	GO:0032543	protein phosphorylation
XR_002497683.1	GO:0015693	histone modification
XR_002497683.1	GO:0032049	acyl-CoA metabolic process
XR_002497683.1	GO:0009765	trehalose metabolic process
XR_002497683.1	GO:0045292	protein maturation by [4Fe-4S] cluster transfer
XR_002497683.1	GO:0006913	signal transduction
XR_002497683.1	GO:0006270	L-serine biosynthetic process
XR_002497683.1	GO:0007018	coenzyme A metabolic process
XR_002497683.1	GO:0006665	UDP-glucose metabolic process
XR_002497683.1	GO:0006471	L-methionine salvage from methylthioadenosine
XR_002497683.1	GO:0046621	male meiotic nuclear division
XR_002497683.1	GO:0042546	female meiotic nuclear division
XR_002497683.1	GO:2000022	transcription elongation from RNA polymerase II promoter
XR_002498188.1	GO:0006457	base-excision repair
XR_002498188.1	GO:0009638	proteolysis involved in cellular protein catabolic process
XR_002498188.1	GO:0044205	ubiquinone biosynthetic process
XR_002498188.1	GO:0009966	developmental process
XR_002498188.1	GO:0009904	spermine biosynthetic process
XR_002498188.1	GO:0019419	spermidine biosynthetic process
XR_002498188.1	GO:0046373	response to auxin
XR_002498188.1	GO:0042147	protein glycosylation

## Sheet: Bark
Table S3.2 The functional profile of bark tissue-specific lncRNAs
LncRNAId	GOId	Term
Reyan73397.12667.9	GO:0042744	biosynthetic process
Reyan73397.12667.9	GO:0008652	cation transport
Reyan73397.12667.9	GO:0006281	acetyl-CoA biosynthetic process from acetate
Reyan73397.12667.9	GO:0006468	calcium ion transport
Reyan73397.12667.9	GO:0006418	glycerol ether metabolic process
Reyan73397.12667.9	GO:0006526	cell redox homeostasis
Reyan73397.12667.9	GO:0006002	spermine biosynthetic process
Reyan73397.12667.9	GO:0046653	spermidine biosynthetic process
Reyan73397.12667.9	GO:0009611	plant organ development
Reyan73397.12667.9	GO:0042779	protein repair
Reyan73397.12667.9	GO:0006749	cell differentiation
Reyan73397.12667.9	GO:0009738	very long-chain fatty acid biosynthetic process
Reyan73397.12667.9	GO:0005992	DNA topological change
Reyan73397.12667.9	GO:0016192	Golgi organization
Reyan73397.12667.9	GO:0009733	positive regulation of kinase activity
Reyan73397.12667.9	GO:0016311	regulation of translation
Reyan73397.12667.9	GO:0051607	nicotianamine biosynthetic process
Reyan73397.12667.9	GO:0009909	ubiquinone biosynthetic process
Reyan73397.12667.9	GO:0070588	fructose 6-phosphate metabolic process
Reyan73397.12667.9	GO:0009630	cellular amino acid metabolic process
Reyan73397.12667.9	GO:0006535	L-methionine salvage from methylthioadenosine
Reyan73397.12733.1	GO:0006275	oxidation-reduction process
Reyan73397.12733.1	GO:0000398	protein phosphorylation
Reyan73397.12733.1	GO:0006241	adenylate cyclase-modulating G protein-coupled receptor signaling pathway
Reyan73397.12733.1	GO:0016036	UDP-glucose metabolic process
Reyan73397.12733.1	GO:0051276	plant-type cell wall organization or biogenesis
Reyan73397.12733.1	GO:0006470	trehalose metabolic process
Reyan73397.12733.1	GO:0006437	regulation of abscisic acid-activated signaling pathway
Reyan73397.12733.1	GO:0009664	negative regulation of photomorphogenesis
Reyan73397.17491.1	GO:0006275	oxidation-reduction process
Reyan73397.17491.1	GO:0007264	transmembrane transport
Reyan73397.17491.1	GO:0000398	protein phosphorylation
Reyan73397.17491.1	GO:0006637	proton export across plasma membrane
Reyan73397.17491.1	GO:0006952	oligopeptide transport
Reyan73397.17491.1	GO:0048544	carbon utilization
Reyan73397.1950.1	GO:0006275	oxidation-reduction process
Reyan73397.1950.1	GO:0000398	protein phosphorylation
Reyan73397.1950.1	GO:0006571	recognition of pollen
Reyan73397.1950.1	GO:0006433	glutathione metabolic process
Reyan73397.1950.1	GO:0009966	lipid transport
Reyan73397.1950.1	GO:0032502	positive regulation of catalytic activity
Reyan73397.20439.2	GO:0006275	oxidation-reduction process
Reyan73397.20439.2	GO:0006744	response to oxidative stress
Reyan73397.20439.2	GO:0007018	hydrogen peroxide catabolic process
Reyan73397.20439.2	GO:0000398	protein phosphorylation
Reyan73397.20439.2	GO:0009611	plant organ development
Reyan73397.20439.2	GO:0006749	cell differentiation
Reyan73397.20439.2	GO:0009738	very long-chain fatty acid biosynthetic process
Reyan73397.20439.2	GO:0042176	proline biosynthetic process
Reyan73397.20439.2	GO:0001522	N-glycan processing
Reyan73397.20439.2	GO:0120029	urea catabolic process
Reyan73397.20439.2	GO:0017183	mannose metabolic process
Reyan73397.20439.2	GO:0015986	fatty acid metabolic process
Reyan73397.20439.2	GO:0006364	signal transduction
Reyan73397.20439.2	GO:0006672	L-serine biosynthetic process
Reyan73397.20439.2	GO:0009725	auxin-activated signaling pathway
Reyan73397.20439.2	GO:0015031	male meiotic nuclear division
Reyan73397.20439.2	GO:0007015	female meiotic nuclear division
Reyan73397.20439.2	GO:0032508	purine nucleobase metabolic process
Reyan73397.20439.2	GO:0032147	endoplasmic reticulum calcium ion homeostasis
Reyan73397.21698.2	GO:0008652	cation transport
Reyan73397.21698.2	GO:0006281	acetyl-CoA biosynthetic process from acetate
Reyan73397.21698.2	GO:0006468	calcium ion transport
Reyan73397.21698.2	GO:0006418	glycerol ether metabolic process
Reyan73397.21698.2	GO:0006526	cell redox homeostasis
Reyan73397.21698.2	GO:0072423	histone lysine methylation
Reyan73397.21698.2	GO:0009611	plant organ development
Reyan73397.21698.2	GO:0042779	protein repair
Reyan73397.21698.2	GO:0006749	cell differentiation
Reyan73397.21698.2	GO:0009738	very long-chain fatty acid biosynthetic process
Reyan73397.21698.2	GO:0032049	ATP-dependent chromatin remodeling
Reyan73397.21698.2	GO:0000381	mRNA splicing, via spliceosome
Reyan73397.21698.2	GO:0017183	mannose metabolic process
Reyan73397.21698.2	GO:0009052	tRNA 5'-leader removal
Reyan73397.21698.2	GO:0009909	ubiquinone biosynthetic process
Reyan73397.21698.2	GO:0009658	regulation of gene expression, epigenetic
Reyan73397.21698.2	GO:0016560	triterpenoid biosynthetic process
Reyan73397.21698.2	GO:0006887	vacuolar proton-transporting V-type ATPase complex assembly
Reyan73397.21698.2	GO:0060236	endoplasmic reticulum to Golgi vesicle-mediated transport
Reyan73397.21698.2	GO:0080009	mRNA polyadenylation
Reyan73397.21698.2	GO:0010411	nuclear-transcribed mRNA catabolic process
Reyan73397.21698.2	GO:0016104	mRNA cleavage
Reyan73397.21855.3	GO:0000398	protein phosphorylation
Reyan73397.21855.3	GO:0006606	regulation of transcription, DNA-templated
Reyan73397.22559.1	GO:0032049	ATP-dependent chromatin remodeling
Reyan73397.22559.1	GO:0007165	chromatin remodeling
Reyan73397.22559.1	GO:0006397	aspartyl-tRNA aminoacylation
Reyan73397.22559.1	GO:0055114	attachment of GPI anchor to protein
Reyan73397.22559.1	GO:0045893	protein retention in ER lumen
Reyan73397.22559.1	GO:1990116	regulation of photomorphogenesis
Reyan73397.22559.1	GO:0006457	ceramide catabolic process
Reyan73397.22559.1	GO:0009734	protein K63-linked deubiquitination
Reyan73397.22559.1	GO:0006166	DNA methylation
Reyan73397.241.1	GO:0006275	oxidation-reduction process
Reyan73397.241.1	GO:0006744	response to oxidative stress
Reyan73397.241.1	GO:0007018	hydrogen peroxide catabolic process
Reyan73397.241.1	GO:0007264	transmembrane transport
Reyan73397.241.1	GO:0006486	lipid metabolic process
Reyan73397.241.1	GO:0032886	proteolysis
Reyan73397.241.1	GO:0042744	biosynthetic process
Reyan73397.241.1	GO:0046274	plant-type cell wall organization
Reyan73397.241.1	GO:0000911	carboxylic acid metabolic process
Reyan73397.241.1	GO:0031047	negative regulation of transcription, DNA-templated
Reyan73397.241.1	GO:0009742	malate transport
Reyan73397.241.1	GO:0022900	phototropism
Reyan73397.241.1	GO:0006265	glutamate metabolic process
Reyan73397.241.1	GO:0010044	tryptophan catabolic process to kynurenine
Reyan73397.241.1	GO:0019427	L-phenylalanine catabolic process
Reyan73397.241.1	GO:0046034	anion transport
Reyan73397.241.1	GO:0006120	regulation of cyclin-dependent protein serine/threonine kinase activity
Reyan73397.277.11	GO:0008652	cation transport
Reyan73397.277.11	GO:0006281	acetyl-CoA biosynthetic process from acetate
Reyan73397.277.11	GO:0015770	RNA processing
Reyan73397.277.11	GO:0006468	calcium ion transport
Reyan73397.277.11	GO:0001678	protein ADP-ribosylation
Reyan73397.277.11	GO:0006357	mitochondrial electron transport, NADH to ubiquinone
Reyan73397.277.11	GO:0006418	glycerol ether metabolic process
Reyan73397.277.11	GO:0006526	cell redox homeostasis
Reyan73397.277.11	GO:0072423	histone lysine methylation
Reyan73397.277.11	GO:0006629	cellulose biosynthetic process
Reyan73397.277.11	GO:0006334	response to water
Reyan73397.277.11	GO:0006508	dephosphorylation of RNA polymerase II C-terminal domain
Reyan73397.277.11	GO:0006188	transcription elongation from RNA polymerase II promoter
Reyan73397.277.11	GO:0006384	histone modification
Reyan73397.277.11	GO:0006002	spermine biosynthetic process
Reyan73397.277.11	GO:0046653	spermidine biosynthetic process
Reyan73397.277.11	GO:0009058	interstrand cross-link repair
Reyan73397.277.11	GO:0032784	mitochondrial pyruvate transmembrane transport
Reyan73397.277.11	GO:0009611	plant organ development
Reyan73397.277.11	GO:0042779	protein repair
Reyan73397.277.11	GO:0045039	lipid storage
Reyan73397.277.11	GO:0006749	cell differentiation
Reyan73397.277.11	GO:0009738	very long-chain fatty acid biosynthetic process
Reyan73397.277.11	GO:0000160	response to UV
Reyan73397.28524.2	GO:0055085	carbohydrate metabolic process
Reyan73397.28524.2	GO:0009785	DNA repair
Reyan73397.28524.2	GO:0006351	dolichol-linked oligosaccharide biosynthetic process
Reyan73397.28684.1	GO:0005992	DNA topological change
Reyan73397.28684.1	GO:0000381	mRNA splicing, via spliceosome
Reyan73397.28684.1	GO:0010315	vesicle-mediated transport
Reyan73397.28684.1	GO:0006396	mitochondrial cytochrome c oxidase assembly
Reyan73397.28684.1	GO:0016567	protein peptidyl-prolyl isomerization
Reyan73397.28684.1	GO:0006680	vacuolar transport
Reyan73397.28684.1	GO:0006633	DNA metabolic process
Reyan73397.28684.1	GO:0009416	protein import into mitochondrial matrix
Reyan73397.28757.1	GO:0009152	translation
Reyan73397.28757.1	GO:0032049	ATP-dependent chromatin remodeling
Reyan73397.28757.1	GO:0016310	formaldehyde catabolic process
Reyan73397.28757.1	GO:0007275	maturation of LSU-rRNA from tricistronic rRNA transcript (SSU-rRNA, 5.8S rRNA, LSU-rRNA)
Reyan73397.28757.1	GO:0007165	chromatin remodeling
Reyan73397.28757.1	GO:0006259	glucose metabolic process
Reyan73397.28757.1	GO:0007186	transcription by RNA polymerase II
Reyan73397.28757.1	GO:0006090	photosynthesis, light harvesting
Reyan73397.2936.1	GO:0006629	cellulose biosynthetic process
Reyan73397.2936.1	GO:0042779	protein repair
Reyan73397.2936.1	GO:0042752	intracellular protein transport
Reyan73397.2936.1	GO:0000381	mRNA splicing, via spliceosome
Reyan73397.2936.1	GO:0006886	glycogen biosynthetic process
Reyan73397.2936.1	GO:0009733	positive regulation of kinase activity
Reyan73397.2936.1	GO:0010315	vesicle-mediated transport
Reyan73397.2936.1	GO:0009073	positive regulation of growth
Reyan73397.2936.1	GO:0009772	microtubule nucleation
Reyan73397.2936.1	GO:0017183	mannose metabolic process
Reyan73397.2936.1	GO:0006644	sucrose metabolic process
Reyan73397.2936.1	GO:0016311	regulation of translation
Reyan73397.2936.1	GO:0010241	post-chaperonin tubulin folding pathway
Reyan73397.2936.1	GO:0009097	xylan biosynthetic process
Reyan73397.2936.1	GO:0009052	tRNA 5'-leader removal
Reyan73397.2936.1	GO:0006436	spliceosomal snRNP assembly
Reyan73397.2936.1	GO:0010447	tubulin complex assembly
Reyan73397.2936.1	GO:0090116	regulation of ion transmembrane transport
Reyan73397.2936.1	GO:0006006	protein N-linked glycosylation via asparagine
Reyan73397.2936.1	GO:0006396	mitochondrial cytochrome c oxidase assembly
Reyan73397.30016.1	GO:0031047	negative regulation of transcription, DNA-templated
Reyan73397.30016.1	GO:0006629	cellulose biosynthetic process
Reyan73397.30016.1	GO:0030488	ion transport
Reyan73397.30016.1	GO:0006914	endocytosis
Reyan73397.30717.2	GO:0006275	oxidation-reduction process
Reyan73397.30717.2	GO:0007264	transmembrane transport
Reyan73397.30717.2	GO:0032886	proteolysis
Reyan73397.30717.2	GO:0000911	carboxylic acid metabolic process
Reyan73397.30717.2	GO:0022900	phototropism
Reyan73397.30717.2	GO:0006265	glutamate metabolic process
Reyan73397.30717.2	GO:0019427	L-phenylalanine catabolic process
Reyan73397.30717.2	GO:0019988	response to nitrate
Reyan73397.30717.2	GO:0006073	nitrate transport
Reyan73397.30717.2	GO:0009073	positive regulation of growth
Reyan73397.30717.2	GO:0006090	photosynthesis, light harvesting
Reyan73397.30717.2	GO:0030433	photosynthesis
Reyan73397.30717.2	GO:0030036	protein kinase C-activating G protein-coupled receptor signaling pathway
Reyan73397.30717.2	GO:0040008	negative regulation of organ growth
Reyan73397.30717.2	GO:0006221	ammonium transmembrane transport
Reyan73397.30717.2	GO:1902600	ammonium transport
Reyan73397.30717.2	GO:0030001	positive regulation of DNA-binding transcription factor activity
Reyan73397.30717.2	GO:0006520	xylem development
Reyan73397.38936.2	GO:0046034	anion transport
Reyan73397.38936.2	GO:0006418	glycerol ether metabolic process
Reyan73397.38936.2	GO:0019264	protein targeting
Reyan73397.38936.2	GO:0006471	proton transmembrane transport
Reyan73397.38936.2	GO:0048578	trehalose biosynthetic process
Reyan73397.38936.2	GO:0042546	nucleobase-containing compound metabolic process
Reyan73397.38936.2	GO:0009113	nucleosome assembly
Reyan73397.38936.2	GO:0006408	asymmetric cell division
Reyan73397.38936.2	GO:0006270	radial pattern formation
Reyan73397.38936.2	GO:0009651	leaf development
Reyan73397.38936.2	GO:0000077	positive regulation of circadian rhythm
Reyan73397.38936.2	GO:0007064	cell population proliferation
Reyan73397.38936.2	GO:0009686	positive regulation of transcription elongation from RNA polymerase II promoter
Reyan73397.38936.2	GO:0006260	pyridoxine biosynthetic process
Reyan73397.38936.2	GO:0002949	regulation of amino acid export
Reyan73397.38936.2	GO:0048364	pollen tube guidance
Reyan73397.38936.2	GO:0006415	multivesicular body sorting pathway
Reyan73397.38936.2	GO:0008272	carbohydrate derivative metabolic process
Reyan73397.42525.3	GO:0055085	carbohydrate metabolic process
Reyan73397.42525.3	GO:0009785	DNA repair
Reyan73397.42525.3	GO:0006351	dolichol-linked oligosaccharide biosynthetic process
Reyan73397.44087.1	GO:0007264	transmembrane transport
Reyan73397.44087.1	GO:0000398	protein phosphorylation
Reyan73397.44087.1	GO:0030488	ion transport
Reyan73397.44087.1	GO:0048578	trehalose biosynthetic process
Reyan73397.44087.1	GO:0006408	asymmetric cell division
Reyan73397.44087.1	GO:0006270	radial pattern formation
Reyan73397.44087.1	GO:0009651	leaf development
Reyan73397.44087.3	GO:0000398	protein phosphorylation
Reyan73397.44087.3	GO:0019408	cellular aldehyde metabolic process
Reyan73397.44087.3	GO:0006408	asymmetric cell division
Reyan73397.44087.3	GO:0006270	radial pattern formation
Reyan73397.44087.3	GO:0009651	leaf development
Reyan73397.44087.3	GO:0000077	positive regulation of circadian rhythm
Reyan73397.44087.3	GO:0006260	pyridoxine biosynthetic process
Reyan73397.44087.3	GO:0002949	regulation of amino acid export
Reyan73397.44456.3	GO:0000398	protein phosphorylation
Reyan73397.44456.3	GO:0016560	triterpenoid biosynthetic process
Reyan73397.44456.3	GO:0045017	regulation of transcription by RNA polymerase II
Reyan73397.44456.3	GO:0048578	trehalose biosynthetic process
Reyan73397.44456.3	GO:0045736	chromatin organization
Reyan73397.44456.3	GO:0019684	microtubule-based movement
Reyan73397.44456.3	GO:0016125	methylation
Reyan73397.44456.3	GO:0010265	root development
Reyan73397.44456.3	GO:0002098	metal ion transport
Reyan73397.44456.3	GO:0046621	regulation of microtubule-based process
Reyan73397.44456.3	GO:0007142	DNA replication
Reyan73397.44456.3	GO:0009116	circadian rhythm
Reyan73397.4851.1	GO:0006275	oxidation-reduction process
Reyan73397.4851.1	GO:0000398	protein phosphorylation
Reyan73397.4851.1	GO:0006281	acetyl-CoA biosynthetic process from acetate
Reyan73397.4851.1	GO:0015770	RNA processing
Reyan73397.4851.1	GO:0009611	plant organ development
Reyan73397.4851.1	GO:0042779	protein repair
Reyan73397.4851.1	GO:0006749	cell differentiation
Reyan73397.4851.1	GO:0009738	very long-chain fatty acid biosynthetic process
Reyan73397.4851.1	GO:0005992	DNA topological change
Reyan73397.4851.1	GO:0000381	mRNA splicing, via spliceosome
Reyan73397.4851.1	GO:0006886	glycogen biosynthetic process
Reyan73397.4851.1	GO:0042176	proline biosynthetic process
Reyan73397.4851.1	GO:0005975	acyl-CoA metabolic process
Reyan73397.4851.1	GO:0015986	fatty acid metabolic process
Reyan73397.4851.1	GO:0006241	adenylate cyclase-modulating G protein-coupled receptor signaling pathway
Reyan73397.5272.1	GO:0007018	hydrogen peroxide catabolic process
Reyan73397.5272.1	GO:0006418	glycerol ether metabolic process
Reyan73397.5272.1	GO:0009611	plant organ development
Reyan73397.5272.1	GO:0006749	cell differentiation
Reyan73397.5272.1	GO:0009738	very long-chain fatty acid biosynthetic process
Reyan73397.5272.1	GO:0015979	mismatch repair
Reyan73397.5272.1	GO:0006571	recognition of pollen
Reyan73397.5272.1	GO:0006433	glutathione metabolic process
Reyan73397.5272.1	GO:0006006	protein N-linked glycosylation via asparagine
Reyan73397.5272.1	GO:0006241	adenylate cyclase-modulating G protein-coupled receptor signaling pathway
Reyan73397.5272.1	GO:0019856	activation of protein kinase activity
Reyan73397.5272.1	GO:2000762	regulation of mitotic spindle organization
Reyan73397.5272.1	GO:0000413	DNA duplex unwinding
Reyan73397.5272.1	GO:0032012	DNA replication initiation
Reyan73397.5272.1	GO:0007034	G protein-coupled receptor signaling pathway
Reyan73397.5272.1	GO:0051607	nicotianamine biosynthetic process
Reyan73397.5272.1	GO:0044206	protein maturation by [4Fe-4S] cluster transfer
Reyan73397.5272.1	GO:0016036	UDP-glucose metabolic process
Reyan73397.546.1	GO:0009152	translation
Reyan73397.546.1	GO:0032049	ATP-dependent chromatin remodeling
Reyan73397.546.1	GO:0016310	formaldehyde catabolic process
Reyan73397.546.1	GO:0007275	maturation of LSU-rRNA from tricistronic rRNA transcript (SSU-rRNA, 5.8S rRNA, LSU-rRNA)
Reyan73397.737.1	GO:0006384	histone modification
Reyan73397.737.1	GO:0009611	plant organ development
Reyan73397.737.1	GO:0006749	cell differentiation
Reyan73397.737.1	GO:0009738	very long-chain fatty acid biosynthetic process
Reyan73397.737.1	GO:0009152	translation
Reyan73397.737.1	GO:0005992	DNA topological change
Reyan73397.737.1	GO:0042752	intracellular protein transport
Reyan73397.737.1	GO:0000381	mRNA splicing, via spliceosome
Reyan73397.737.1	GO:0051225	proteolysis involved in cellular protein catabolic process
Reyan73397.737.1	GO:0090228	protein import into nucleus
Reyan73397.737.1	GO:0019264	protein targeting
Reyan73397.737.20	GO:0072423	histone lysine methylation
Reyan73397.737.20	GO:0009611	plant organ development
Reyan73397.737.20	GO:0006749	cell differentiation
Reyan73397.737.20	GO:0009738	very long-chain fatty acid biosynthetic process
Reyan73397.737.20	GO:0005992	DNA topological change
Reyan73397.737.20	GO:0000381	mRNA splicing, via spliceosome
Reyan73397.737.20	GO:0031124	regulation of circadian rhythm
Reyan73397.737.20	GO:0015979	mismatch repair
Reyan73397.737.20	GO:0015074	DNA replication-independent nucleosome assembly
Reyan73397.737.20	GO:0006886	glycogen biosynthetic process
Reyan73397.737.20	GO:0016192	Golgi organization
Reyan73397.737.20	GO:0009733	positive regulation of kinase activity
Reyan73397.737.20	GO:0042176	proline biosynthetic process
Reyan73397.737.20	GO:0001522	N-glycan processing
Reyan73397.737.20	GO:0120029	urea catabolic process
XR_002491284.1	GO:0006275	oxidation-reduction process
XR_002491284.1	GO:0006744	response to oxidative stress
XR_002491284.1	GO:0007018	hydrogen peroxide catabolic process
XR_002491284.1	GO:0006265	glutamate metabolic process
XR_002491284.1	GO:0042176	proline biosynthetic process
XR_002491284.1	GO:0006433	glutathione metabolic process
XR_002491284.1	GO:0009966	lipid transport
XR_002491284.1	GO:0055085	carbohydrate metabolic process
XR_002491284.1	GO:0015969	defense response
XR_002491284.1	GO:0006355	abscisic acid-activated signaling pathway
XR_002491284.1	GO:0007205	pigment biosynthetic process
XR_002491284.1	GO:0006298	lignin catabolic process
XR_002491284.1	GO:0006812	isoprenoid biosynthetic process
XR_002491284.1	GO:0006426	transsulfuration
XR_002491284.1	GO:0042026	chitin catabolic process
XR_002491284.1	GO:0006412	cell wall macromolecule catabolic process
XR_002491538.1	GO:0055085	carbohydrate metabolic process
XR_002491538.1	GO:0009785	DNA repair
XR_002491538.1	GO:0006351	dolichol-linked oligosaccharide biosynthetic process
XR_002491653.1	GO:0006275	oxidation-reduction process
XR_002491653.1	GO:0006744	response to oxidative stress
XR_002491653.1	GO:0007018	hydrogen peroxide catabolic process
XR_002491653.1	GO:0007264	transmembrane transport
XR_002491653.1	GO:0006486	lipid metabolic process
XR_002491653.1	GO:0032886	proteolysis
XR_002491653.1	GO:0019427	L-phenylalanine catabolic process
XR_002491653.1	GO:0000398	protein phosphorylation
XR_002491653.1	GO:0006433	glutathione metabolic process
XR_002491653.1	GO:0006090	photosynthesis, light harvesting
XR_002491653.1	GO:0006367	potassium ion transmembrane transport
XR_002491653.1	GO:0007050	chlorophyll biosynthetic process
XR_002491653.1	GO:0030433	photosynthesis
XR_002491653.1	GO:0034477	glutamine biosynthetic process
XR_002491653.1	GO:0030150	sphingolipid metabolic process
XR_002491653.1	GO:0015937	protein import into chloroplast thylakoid membrane
XR_002491653.1	GO:0006400	phosphate-containing compound metabolic process
XR_002491653.1	GO:0008299	proline catabolic process
XR_002491653.1	GO:0009960	urea transmembrane transport
XR_002491653.1	GO:0006414	D-xylose metabolic process
XR_002491955.1	GO:0006275	oxidation-reduction process
XR_002491955.1	GO:0000398	protein phosphorylation
XR_002491955.1	GO:0006571	recognition of pollen
XR_002491955.1	GO:0006433	glutathione metabolic process
XR_002491955.1	GO:0009966	lipid transport
XR_002491955.1	GO:0000413	DNA duplex unwinding
XR_002491955.1	GO:0032012	DNA replication initiation
XR_002491955.1	GO:0016036	UDP-glucose metabolic process
XR_002491955.1	GO:0006355	abscisic acid-activated signaling pathway
XR_002491955.1	GO:0051276	plant-type cell wall organization or biogenesis
XR_002491955.1	GO:0032147	endoplasmic reticulum calcium ion homeostasis
XR_002491955.1	GO:0042026	chitin catabolic process
XR_002491955.1	GO:0006412	cell wall macromolecule catabolic process
XR_002491955.1	GO:0006633	DNA metabolic process
XR_002491955.1	GO:1900034	CTP biosynthetic process
XR_002491955.1	GO:0006289	dolichol biosynthetic process
XR_002491955.1	GO:1904668	nucleoside diphosphate phosphorylation
XR_002491955.1	GO:0040029	GTP biosynthetic process
XR_002491955.1	GO:0080113	UTP biosynthetic process
XR_002491955.1	GO:0006139	reciprocal meiotic recombination
XR_002492970.1	GO:0009933	gravitropism
XR_002492970.1	GO:0045017	regulation of transcription by RNA polymerase II
XR_002492970.1	GO:0042254	snRNA processing
XR_002492970.1	GO:0010374	inositol phosphate dephosphorylation
XR_002492970.1	GO:0016579	phosphatidylinositol phosphorylation
XR_002492970.1	GO:0051603	regulation of auxin polar transport
XR_002492970.1	GO:0019408	cellular aldehyde metabolic process
XR_002493717.1	GO:0042752	intracellular protein transport
XR_002493717.1	GO:0090228	protein import into nucleus
XR_002493717.1	GO:0019264	protein targeting
XR_002493717.1	GO:0035999	protein transport
XR_002494459.1	GO:0007034	G protein-coupled receptor signaling pathway
XR_002494459.1	GO:0045944	developmental process
XR_002494459.1	GO:0016560	triterpenoid biosynthetic process
XR_002494459.1	GO:0060236	endoplasmic reticulum to Golgi vesicle-mediated transport
XR_002494459.1	GO:0015689	mitotic sister chromatid cohesion
XR_002494459.1	GO:0071805	gene silencing by RNA
XR_002494459.1	GO:0010468	ubiquitin-dependent ERAD pathway
XR_002494459.1	GO:0101030	phloem development
XR_002494459.1	GO:0016126	leucine biosynthetic process
XR_002494459.1	GO:0006325	Golgi vesicle transport
XR_002494459.1	GO:0006413	lipid biosynthetic process
XR_002494459.1	GO:0071108	response to UV-B
XR_002494853.1	GO:0055085	carbohydrate metabolic process
XR_002494853.1	GO:0015693	protein glycosylation
XR_002494853.1	GO:0050832	spindle assembly
XR_002494853.1	GO:0006564	protein import into peroxisome matrix, docking
XR_002494853.1	GO:0042545	lipid glycosylation
XR_002494853.1	GO:0032259	peroxisome fission
XR_002494853.1	GO:0006336	nucleotide-sugar transmembrane transport
XR_002495908.1	GO:0006275	oxidation-reduction process
XR_002495908.1	GO:0006433	glutathione metabolic process
XR_002495908.1	GO:0016036	UDP-glucose metabolic process
XR_002495908.1	GO:0009086	positive regulation of transcription by RNA polymerase II
XR_002495908.1	GO:0015969	defense response
XR_002495908.1	GO:0006355	abscisic acid-activated signaling pathway
XR_002495908.1	GO:0015995	intermembrane lipid transfer
XR_002495908.1	GO:0007205	pigment biosynthetic process
XR_002495908.1	GO:0051276	plant-type cell wall organization or biogenesis
XR_002495908.1	GO:0000184	nucleoside triphosphate catabolic process
XR_002495908.1	GO:0006470	trehalose metabolic process
XR_002495937.1	GO:0006275	oxidation-reduction process
XR_002495937.1	GO:0006744	response to oxidative stress
XR_002495937.1	GO:0007264	transmembrane transport
XR_002495937.1	GO:0022900	phototropism
XR_002495937.1	GO:0019427	L-phenylalanine catabolic process
XR_002495937.1	GO:0000398	protein phosphorylation
XR_002495937.1	GO:0000373	regulation of DNA endoreduplication
XR_002495937.1	GO:0006979	barbed-end actin filament capping
XR_002495937.1	GO:0019988	response to nitrate
XR_002495937.1	GO:0006073	nitrate transport
XR_002497083.1	GO:0009909	ubiquinone biosynthetic process
XR_002497083.1	GO:0006342	stomatal complex development
XR_002497083.1	GO:0019464	cysteine biosynthetic process from serine
XR_002497083.1	GO:0045944	developmental process
XR_002497083.1	GO:0006096	aromatic amino acid family biosynthetic process
XR_002497083.1	GO:0008033	iron-sulfur cluster assembly
XR_002497083.1	GO:0006816	protein deneddylation
XR_002497083.1	GO:0006168	COP9 signalosome assembly
XR_002497563.1	GO:0006644	sucrose metabolic process
XR_002497563.1	GO:0019856	activation of protein kinase activity
XR_002497563.1	GO:2000762	regulation of mitotic spindle organization
XR_002497563.1	GO:0000045	electron transport chain
XR_002497563.1	GO:0006284	mitotic spindle assembly checkpoint
XR_002497563.1	GO:0006383	NADP biosynthetic process
XR_002497563.1	GO:0009451	NAD metabolic process
XR_002497563.1	GO:0006511	mitotic chromosome condensation

## Sheet: Leaf
Table S3.3 The functional profile of leaf tissue-specific lncRNAs
LncRNAId	GOId	Term
Reyan73397.10268.9	GO:0032456	translation
Reyan73397.10268.9	GO:0071897	protein targeting
Reyan73397.10268.9	GO:0044249	protein refolding
Reyan73397.10268.9	GO:0000911	ATP synthesis coupled proton transport
Reyan73397.10268.9	GO:0009733	intracellular protein transport
Reyan73397.10268.9	GO:0009107	stomatal complex development
Reyan73397.10268.9	GO:0043161	regulation of gene expression, epigenetic
Reyan73397.10268.9	GO:0008652	ATP-dependent chromatin remodeling
Reyan73397.10268.9	GO:0006537	regulation of translation
Reyan73397.10268.9	GO:0006368	vesicle-mediated transport
Reyan73397.10268.9	GO:0006336	Golgi vesicle transport
Reyan73397.10268.9	GO:0009725	anion transmembrane transport
Reyan73397.10268.9	GO:0006662	protein maturation by [4Fe-4S] cluster transfer
Reyan73397.10268.9	GO:0048280	protein catabolic process
Reyan73397.10268.9	GO:0006807	regulation of transcription, DNA-templated
Reyan73397.10268.9	GO:0048578	nuclear-transcribed mRNA catabolic process, nonsense-mediated decay
Reyan73397.10268.9	GO:0090116	mitochondrial pyruvate transmembrane transport
Reyan73397.10268.9	GO:0016117	regulation of asymmetric cell division
Reyan73397.10652.1	GO:0032456	translation
Reyan73397.10652.1	GO:0015986	chromosome organization
Reyan73397.10652.1	GO:0006073	glycine decarboxylation via glycine cleavage system
Reyan73397.10652.1	GO:0009908	regulation of DNA endoreduplication
Reyan73397.10652.1	GO:0042753	recognition of pollen
Reyan73397.10652.1	GO:2000762	mitotic sister chromatid cohesion
Reyan73397.10652.1	GO:0046653	NADP biosynthetic process
Reyan73397.10652.1	GO:0042254	NAD metabolic process
Reyan73397.10652.1	GO:0006979	anion transport
Reyan73397.10652.1	GO:0046274	hydrotropism
Reyan73397.10652.1	GO:0019752	primary metabolic process
Reyan73397.10810.2	GO:0051513	spliceosomal snRNP assembly
Reyan73397.10810.2	GO:0071108	mRNA splicing, via spliceosome
Reyan73397.10810.2	GO:0009052	nucleoside diphosphate phosphorylation
Reyan73397.10810.2	GO:0101030	GTP biosynthetic process
Reyan73397.10810.2	GO:2000031	UTP biosynthetic process
Reyan73397.10810.2	GO:0007140	regulation of GTPase activity
Reyan73397.10810.2	GO:0006887	phloem development
Reyan73397.10810.2	GO:0006396	G protein-coupled receptor signaling pathway
Reyan73397.10810.2	GO:0006165	phosphatidylserine biosynthetic process
Reyan73397.10810.2	GO:0008380	root development
Reyan73397.10810.2	GO:0007143	regulation of microtubule-based process
Reyan73397.10810.2	GO:0090116	mitochondrial pyruvate transmembrane transport
Reyan73397.10810.2	GO:0006370	ubiquitin-dependent ERAD pathway
Reyan73397.10810.2	GO:0016125	flower development
Reyan73397.10810.2	GO:0070475	purine nucleotide biosynthetic process
Reyan73397.10810.2	GO:0009956	positive regulation of transcription elongation from RNA polymerase II promoter
Reyan73397.10810.2	GO:0017196	SCF-dependent proteasomal ubiquitin-dependent protein catabolic process
Reyan73397.10892.1	GO:0006414	carbon utilization
Reyan73397.10892.1	GO:0006166	cell volume homeostasis
Reyan73397.11513.1	GO:0009263	tryptophan catabolic process to kynurenine
Reyan73397.11513.1	GO:0009234	regulation of flower development
Reyan73397.11513.1	GO:0016579	histone deacetylation
Reyan73397.11513.1	GO:0042753	recognition of pollen
Reyan73397.1160.65	GO:0032456	translation
Reyan73397.1160.65	GO:0071897	protein targeting
Reyan73397.1160.65	GO:0009733	intracellular protein transport
Reyan73397.1160.65	GO:0071108	mRNA splicing, via spliceosome
Reyan73397.1160.65	GO:0000373	mitochondrial electron transport, NADH to ubiquinone
Reyan73397.1160.65	GO:0006426	nuclear-transcribed mRNA catabolic process
Reyan73397.11783.1	GO:0016036	oxidation-reduction process
Reyan73397.11783.1	GO:0045132	proteolysis
Reyan73397.11783.1	GO:0006596	steroid biosynthetic process
Reyan73397.11783.1	GO:0006414	carbon utilization
Reyan73397.11783.1	GO:0006436	negative regulation of transcription by RNA polymerase III
Reyan73397.11783.1	GO:0009904	transmembrane transport
Reyan73397.11783.1	GO:0030042	thiamine diphosphate biosynthetic process
Reyan73397.11783.1	GO:0000055	thiamine metabolic process
Reyan73397.11783.1	GO:0006631	regulation of auxin polar transport
Reyan73397.11783.1	GO:0006869	pollen development
Reyan73397.11895.8	GO:0032456	translation
Reyan73397.11895.8	GO:0048544	asymmetric cell division
Reyan73397.11895.8	GO:0006101	positive regulation of translational elongation
Reyan73397.11895.8	GO:0050482	positive regulation of translational termination
Reyan73397.11895.8	GO:0032012	cellular aldehyde metabolic process
Reyan73397.11920.25	GO:0016036	oxidation-reduction process
Reyan73397.11920.25	GO:0006520	phosphatidylinositol dephosphorylation
Reyan73397.11920.25	GO:0032012	cellular aldehyde metabolic process
Reyan73397.11920.25	GO:0006334	multicellular organism development
Reyan73397.11920.25	GO:0035494	superoxide metabolic process
Reyan73397.11920.25	GO:0006168	carbohydrate metabolic process
Reyan73397.11920.25	GO:0010044	nucleosome assembly
Reyan73397.11920.25	GO:0030036	lipid biosynthetic process
Reyan73397.12462.1	GO:0006536	ribosome biogenesis
Reyan73397.12462.1	GO:0009658	mitochondrial electron transport, ubiquinol to cytochrome c
Reyan73397.12462.1	GO:0016126	double-strand break repair via homologous recombination
Reyan73397.12462.1	GO:0019264	mannose metabolic process
Reyan73397.12462.1	GO:0048312	plant organ development
Reyan73397.12462.1	GO:0045944	cell differentiation
Reyan73397.12462.1	GO:0030026	very long-chain fatty acid biosynthetic process
Reyan73397.12462.1	GO:0042752	DNA metabolic process
Reyan73397.12462.1	GO:0006672	DNA topological change
Reyan73397.12462.1	GO:0006289	cellular metabolic process
Reyan73397.12462.1	GO:0030036	lipid biosynthetic process
Reyan73397.12462.1	GO:0000272	RNA processing
Reyan73397.12462.1	GO:0019318	regulation of protein catabolic process
Reyan73397.12462.1	GO:0034427	protein import into nucleus
Reyan73397.12462.1	GO:0009933	dephosphorylation
Reyan73397.12462.1	GO:0006542	RNA catabolic process
Reyan73397.12462.1	GO:0042546	glycogen biosynthetic process
Reyan73397.12462.1	GO:0016226	sister chromatid cohesion
Reyan73397.12462.1	GO:0019988	mRNA polyadenylation
Reyan73397.12462.1	GO:0006606	mRNA cleavage
Reyan73397.12837.1	GO:0006571	microtubule-based process
Reyan73397.12837.1	GO:0009107	stomatal complex development
Reyan73397.12837.1	GO:0009263	tryptophan catabolic process to kynurenine
Reyan73397.12837.1	GO:0050832	negative regulation of organ growth
Reyan73397.12837.1	GO:0016579	histone deacetylation
Reyan73397.12837.1	GO:0006807	regulation of transcription, DNA-templated
Reyan73397.12837.1	GO:0042753	recognition of pollen
Reyan73397.12837.1	GO:0009415	response to hormone
Reyan73397.12857.1	GO:0032456	translation
Reyan73397.12857.1	GO:0006414	carbon utilization
Reyan73397.12857.1	GO:0015689	gene silencing by RNA
Reyan73397.12857.1	GO:0008299	iron-sulfur cluster assembly
Reyan73397.12857.1	GO:0009772	formaldehyde catabolic process
Reyan73397.12857.1	GO:0032886	maturation of LSU-rRNA from tricistronic rRNA transcript (SSU-rRNA, 5.8S rRNA, LSU-rRNA)
Reyan73397.12941.1	GO:0032456	translation
Reyan73397.12941.1	GO:0051513	spliceosomal snRNP assembly
Reyan73397.12941.1	GO:0009156	protein phosphorylation
Reyan73397.12941.1	GO:0016126	double-strand break repair via homologous recombination
Reyan73397.12941.1	GO:0009052	nucleoside diphosphate phosphorylation
Reyan73397.12941.1	GO:0101030	GTP biosynthetic process
Reyan73397.12941.1	GO:2000031	UTP biosynthetic process
Reyan73397.12941.1	GO:0090228	leucine biosynthetic process
Reyan73397.12941.1	GO:0006662	protein maturation by [4Fe-4S] cluster transfer
Reyan73397.12941.1	GO:0010265	N-terminal protein amino acid methylation
Reyan73397.12941.1	GO:0030488	DNA repair
Reyan73397.12941.1	GO:0070588	CTP biosynthetic process
Reyan73397.12941.1	GO:0034968	protein ubiquitination
Reyan73397.12941.1	GO:0010468	oligosaccharide metabolic process
Reyan73397.12941.1	GO:0007095	spermine biosynthetic process
Reyan73397.12941.1	GO:0070940	spermidine biosynthetic process
Reyan73397.12941.1	GO:0008643	replication fork processing
Reyan73397.12941.1	GO:0006355	'de novo' IMP biosynthetic process
Reyan73397.1307.59	GO:0032456	translation
Reyan73397.1307.59	GO:1903259	vacuolar transport
Reyan73397.1307.59	GO:0071897	protein targeting
Reyan73397.1307.59	GO:0009733	intracellular protein transport
Reyan73397.1307.59	GO:0071108	mRNA splicing, via spliceosome
Reyan73397.1307.59	GO:0006568	protein ufmylation
Reyan73397.1307.59	GO:0006367	ion transport
Reyan73397.1307.59	GO:0048544	asymmetric cell division
Reyan73397.1307.59	GO:0006426	nuclear-transcribed mRNA catabolic process
Reyan73397.1307.59	GO:0009156	protein phosphorylation
Reyan73397.1307.59	GO:0045454	protein N-linked glycosylation
Reyan73397.1307.59	GO:0051276	inositol biosynthetic process
Reyan73397.13255.1	GO:0032456	translation
Reyan73397.13255.1	GO:0006457	blue light signaling pathway
Reyan73397.13255.1	GO:0009664	glycerolipid biosynthetic process
Reyan73397.13255.1	GO:0006536	ribosome biogenesis
Reyan73397.13255.1	GO:0006596	steroid biosynthetic process
Reyan73397.13255.1	GO:0006414	carbon utilization
Reyan73397.13255.1	GO:0006166	cell volume homeostasis
Reyan73397.13301.1	GO:0032456	translation
Reyan73397.13301.1	GO:0006457	blue light signaling pathway
Reyan73397.13301.1	GO:0009664	glycerolipid biosynthetic process
Reyan73397.13301.1	GO:0006414	carbon utilization
Reyan73397.13301.1	GO:0046854	ribosomal large subunit assembly
Reyan73397.13301.1	GO:0005992	cellular ion homeostasis
Reyan73397.13301.1	GO:0035999	maturation of LSU-rRNA
Reyan73397.13301.1	GO:0006680	phosphate ion transport
Reyan73397.13301.1	GO:0006400	guard cell differentiation
Reyan73397.13301.1	GO:0045905	starch catabolic process
Reyan73397.13301.1	GO:0006334	multicellular organism development
Reyan73397.13301.1	GO:0042779	malate transport
Reyan73397.13301.1	GO:0006102	triterpenoid biosynthetic process
Reyan73397.13301.1	GO:0006788	response to abscisic acid
Reyan73397.13301.3	GO:0032456	translation
Reyan73397.13301.3	GO:0006414	carbon utilization
Reyan73397.13301.3	GO:0005992	cellular ion homeostasis
Reyan73397.13301.3	GO:0043039	photosynthesis
Reyan73397.13301.3	GO:0006334	multicellular organism development
Reyan73397.13301.3	GO:0042779	malate transport
Reyan73397.13301.3	GO:0009308	regulation of mitotic cell cycle spindle assembly checkpoint
Reyan73397.13301.3	GO:0006302	photosystem II repair
Reyan73397.13436.1	GO:0016036	oxidation-reduction process
Reyan73397.13436.1	GO:0006457	blue light signaling pathway
Reyan73397.13436.1	GO:0048366	positive regulation of transcription, DNA-templated
Reyan73397.13436.1	GO:0015743	protein demethylation
Reyan73397.13436.1	GO:0009168	photosynthesis, light harvesting
Reyan73397.13436.1	GO:0046854	ribosomal large subunit assembly
Reyan73397.13436.1	GO:0035999	maturation of LSU-rRNA
Reyan73397.13436.1	GO:0006101	positive regulation of translational elongation
Reyan73397.13436.1	GO:0050482	positive regulation of translational termination
Reyan73397.13436.1	GO:0016104	glucose metabolic process
Reyan73397.13436.1	GO:0032264	photosynthetic electron transport in photosystem I
Reyan73397.13436.1	GO:0006265	cytoplasmic translational elongation
Reyan73397.13436.1	GO:0051103	protein targeting to chloroplast
Reyan73397.13436.1	GO:0043039	photosynthesis
Reyan73397.13436.1	GO:0009306	phototropism
Reyan73397.13436.1	GO:0008610	translational elongation
Reyan73397.13436.1	GO:0006302	photosystem II repair
Reyan73397.13436.1	GO:0010215	respiratory electron transport chain
Reyan73397.13436.1	GO:0006627	regulation of cyclin-dependent protein serine/threonine kinase activity
Reyan73397.13456.7	GO:0009904	transmembrane transport
Reyan73397.13456.7	GO:0009725	anion transmembrane transport
Reyan73397.13456.7	GO:0009116	carbohydrate derivative metabolic process
Reyan73397.13456.7	GO:0030244	regulation of proteasomal ubiquitin-dependent protein catabolic process
Reyan73397.13456.7	GO:0000226	protein K48-linked deubiquitination
Reyan73397.13456.7	GO:0032259	Group II intron splicing
Reyan73397.1386.41	GO:0071108	mRNA splicing, via spliceosome
Reyan73397.1386.41	GO:0009451	glutathione metabolic process
Reyan73397.1386.41	GO:0043161	regulation of gene expression, epigenetic
Reyan73397.1386.41	GO:0015986	chromosome organization
Reyan73397.1386.41	GO:1990116	mitotic spindle assembly checkpoint
Reyan73397.1386.41	GO:0030433	histone lysine methylation
Reyan73397.1386.41	GO:0006270	microtubule severing
Reyan73397.1386.41	GO:0016126	double-strand break repair via homologous recombination
Reyan73397.1386.41	GO:0019264	mannose metabolic process
Reyan73397.1386.41	GO:0008652	ATP-dependent chromatin remodeling
Reyan73397.1386.41	GO:0001510	regulation of phosphoprotein phosphatase activity
Reyan73397.1386.41	GO:0006537	regulation of translation
Reyan73397.1386.41	GO:0006506	positive regulation of kinase activity
Reyan73397.1386.41	GO:2000012	tRNA 5'-leader removal
Reyan73397.1386.41	GO:0010447	nucleus organization
Reyan73397.1386.41	GO:0048312	plant organ development
Reyan73397.1386.41	GO:0016114	protein repair
Reyan73397.1386.41	GO:0045944	cell differentiation
Reyan73397.1386.41	GO:0030026	very long-chain fatty acid biosynthetic process
Reyan73397.13881.1	GO:0016036	oxidation-reduction process
Reyan73397.13881.1	GO:0032456	translation
Reyan73397.13881.1	GO:0006414	carbon utilization
Reyan73397.13881.1	GO:0005992	cellular ion homeostasis
Reyan73397.13881.1	GO:0048544	asymmetric cell division
Reyan73397.13881.1	GO:0007264	nitrogen compound transport
Reyan73397.13881.1	GO:0006400	guard cell differentiation
Reyan73397.13881.1	GO:0045905	starch catabolic process
Reyan73397.13881.1	GO:0006397	amino acid transmembrane transport
Reyan73397.13881.1	GO:0009234	regulation of flower development
Reyan73397.13881.1	GO:0051607	glycine catabolic process
Reyan73397.13881.1	GO:0010411	glycine metabolic process
Reyan73397.14394.1	GO:0006457	blue light signaling pathway
Reyan73397.14394.1	GO:0006414	carbon utilization
Reyan73397.14558.45	GO:0009862	ubiquitin-dependent protein catabolic process
Reyan73397.14558.45	GO:0009156	protein phosphorylation
Reyan73397.14558.45	GO:0002143	regulation of circadian rhythm
Reyan73397.14558.45	GO:0048578	nuclear-transcribed mRNA catabolic process, nonsense-mediated decay
Reyan73397.14558.45	GO:0030036	lipid biosynthetic process
Reyan73397.14558.45	GO:0006437	mismatch repair
Reyan73397.14558.49	GO:0032456	translation
Reyan73397.14558.49	GO:0016070	proteolysis involved in cellular protein catabolic process
Reyan73397.14558.49	GO:0071897	protein targeting
Reyan73397.14558.49	GO:0071108	mRNA splicing, via spliceosome
Reyan73397.14558.49	GO:0009904	transmembrane transport
Reyan73397.14558.49	GO:0006367	ion transport
Reyan73397.14558.49	GO:0006426	nuclear-transcribed mRNA catabolic process
Reyan73397.14558.49	GO:0009156	protein phosphorylation
Reyan73397.14558.49	GO:0006396	G protein-coupled receptor signaling pathway
Reyan73397.14610.1	GO:0016036	oxidation-reduction process
Reyan73397.14610.1	GO:0032456	translation
Reyan73397.14610.1	GO:0006596	steroid biosynthetic process
Reyan73397.14610.1	GO:0006414	carbon utilization
Reyan73397.14610.1	GO:0009263	tryptophan catabolic process to kynurenine
Reyan73397.14610.1	GO:0006376	post-chaperonin tubulin folding pathway
Reyan73397.14610.1	GO:0009311	tubulin complex assembly
Reyan73397.14610.1	GO:0051028	proton transmembrane transport
Reyan73397.14652.1	GO:0032456	translation
Reyan73397.14652.1	GO:0009168	photosynthesis, light harvesting
Reyan73397.14652.1	GO:0009904	transmembrane transport
Reyan73397.14652.1	GO:0006367	ion transport
Reyan73397.14652.1	GO:0048544	asymmetric cell division
Reyan73397.14652.1	GO:0009156	protein phosphorylation
Reyan73397.14652.1	GO:0006101	positive regulation of translational elongation
Reyan73397.14652.1	GO:0050482	positive regulation of translational termination
Reyan73397.14652.1	GO:0043039	photosynthesis
Reyan73397.14652.1	GO:0032147	chlorophyll biosynthetic process
Reyan73397.15363.1	GO:0009664	glycerolipid biosynthetic process
Reyan73397.15363.1	GO:0046855	riboflavin biosynthetic process
Reyan73397.15363.1	GO:0051607	glycine catabolic process
Reyan73397.15366.1	GO:0032456	translation
Reyan73397.15366.1	GO:0006457	blue light signaling pathway
Reyan73397.15366.1	GO:0009168	photosynthesis, light harvesting
Reyan73397.15366.1	GO:0006414	carbon utilization
Reyan73397.15366.1	GO:0016104	glucose metabolic process
Reyan73397.15366.1	GO:0006265	cytoplasmic translational elongation
Reyan73397.15366.1	GO:0008299	iron-sulfur cluster assembly
Reyan73397.15366.1	GO:0009772	formaldehyde catabolic process
Reyan73397.15366.1	GO:0032886	maturation of LSU-rRNA from tricistronic rRNA transcript (SSU-rRNA, 5.8S rRNA, LSU-rRNA)
Reyan73397.15366.1	GO:0008610	translational elongation
Reyan73397.15366.1	GO:0080009	glutamate biosynthetic process
Reyan73397.15366.1	GO:0032784	GDP-mannose biosynthetic process
Reyan73397.15931.1	GO:0032456	translation
Reyan73397.15931.1	GO:0016070	proteolysis involved in cellular protein catabolic process
Reyan73397.15931.1	GO:0071897	protein targeting
Reyan73397.15931.1	GO:0000911	ATP synthesis coupled proton transport
Reyan73397.15931.1	GO:0009733	intracellular protein transport
Reyan73397.15931.1	GO:0042147	protein transport
Reyan73397.15931.1	GO:0071108	mRNA splicing, via spliceosome
Reyan73397.15931.1	GO:0006783	protein import into mitochondrial matrix
Reyan73397.15931.1	GO:0009658	mitochondrial electron transport, ubiquinol to cytochrome c
Reyan73397.15931.1	GO:0030833	proteasome regulatory particle assembly
Reyan73397.15931.1	GO:0006241	actin filament depolymerization
Reyan73397.15931.1	GO:0006281	(1->3)-beta-D-glucan biosynthetic process
Reyan73397.15931.1	GO:0034427	protein import into nucleus
Reyan73397.1607.24	GO:0032456	translation
Reyan73397.1607.24	GO:1903259	vacuolar transport
Reyan73397.1607.24	GO:0016070	proteolysis involved in cellular protein catabolic process
Reyan73397.1607.24	GO:0022900	histone modification
Reyan73397.1607.24	GO:0071897	protein targeting
Reyan73397.1607.24	GO:0000911	ATP synthesis coupled proton transport
Reyan73397.1607.24	GO:0009733	intracellular protein transport
Reyan73397.1607.24	GO:0042147	protein transport
Reyan73397.1607.24	GO:0000373	mitochondrial electron transport, NADH to ubiquinone
Reyan73397.1607.24	GO:0009658	mitochondrial electron transport, ubiquinol to cytochrome c
Reyan73397.1607.24	GO:0030833	proteasome regulatory particle assembly
Reyan73397.1607.24	GO:0048312	plant organ development
Reyan73397.1607.24	GO:0045944	cell differentiation
Reyan73397.1607.24	GO:0030026	very long-chain fatty acid biosynthetic process
Reyan73397.1607.24	GO:0042752	DNA metabolic process
Reyan73397.1607.24	GO:0006672	DNA topological change
Reyan73397.1607.24	GO:0006368	vesicle-mediated transport
Reyan73397.1607.24	GO:0009063	regulation of DNA-templated transcription, elongation
Reyan73397.1607.24	GO:0019408	base-excision repair
Reyan73397.1607.24	GO:0009052	nucleoside diphosphate phosphorylation
Reyan73397.1607.24	GO:0101030	GTP biosynthetic process
Reyan73397.1607.24	GO:2000031	UTP biosynthetic process
Reyan73397.1607.24	GO:0090228	leucine biosynthetic process
Reyan73397.1607.24	GO:0006336	Golgi vesicle transport
Reyan73397.1607.24	GO:0006101	positive regulation of translational elongation
Reyan73397.1607.24	GO:0050482	positive regulation of translational termination
Reyan73397.1607.24	GO:0006376	post-chaperonin tubulin folding pathway
Reyan73397.1607.24	GO:0006282	tricarboxylic acid cycle
Reyan73397.1607.24	GO:0006096	alanyl-tRNA aminoacylation
Reyan73397.1607.24	GO:0009725	anion transmembrane transport
Reyan73397.1607.24	GO:0009311	tubulin complex assembly
Reyan73397.1607.24	GO:0006662	protein maturation by [4Fe-4S] cluster transfer
Reyan73397.1607.24	GO:0007140	regulation of GTPase activity
Reyan73397.1607.24	GO:0019464	carbon fixation
Reyan73397.1607.24	GO:0016311	mRNA export from nucleus
Reyan73397.16235.1	GO:0045132	proteolysis
Reyan73397.16235.1	GO:0046855	riboflavin biosynthetic process
Reyan73397.16235.1	GO:0006368	vesicle-mediated transport
Reyan73397.16235.1	GO:0044206	lipid glycosylation
Reyan73397.16329.1	GO:0048366	positive regulation of transcription, DNA-templated
Reyan73397.16329.1	GO:0006414	carbon utilization
Reyan73397.16329.1	GO:0032264	photosynthetic electron transport in photosystem I
Reyan73397.16329.1	GO:0006397	amino acid transmembrane transport
Reyan73397.16329.1	GO:0009308	regulation of mitotic cell cycle spindle assembly checkpoint
Reyan73397.16329.1	GO:0006342	negative regulation of translation
Reyan73397.16329.1	GO:0006302	photosystem II repair
Reyan73397.16329.1	GO:0006102	triterpenoid biosynthetic process
Reyan73397.16329.1	GO:0009086	intracellular signal transduction
Reyan73397.16420.4	GO:0009168	photosynthesis, light harvesting
Reyan73397.16420.4	GO:0015689	gene silencing by RNA
Reyan73397.16420.4	GO:0009772	formaldehyde catabolic process
Reyan73397.16420.4	GO:0032886	maturation of LSU-rRNA from tricistronic rRNA transcript (SSU-rRNA, 5.8S rRNA, LSU-rRNA)
Reyan73397.16420.4	GO:0009639	rRNA methylation
Reyan73397.16420.4	GO:0080009	glutamate biosynthetic process
Reyan73397.16420.4	GO:0045292	proton export across plasma membrane
Reyan73397.16420.4	GO:1901671	response to ethylene
Reyan73397.16420.4	GO:0070072	purine nucleobase metabolic process
Reyan73397.16420.4	GO:0009630	base-excision repair, AP site formation
Reyan73397.16584.1	GO:0032456	translation
Reyan73397.16584.1	GO:0009664	glycerolipid biosynthetic process
Reyan73397.16584.1	GO:0006596	steroid biosynthetic process
Reyan73397.16584.1	GO:0006414	carbon utilization
Reyan73397.16584.1	GO:0006436	negative regulation of transcription by RNA polymerase III
Reyan73397.16584.1	GO:0006680	phosphate ion transport
Reyan73397.16584.1	GO:0006013	trichome morphogenesis
Reyan73397.16584.1	GO:0006434	response to gibberellin
Reyan73397.16584.1	GO:0006779	trichome differentiation
Reyan73397.16585.1	GO:0016036	oxidation-reduction process
Reyan73397.16585.1	GO:0032456	translation
Reyan73397.16585.1	GO:0006596	steroid biosynthetic process
Reyan73397.16585.1	GO:0006414	carbon utilization
Reyan73397.16585.1	GO:0051013	regulation of defense response to fungus
Reyan73397.16585.1	GO:0042753	recognition of pollen
Reyan73397.16586.2	GO:0015743	protein demethylation
Reyan73397.16586.2	GO:0006414	carbon utilization
Reyan73397.1663.1	GO:0006536	ribosome biogenesis
Reyan73397.1663.1	GO:0005992	cellular ion homeostasis
Reyan73397.1663.1	GO:0046855	riboflavin biosynthetic process
Reyan73397.1663.1	GO:0007264	nitrogen compound transport
Reyan73397.1663.1	GO:0006400	guard cell differentiation
Reyan73397.1663.1	GO:0007050	CAAX-box protein processing
Reyan73397.1663.1	GO:0045905	starch catabolic process
Reyan73397.16983.3	GO:0006334	multicellular organism development
Reyan73397.16983.3	GO:0046034	adenine salvage
Reyan73397.16983.3	GO:0072423	detection of visible light
Reyan73397.16983.3	GO:1900150	protein-chromophore linkage
Reyan73397.16983.3	GO:0007093	red, far-red light phototransduction
Reyan73397.16983.3	GO:0007062	protein-tetrapyrrole linkage
Reyan73397.17095.1	GO:0045132	proteolysis
Reyan73397.17095.1	GO:0006367	ion transport
Reyan73397.17095.1	GO:0009909	oligopeptide transport
Reyan73397.17095.1	GO:0006006	lipid metabolic process
Reyan73397.17095.1	GO:0035434	potassium ion transport
Reyan73397.17095.1	GO:0006342	negative regulation of translation
Reyan73397.17095.1	GO:0006168	carbohydrate metabolic process
Reyan73397.17095.1	GO:0006013	trichome morphogenesis
Reyan73397.17095.3	GO:0032456	translation
Reyan73397.17095.3	GO:0009904	transmembrane transport
Reyan73397.17095.3	GO:0009263	tryptophan catabolic process to kynurenine
Reyan73397.17095.3	GO:0006450	tryptophan biosynthetic process
Reyan73397.17307.1	GO:0032456	translation
Reyan73397.17307.1	GO:0019419	translational initiation
Reyan73397.17307.1	GO:0071108	mRNA splicing, via spliceosome
Reyan73397.17307.1	GO:0006783	protein import into mitochondrial matrix
Reyan73397.17307.1	GO:0006568	protein ufmylation
Reyan73397.17307.1	GO:0006367	ion transport
Reyan73397.17307.1	GO:0048544	asymmetric cell division
Reyan73397.17307.1	GO:0009156	protein phosphorylation
Reyan73397.17307.1	GO:0006101	positive regulation of translational elongation
Reyan73397.17307.1	GO:0050482	positive regulation of translational termination
Reyan73397.17307.1	GO:0006396	G protein-coupled receptor signaling pathway
Reyan73397.17307.1	GO:0034227	radial pattern formation
Reyan73397.17307.1	GO:0015937	leaf development
Reyan73397.17503.2	GO:0000373	mitochondrial electron transport, NADH to ubiquinone
Reyan73397.17503.2	GO:0006101	positive regulation of translational elongation
Reyan73397.17503.2	GO:0050482	positive regulation of translational termination
Reyan73397.17503.2	GO:0006282	tricarboxylic acid cycle
Reyan73397.17503.2	GO:0009725	anion transmembrane transport
Reyan73397.17503.2	GO:0006662	protein maturation by [4Fe-4S] cluster transfer
Reyan73397.17503.2	GO:0006887	phloem development
Reyan73397.17503.2	GO:0006334	multicellular organism development
Reyan73397.17503.2	GO:0006396	G protein-coupled receptor signaling pathway
Reyan73397.17503.2	GO:0070966	tetrahydrofolate metabolic process
Reyan73397.17503.2	GO:0006914	chloride transport
Reyan73397.17503.2	GO:0010044	nucleosome assembly
Reyan73397.17503.2	GO:0000724	response to UV-B
Reyan73397.17503.2	GO:0015979	fumarate metabolic process
Reyan73397.17574.19	GO:0032456	translation
Reyan73397.17574.19	GO:0016070	proteolysis involved in cellular protein catabolic process
Reyan73397.17574.19	GO:0071108	mRNA splicing, via spliceosome
Reyan73397.17574.19	GO:0000373	mitochondrial electron transport, NADH to ubiquinone
Reyan73397.17574.19	GO:0006783	protein import into mitochondrial matrix
Reyan73397.17574.19	GO:0030833	proteasome regulatory particle assembly
Reyan73397.17574.19	GO:0006367	ion transport
Reyan73397.17574.19	GO:0006101	positive regulation of translational elongation
Reyan73397.17574.19	GO:0050482	positive regulation of translational termination
Reyan73397.17574.19	GO:0006282	tricarboxylic acid cycle
Reyan73397.17574.19	GO:0019464	carbon fixation
Reyan73397.17574.19	GO:0006265	cytoplasmic translational elongation
Reyan73397.17574.19	GO:0046621	mitochondrial translation
Reyan73397.17574.19	GO:0032012	cellular aldehyde metabolic process
Reyan73397.17574.19	GO:0006073	glycine decarboxylation via glycine cleavage system
Reyan73397.17574.19	GO:0008610	translational elongation
Reyan73397.17574.19	GO:0009081	vacuolar proton-transporting V-type ATPase complex assembly
Reyan73397.17574.19	GO:0007015	chromosome segregation
Reyan73397.17574.19	GO:0000045	chaperone-mediated protein transport
Reyan73397.18293.1	GO:0032456	translation
Reyan73397.18293.1	GO:0006414	carbon utilization
Reyan73397.18293.1	GO:0005992	cellular ion homeostasis
Reyan73397.18293.1	GO:0048544	asymmetric cell division
Reyan73397.18293.1	GO:0007264	nitrogen compound transport
Reyan73397.18293.1	GO:0006400	guard cell differentiation
Reyan73397.18293.1	GO:0045905	starch catabolic process
Reyan73397.18293.1	GO:0006397	amino acid transmembrane transport
Reyan73397.18293.1	GO:0009234	regulation of flower development
Reyan73397.18293.1	GO:0051607	glycine catabolic process
Reyan73397.18293.1	GO:0010411	glycine metabolic process
Reyan73397.18293.2	GO:0006414	carbon utilization
Reyan73397.18293.2	GO:0006259	cytokinesis by cell plate formation
Reyan73397.18293.2	GO:0009737	signal transduction
Reyan73397.18293.2	GO:0050832	negative regulation of organ growth
Reyan73397.18293.2	GO:0009234	regulation of flower development
Reyan73397.18293.2	GO:0016579	histone deacetylation
Reyan73397.18293.2	GO:0034968	protein ubiquitination
Reyan73397.18634.1	GO:0019419	translational initiation
Reyan73397.18634.1	GO:0006367	ion transport
Reyan73397.18634.1	GO:0048544	asymmetric cell division
Reyan73397.18634.1	GO:0009263	tryptophan catabolic process to kynurenine
Reyan73397.18634.1	GO:0035434	potassium ion transport
Reyan73397.19021.1	GO:0032456	translation
Reyan73397.19021.1	GO:0006457	blue light signaling pathway
Reyan73397.19021.1	GO:0009664	glycerolipid biosynthetic process
Reyan73397.19021.1	GO:0006536	ribosome biogenesis
Reyan73397.19021.1	GO:0006596	steroid biosynthetic process
Reyan73397.19021.1	GO:0006414	carbon utilization
Reyan73397.19021.1	GO:0035999	maturation of LSU-rRNA
Reyan73397.19021.1	GO:0006166	cell volume homeostasis
Reyan73397.19039.1	GO:0016036	oxidation-reduction process
Reyan73397.19039.1	GO:0032456	translation
Reyan73397.19039.1	GO:0048366	positive regulation of transcription, DNA-templated
Reyan73397.19039.1	GO:0009664	glycerolipid biosynthetic process
Reyan73397.19039.1	GO:0006596	steroid biosynthetic process
Reyan73397.19039.1	GO:0006414	carbon utilization
Reyan73397.19039.1	GO:0046854	ribosomal large subunit assembly
Reyan73397.19039.1	GO:0006436	negative regulation of transcription by RNA polymerase III
Reyan73397.19039.1	GO:0035999	maturation of LSU-rRNA
Reyan73397.19039.1	GO:0016104	glucose metabolic process
Reyan73397.19039.1	GO:0030042	thiamine diphosphate biosynthetic process
Reyan73397.19039.1	GO:0000055	thiamine metabolic process
Reyan73397.19039.1	GO:0046621	mitochondrial translation
Reyan73397.19039.1	GO:0043039	photosynthesis
Reyan73397.19039.1	GO:0010215	respiratory electron transport chain
Reyan73397.1911.2	GO:0016036	oxidation-reduction process
Reyan73397.1911.2	GO:0032456	translation
Reyan73397.1911.2	GO:0045132	proteolysis
Reyan73397.1911.2	GO:0006596	steroid biosynthetic process
Reyan73397.1911.2	GO:0006414	carbon utilization
Reyan73397.1911.2	GO:0006436	negative regulation of transcription by RNA polymerase III
Reyan73397.1911.2	GO:0009904	transmembrane transport
Reyan73397.1911.2	GO:0009263	tryptophan catabolic process to kynurenine
Reyan73397.1911.2	GO:0051028	proton transmembrane transport
Reyan73397.1911.2	GO:0016104	glucose metabolic process
Reyan73397.1911.2	GO:0032264	photosynthetic electron transport in photosystem I
Reyan73397.1911.2	GO:0043248	zinc ion transmembrane transport
Reyan73397.1911.2	GO:0030042	thiamine diphosphate biosynthetic process
Reyan73397.1911.2	GO:0000055	thiamine metabolic process
Reyan73397.1911.4	GO:0016036	oxidation-reduction process
Reyan73397.1911.4	GO:0009451	glutathione metabolic process
Reyan73397.1911.4	GO:1904668	glycolytic process
Reyan73397.1911.4	GO:0007131	protein folding
Reyan73397.1911.4	GO:0045893	male meiosis II
Reyan73397.1911.4	GO:0019856	abscisic acid-activated signaling pathway
Reyan73397.1911.4	GO:0031929	sucrose metabolic process
Reyan73397.1911.4	GO:0006464	plant-type cell wall organization or biogenesis
Reyan73397.1911.4	GO:0007064	attachment of mitotic spindle microtubules to kinetochore
Reyan73397.20029.1	GO:0045132	proteolysis
Reyan73397.20029.1	GO:0042779	malate transport
Reyan73397.20029.1	GO:0050832	negative regulation of organ growth
Reyan73397.20029.1	GO:0009234	regulation of flower development
Reyan73397.20029.1	GO:0016579	histone deacetylation
Reyan73397.20029.1	GO:0006433	defense response
Reyan73397.20029.1	GO:0009247	tyrosine biosynthetic process
Reyan73397.20029.1	GO:0009408	response to desiccation
Reyan73397.20411.1	GO:0006457	blue light signaling pathway
Reyan73397.20411.1	GO:0006414	carbon utilization
Reyan73397.20481.13	GO:0032456	translation
Reyan73397.20481.13	GO:0009168	photosynthesis, light harvesting
Reyan73397.20481.13	GO:0044249	protein refolding
Reyan73397.20481.13	GO:0009904	transmembrane transport
Reyan73397.20481.13	GO:0048544	asymmetric cell division
Reyan73397.20481.13	GO:0006412	barbed-end actin filament capping
Reyan73397.20481.13	GO:0009156	protein phosphorylation
Reyan73397.20481.13	GO:0051276	inositol biosynthetic process
Reyan73397.20481.13	GO:0043039	photosynthesis
Reyan73397.20481.13	GO:0032147	chlorophyll biosynthetic process
Reyan73397.20481.13	GO:0000266	response to nitrate
Reyan73397.20481.13	GO:0006188	nitrate transport
Reyan73397.20849.1	GO:0006816	L-phenylalanine biosynthetic process
Reyan73397.20849.1	GO:0032264	photosynthetic electron transport in photosystem I
Reyan73397.20849.1	GO:0043248	zinc ion transmembrane transport
Reyan73397.20849.1	GO:0006450	tryptophan biosynthetic process
Reyan73397.20849.1	GO:0006471	metal ion transport
Reyan73397.20977.1	GO:0045132	proteolysis
Reyan73397.20977.1	GO:0006414	carbon utilization
Reyan73397.20977.1	GO:0005992	cellular ion homeostasis
Reyan73397.20977.1	GO:0016070	proteolysis involved in cellular protein catabolic process
Reyan73397.20977.1	GO:0006259	cytokinesis by cell plate formation
Reyan73397.20977.1	GO:0050832	negative regulation of organ growth
Reyan73397.20977.1	GO:0009234	regulation of flower development
Reyan73397.20977.1	GO:0006325	deoxyribonucleotide biosynthetic process
Reyan73397.20977.1	GO:0016579	histone deacetylation
Reyan73397.20977.1	GO:0034968	protein ubiquitination
Reyan73397.20977.2	GO:0045132	proteolysis
Reyan73397.20977.2	GO:0006259	cytokinesis by cell plate formation
Reyan73397.20977.2	GO:0050832	negative regulation of organ growth
Reyan73397.20977.2	GO:0009234	regulation of flower development
Reyan73397.20977.2	GO:0034477	cytoskeleton organization
Reyan73397.20977.2	GO:0016579	histone deacetylation
Reyan73397.20977.2	GO:0006471	metal ion transport
Reyan73397.20977.2	GO:0006221	actin filament severing
Reyan73397.21313.1	GO:0022900	histone modification
Reyan73397.21313.1	GO:0071897	protein targeting
Reyan73397.21313.1	GO:0000911	ATP synthesis coupled proton transport
Reyan73397.21313.1	GO:0009733	intracellular protein transport
Reyan73397.21313.1	GO:0042147	protein transport
Reyan73397.21313.1	GO:0071108	mRNA splicing, via spliceosome
Reyan73397.21313.1	GO:0000373	mitochondrial electron transport, NADH to ubiquinone
Reyan73397.21313.1	GO:0045454	protein N-linked glycosylation
Reyan73397.21313.1	GO:0016114	protein repair
Reyan73397.21313.1	GO:0042752	DNA metabolic process
Reyan73397.21313.1	GO:0006672	DNA topological change
Reyan73397.21313.1	GO:0007140	regulation of GTPase activity
Reyan73397.21313.1	GO:0006338	regulation of signal transduction
Reyan73397.21313.1	GO:0008380	root development
Reyan73397.21313.1	GO:0007143	regulation of microtubule-based process
Reyan73397.21313.1	GO:0090116	mitochondrial pyruvate transmembrane transport
Reyan73397.21313.1	GO:0006370	ubiquitin-dependent ERAD pathway
Reyan73397.21313.1	GO:0016226	sister chromatid cohesion
Reyan73397.21313.1	GO:0019988	mRNA polyadenylation
Reyan73397.21313.1	GO:0006606	mRNA cleavage
Reyan73397.21313.1	GO:0042256	protein deubiquitination
Reyan73397.21313.1	GO:0000723	ubiquinone biosynthetic process
Reyan73397.21313.1	GO:0009416	leaf formation
Reyan73397.2148.8	GO:0032456	translation
Reyan73397.2148.8	GO:0006783	protein import into mitochondrial matrix
Reyan73397.2148.8	GO:0009904	transmembrane transport
Reyan73397.2148.8	GO:0006367	ion transport
Reyan73397.2148.8	GO:0006265	cytoplasmic translational elongation
Reyan73397.22203.1	GO:0032456	translation
Reyan73397.22203.1	GO:0009664	glycerolipid biosynthetic process
Reyan73397.22203.1	GO:0006414	carbon utilization
Reyan73397.22203.1	GO:0046854	ribosomal large subunit assembly
Reyan73397.22203.1	GO:0005992	cellular ion homeostasis
Reyan73397.22203.1	GO:0035999	maturation of LSU-rRNA
Reyan73397.22203.1	GO:0006397	amino acid transmembrane transport
Reyan73397.22203.1	GO:0043039	photosynthesis
Reyan73397.22203.1	GO:0006334	multicellular organism development
Reyan73397.22203.1	GO:0042779	malate transport
Reyan73397.22203.1	GO:0009308	regulation of mitotic cell cycle spindle assembly checkpoint
Reyan73397.22203.1	GO:0006342	negative regulation of translation
Reyan73397.22203.1	GO:0006302	photosystem II repair
Reyan73397.22316.1	GO:0016036	oxidation-reduction process
Reyan73397.22316.1	GO:0032456	translation
Reyan73397.22316.1	GO:0006457	blue light signaling pathway
Reyan73397.22316.1	GO:0006536	ribosome biogenesis
Reyan73397.22316.1	GO:0016973	response to high light intensity
Reyan73397.22316.1	GO:0009168	photosynthesis, light harvesting
Reyan73397.22316.1	GO:0006596	steroid biosynthetic process
Reyan73397.22316.1	GO:0006414	carbon utilization
Reyan73397.22316.1	GO:0006436	negative regulation of transcription by RNA polymerase III
Reyan73397.22316.1	GO:0048364	inositol phosphate biosynthetic process
Reyan73397.22316.1	GO:0000911	ATP synthesis coupled proton transport
Reyan73397.22316.1	GO:0009904	transmembrane transport
Reyan73397.22316.1	GO:0016104	glucose metabolic process
Reyan73397.22316.1	GO:0006413	electron transport chain
Reyan73397.22374.1	GO:0016036	oxidation-reduction process
Reyan73397.22374.1	GO:0032456	translation
Reyan73397.22374.1	GO:0006457	blue light signaling pathway
Reyan73397.22374.1	GO:0009664	glycerolipid biosynthetic process
Reyan73397.22374.1	GO:0015743	protein demethylation
Reyan73397.22374.1	GO:0006596	steroid biosynthetic process
Reyan73397.22374.1	GO:0006414	carbon utilization
Reyan73397.22374.1	GO:0006436	negative regulation of transcription by RNA polymerase III
Reyan73397.22374.1	GO:0035999	maturation of LSU-rRNA
Reyan73397.22374.1	GO:0007034	cysteine biosynthetic process from serine
Reyan73397.22374.1	GO:0006869	pollen development
Reyan73397.22374.1	GO:0043039	photosynthesis
Reyan73397.22557.1	GO:0032456	translation
Reyan73397.22557.1	GO:0045132	proteolysis
Reyan73397.22557.1	GO:0009664	glycerolipid biosynthetic process
Reyan73397.22557.1	GO:0006536	ribosome biogenesis
Reyan73397.22557.1	GO:0015743	protein demethylation
Reyan73397.22557.1	GO:0006596	steroid biosynthetic process
Reyan73397.22557.1	GO:0006414	carbon utilization
Reyan73397.22557.1	GO:0006436	negative regulation of transcription by RNA polymerase III
Reyan73397.22557.1	GO:0048364	inositol phosphate biosynthetic process
Reyan73397.22557.1	GO:0006869	pollen development
Reyan73397.22557.1	GO:0006817	telomere maintenance
Reyan73397.22557.1	GO:0006298	double-strand break repair via nonhomologous end joining
Reyan73397.22557.1	GO:0048280	protein catabolic process
Reyan73397.23128.1	GO:0032456	translation
Reyan73397.23128.1	GO:0006457	blue light signaling pathway
Reyan73397.23128.1	GO:0048366	positive regulation of transcription, DNA-templated
Reyan73397.23128.1	GO:0009168	photosynthesis, light harvesting
Reyan73397.23128.1	GO:0006241	actin filament depolymerization
Reyan73397.23128.1	GO:0006890	plant-type cell wall organization
Reyan73397.23128.1	GO:0008610	translational elongation
Reyan73397.23128.1	GO:0031047	glycine biosynthetic process from serine
Reyan73397.23128.1	GO:0070481	tetrahydrofolate interconversion
Reyan73397.23128.1	GO:0010215	respiratory electron transport chain
Reyan73397.23128.1	GO:0006627	regulation of cyclin-dependent protein serine/threonine kinase activity
Reyan73397.23128.1	GO:0032784	GDP-mannose biosynthetic process
Reyan73397.23128.1	GO:0006260	methylation
Reyan73397.23144.1	GO:0016036	oxidation-reduction process
Reyan73397.23144.1	GO:0032456	translation
Reyan73397.23144.1	GO:0006596	steroid biosynthetic process
Reyan73397.23144.1	GO:0006414	carbon utilization
Reyan73397.23144.1	GO:0006376	post-chaperonin tubulin folding pathway
Reyan73397.23144.1	GO:0009311	tubulin complex assembly
Reyan73397.23216.1	GO:0043039	photosynthesis
Reyan73397.23216.1	GO:0009737	signal transduction
Reyan73397.23216.1	GO:0009086	intracellular signal transduction
Reyan73397.23216.1	GO:0009960	peroxisome fission
Reyan73397.23216.1	GO:0009959	rRNA processing
Reyan73397.23282.2	GO:0032456	translation
Reyan73397.23282.2	GO:0006457	blue light signaling pathway
Reyan73397.23282.2	GO:0009168	photosynthesis, light harvesting
Reyan73397.23282.2	GO:0006414	carbon utilization
Reyan73397.23282.2	GO:0005992	cellular ion homeostasis
Reyan73397.23282.2	GO:0006436	negative regulation of transcription by RNA polymerase III
Reyan73397.23282.2	GO:0035999	maturation of LSU-rRNA
Reyan73397.23282.2	GO:0016104	glucose metabolic process
Reyan73397.23282.2	GO:0008299	iron-sulfur cluster assembly
Reyan73397.23282.2	GO:0032886	maturation of LSU-rRNA from tricistronic rRNA transcript (SSU-rRNA, 5.8S rRNA, LSU-rRNA)
Reyan73397.23282.2	GO:0043039	photosynthesis
Reyan73397.23282.2	GO:0006334	multicellular organism development
Reyan73397.23282.2	GO:0009308	regulation of mitotic cell cycle spindle assembly checkpoint
Reyan73397.23282.2	GO:0009639	rRNA methylation
Reyan73397.23282.2	GO:0008610	translational elongation
Reyan73397.23282.2	GO:0009638	regulation of DNA replication
Reyan73397.23282.2	GO:0006623	pyrimidine nucleotide-sugar transmembrane transport
Reyan73397.23282.2	GO:0006302	photosystem II repair
Reyan73397.23282.2	GO:0009959	rRNA processing
Reyan73397.23282.2	GO:0016570	vitamin B6 biosynthetic process
Reyan73397.23282.2	GO:0032543	pyridoxal phosphate biosynthetic process
Reyan73397.23282.3	GO:0032456	translation
Reyan73397.23282.3	GO:0006414	carbon utilization
Reyan73397.23282.3	GO:0015689	gene silencing by RNA
Reyan73397.23282.3	GO:0008299	iron-sulfur cluster assembly
Reyan73397.23282.3	GO:0009772	formaldehyde catabolic process
Reyan73397.23282.3	GO:0032886	maturation of LSU-rRNA from tricistronic rRNA transcript (SSU-rRNA, 5.8S rRNA, LSU-rRNA)
Reyan73397.23282.9	GO:0032456	translation
Reyan73397.23282.9	GO:0009168	photosynthesis, light harvesting
Reyan73397.23282.9	GO:0006414	carbon utilization
Reyan73397.23282.9	GO:0008299	iron-sulfur cluster assembly
Reyan73397.23282.9	GO:0009772	formaldehyde catabolic process
Reyan73397.23282.9	GO:0032886	maturation of LSU-rRNA from tricistronic rRNA transcript (SSU-rRNA, 5.8S rRNA, LSU-rRNA)
Reyan73397.23282.9	GO:0009639	rRNA methylation
Reyan73397.23282.9	GO:0006744	mRNA processing
Reyan73397.23282.9	GO:1901671	response to ethylene
Reyan73397.23282.9	GO:0009630	base-excision repair, AP site formation
Reyan73397.23282.9	GO:0006526	autophagosome assembly
Reyan73397.23282.9	GO:0016573	regulation of transcription by RNA polymerase II
Reyan73397.23282.9	GO:0016192	defense response to virus
Reyan73397.23335.17	GO:0022900	histone modification
Reyan73397.23335.17	GO:0071897	protein targeting
Reyan73397.23335.17	GO:0051513	spliceosomal snRNP assembly
Reyan73397.23335.17	GO:0000911	ATP synthesis coupled proton transport
Reyan73397.23335.17	GO:0009733	intracellular protein transport
Reyan73397.23335.17	GO:0071108	mRNA splicing, via spliceosome
Reyan73397.23335.17	GO:0000373	mitochondrial electron transport, NADH to ubiquinone
Reyan73397.23335.17	GO:0006270	microtubule severing
Reyan73397.23335.17	GO:0016126	double-strand break repair via homologous recombination
Reyan73397.23335.17	GO:0006259	cytokinesis by cell plate formation
Reyan73397.23335.17	GO:0008380	root development
Reyan73397.23335.17	GO:0007143	regulation of microtubule-based process
Reyan73397.23335.17	GO:0030150	negative regulation of DNA helicase activity
Reyan73397.23335.17	GO:0016226	sister chromatid cohesion
Reyan73397.23335.17	GO:0015995	DNA duplex unwinding
Reyan73397.23335.17	GO:0006812	DNA replication initiation
Reyan73397.23335.17	GO:0006535	DNA replication-independent nucleosome assembly
Reyan73397.23335.17	GO:0000723	ubiquinone biosynthetic process
Reyan73397.23335.17	GO:0080113	peroxisome organization
Reyan73397.23335.17	GO:0006413	electron transport chain
Reyan73397.23335.17	GO:0042026	brassinosteroid mediated signaling pathway
Reyan73397.23335.17	GO:0008033	DNA replication
Reyan73397.23335.17	GO:0000077	intermembrane lipid transfer
Reyan73397.23335.17	GO:0002949	mitochondrial ADP transmembrane transport
Reyan73397.23335.17	GO:0051603	mitochondrial ATP transmembrane transport
Reyan73397.23601.2	GO:0048312	plant organ development
Reyan73397.23601.2	GO:0045944	cell differentiation
Reyan73397.23601.2	GO:0030026	very long-chain fatty acid biosynthetic process
Reyan73397.23608.2	GO:0009168	photosynthesis, light harvesting
Reyan73397.23608.2	GO:0009156	protein phosphorylation
Reyan73397.23608.2	GO:0002098	fatty acid biosynthetic process
Reyan73397.23608.2	GO:0043039	photosynthesis
Reyan73397.23608.2	GO:0010090	positive regulation of DNA-binding transcription factor activity
Reyan73397.23608.2	GO:0072344	photosystem II assembly
Reyan73397.23608.2	GO:0006302	photosystem II repair
Reyan73397.23608.2	GO:0071704	potassium ion transmembrane transport
Reyan73397.23608.2	GO:0006413	electron transport chain
Reyan73397.23608.2	GO:0009773	protein import into chloroplast thylakoid membrane
Reyan73397.23608.2	GO:0009738	phosphate-containing compound metabolic process
Reyan73397.23608.2	GO:0019354	proline catabolic process
Reyan73397.24104.2	GO:0032456	translation
Reyan73397.24104.2	GO:0009664	glycerolipid biosynthetic process
Reyan73397.24104.2	GO:0006414	carbon utilization
Reyan73397.24104.2	GO:0005992	cellular ion homeostasis
Reyan73397.24104.2	GO:0035999	maturation of LSU-rRNA
Reyan73397.24104.2	GO:0008299	iron-sulfur cluster assembly
Reyan73397.24104.2	GO:0032886	maturation of LSU-rRNA from tricistronic rRNA transcript (SSU-rRNA, 5.8S rRNA, LSU-rRNA)
Reyan73397.24104.2	GO:0043039	photosynthesis
Reyan73397.24104.2	GO:0042779	malate transport
Reyan73397.24104.2	GO:0009308	regulation of mitotic cell cycle spindle assembly checkpoint
Reyan73397.24436.1	GO:0016036	oxidation-reduction process
Reyan73397.24436.1	GO:0032456	translation
Reyan73397.24436.1	GO:0006457	blue light signaling pathway
Reyan73397.24436.1	GO:0009664	glycerolipid biosynthetic process
Reyan73397.24436.1	GO:0006536	ribosome biogenesis
Reyan73397.24436.1	GO:0006596	steroid biosynthetic process
Reyan73397.24436.1	GO:0006414	carbon utilization
Reyan73397.24436.1	GO:0035999	maturation of LSU-rRNA
Reyan73397.2458.1	GO:0032456	translation
Reyan73397.2458.1	GO:0006414	carbon utilization
Reyan73397.2458.1	GO:0008652	ATP-dependent chromatin remodeling
Reyan73397.2458.1	GO:0015689	gene silencing by RNA
Reyan73397.2458.1	GO:0008299	iron-sulfur cluster assembly
Reyan73397.2458.1	GO:0009772	formaldehyde catabolic process
Reyan73397.2458.1	GO:0032886	maturation of LSU-rRNA from tricistronic rRNA transcript (SSU-rRNA, 5.8S rRNA, LSU-rRNA)
Reyan73397.24642.1	GO:0016114	protein repair
Reyan73397.24642.1	GO:0045944	cell differentiation
Reyan73397.24642.1	GO:0030026	very long-chain fatty acid biosynthetic process
Reyan73397.24642.1	GO:0009113	Golgi organization
Reyan73397.24642.1	GO:0000272	RNA processing
Reyan73397.24642.1	GO:0009098	proline biosynthetic process
Reyan73397.24675.1	GO:0016036	oxidation-reduction process
Reyan73397.24675.1	GO:0032456	translation
Reyan73397.24675.1	GO:0006457	blue light signaling pathway
Reyan73397.24675.1	GO:0009664	glycerolipid biosynthetic process
Reyan73397.24675.1	GO:0006596	steroid biosynthetic process
Reyan73397.24675.1	GO:0006414	carbon utilization
Reyan73397.24675.1	GO:0006436	negative regulation of transcription by RNA polymerase III
Reyan73397.24675.1	GO:0035999	maturation of LSU-rRNA
Reyan73397.24675.1	GO:0009156	protein phosphorylation
Reyan73397.24675.1	GO:0046621	mitochondrial translation
Reyan73397.24675.1	GO:0006166	cell volume homeostasis
Reyan73397.24675.1	GO:0042753	recognition of pollen
Reyan73397.24675.1	GO:0019427	DNA synthesis involved in DNA repair
Reyan73397.2480.1	GO:0045132	proteolysis
Reyan73397.2480.1	GO:0009664	glycerolipid biosynthetic process
Reyan73397.2480.1	GO:0006414	carbon utilization
Reyan73397.2480.1	GO:0009904	transmembrane transport
Reyan73397.2480.1	GO:0009909	oligopeptide transport
Reyan73397.2480.1	GO:0016104	glucose metabolic process
Reyan73397.2480.1	GO:0043248	zinc ion transmembrane transport
Reyan73397.2480.1	GO:0006821	sulfate transport
Reyan73397.2480.1	GO:0006275	gravitropism
Reyan73397.2480.1	GO:0006887	phloem development
Reyan73397.2480.1	GO:0051013	regulation of defense response to fungus
Reyan73397.2480.1	GO:0045927	polysaccharide catabolic process
Reyan73397.2480.1	GO:0006631	regulation of auxin polar transport
Reyan73397.2480.1	GO:0009097	phosphatidylcholine metabolic process
Reyan73397.25122.1	GO:0016036	oxidation-reduction process
Reyan73397.25122.1	GO:0032456	translation
Reyan73397.25122.1	GO:0006457	blue light signaling pathway
Reyan73397.25122.1	GO:1903259	vacuolar transport
Reyan73397.25122.1	GO:0009168	photosynthesis, light harvesting
Reyan73397.25122.1	GO:0000911	ATP synthesis coupled proton transport
Reyan73397.25122.1	GO:0006101	positive regulation of translational elongation
Reyan73397.25122.1	GO:0050482	positive regulation of translational termination
Reyan73397.25122.1	GO:0016104	glucose metabolic process
Reyan73397.25122.1	GO:0008299	iron-sulfur cluster assembly
Reyan73397.25122.1	GO:0032886	maturation of LSU-rRNA from tricistronic rRNA transcript (SSU-rRNA, 5.8S rRNA, LSU-rRNA)
Reyan73397.25122.1	GO:0006869	pollen development
Reyan73397.25122.1	GO:0045901	SRP-dependent cotranslational protein targeting to membrane
Reyan73397.25122.1	GO:0043039	photosynthesis
Reyan73397.25122.1	GO:0006073	glycine decarboxylation via glycine cleavage system
Reyan73397.25122.1	GO:0031047	glycine biosynthetic process from serine
Reyan73397.25122.1	GO:0070481	tetrahydrofolate interconversion
Reyan73397.25122.1	GO:0006302	photosystem II repair
Reyan73397.25122.1	GO:0006644	negative regulation of translational elongation
Reyan73397.25122.1	GO:0006413	electron transport chain
Reyan73397.25122.1	GO:0006813	phytochelatin biosynthetic process
Reyan73397.25122.1	GO:0009082	response to metal ion
Reyan73397.25142.1	GO:0032456	translation
Reyan73397.25142.1	GO:0015743	protein demethylation
Reyan73397.25142.1	GO:0035999	maturation of LSU-rRNA
Reyan73397.25142.1	GO:0008299	iron-sulfur cluster assembly
Reyan73397.25142.1	GO:0007034	cysteine biosynthetic process from serine
Reyan73397.25142.1	GO:0043039	photosynthesis
Reyan73397.25280.1	GO:0032456	translation
Reyan73397.25280.1	GO:0006457	blue light signaling pathway
Reyan73397.25280.1	GO:0006414	carbon utilization
Reyan73397.25280.1	GO:0016180	response to auxin
Reyan73397.25686.1	GO:0016036	oxidation-reduction process
Reyan73397.25686.1	GO:0006414	carbon utilization
Reyan73397.25686.1	GO:0008356	positive regulation of transcription by RNA polymerase II
Reyan73397.25686.1	GO:0030042	thiamine diphosphate biosynthetic process
Reyan73397.25686.1	GO:0000055	thiamine metabolic process
Reyan73397.25686.1	GO:0032508	methionine biosynthetic process
Reyan73397.25686.1	GO:1900034	carbohydrate transport
Reyan73397.25929.8	GO:0045132	proteolysis
Reyan73397.25929.8	GO:0042779	malate transport
Reyan73397.25929.8	GO:0050832	negative regulation of organ growth
Reyan73397.25929.8	GO:0009234	regulation of flower development
Reyan73397.25929.8	GO:0016579	histone deacetylation
Reyan73397.25929.8	GO:0042753	recognition of pollen
Reyan73397.25929.8	GO:0009247	tyrosine biosynthetic process
Reyan73397.25929.8	GO:0042744	anisotropic cell growth
Reyan73397.25929.8	GO:0006635	regulation of cellulose biosynthetic process
Reyan73397.25929.8	GO:0006511	GDP-mannose metabolic process
Reyan73397.25943.1	GO:0032456	translation
Reyan73397.25943.1	GO:0045132	proteolysis
Reyan73397.25943.1	GO:0006536	ribosome biogenesis
Reyan73397.25943.1	GO:0006596	steroid biosynthetic process
Reyan73397.25943.1	GO:0006414	carbon utilization
Reyan73397.25943.1	GO:0006436	negative regulation of transcription by RNA polymerase III
Reyan73397.25943.1	GO:0048364	inositol phosphate biosynthetic process
Reyan73397.25943.1	GO:0009904	transmembrane transport
Reyan73397.25943.1	GO:0009263	tryptophan catabolic process to kynurenine
Reyan73397.25943.1	GO:0006869	pollen development
Reyan73397.26452.1	GO:0045132	proteolysis
Reyan73397.26452.1	GO:0006457	blue light signaling pathway
Reyan73397.26452.1	GO:0006414	carbon utilization
Reyan73397.26452.1	GO:0006436	negative regulation of transcription by RNA polymerase III
Reyan73397.26452.1	GO:0046621	mitochondrial translation
Reyan73397.26452.1	GO:0006166	cell volume homeostasis
Reyan73397.26452.1	GO:0009734	lignin catabolic process
Reyan73397.26452.1	GO:0006228	phosphorelay signal transduction system
Reyan73397.2654.1	GO:0006457	blue light signaling pathway
Reyan73397.2654.1	GO:0009664	glycerolipid biosynthetic process
Reyan73397.2654.1	GO:0006536	ribosome biogenesis
Reyan73397.2654.1	GO:0016973	response to high light intensity
Reyan73397.2654.1	GO:0006596	steroid biosynthetic process
Reyan73397.2654.1	GO:0006414	carbon utilization
Reyan73397.2654.1	GO:0006436	negative regulation of transcription by RNA polymerase III
Reyan73397.2654.1	GO:0016180	response to auxin
Reyan73397.2654.1	GO:0046621	mitochondrial translation
Reyan73397.2654.1	GO:0006166	cell volume homeostasis
Reyan73397.26540.3	GO:0032456	translation
Reyan73397.26540.3	GO:0016070	proteolysis involved in cellular protein catabolic process
Reyan73397.26540.3	GO:0071897	protein targeting
Reyan73397.26540.3	GO:0071108	mRNA splicing, via spliceosome
Reyan73397.26540.3	GO:0006367	ion transport
Reyan73397.26540.3	GO:0048544	asymmetric cell division
Reyan73397.26540.3	GO:0006426	nuclear-transcribed mRNA catabolic process
Reyan73397.26540.3	GO:0051028	proton transmembrane transport
Reyan73397.26647.1	GO:0032456	translation
Reyan73397.26647.1	GO:0071897	protein targeting
Reyan73397.26647.1	GO:0009904	transmembrane transport
Reyan73397.26647.1	GO:0006680	phosphate ion transport
Reyan73397.26647.1	GO:0009156	protein phosphorylation
Reyan73397.26878.1	GO:1903259	vacuolar transport
Reyan73397.26878.1	GO:0006596	steroid biosynthetic process
Reyan73397.26878.1	GO:0009904	transmembrane transport
Reyan73397.26878.1	GO:0009263	tryptophan catabolic process to kynurenine
Reyan73397.26878.1	GO:0006816	L-phenylalanine biosynthetic process
Reyan73397.26878.1	GO:0016579	histone deacetylation
Reyan73397.26879.1	GO:0032456	translation
Reyan73397.26879.1	GO:0045132	proteolysis
Reyan73397.26879.1	GO:0009904	transmembrane transport
Reyan73397.26879.1	GO:0009263	tryptophan catabolic process to kynurenine
Reyan73397.26879.1	GO:0006816	L-phenylalanine biosynthetic process
Reyan73397.27210.1	GO:0016036	oxidation-reduction process
Reyan73397.27210.1	GO:0008356	positive regulation of transcription by RNA polymerase II
Reyan73397.27210.1	GO:0009451	glutathione metabolic process
Reyan73397.27210.1	GO:0006464	plant-type cell wall organization or biogenesis
Reyan73397.27210.1	GO:0006807	regulation of transcription, DNA-templated
Reyan73397.27210.1	GO:0009073	intra-Golgi vesicle-mediated transport
Reyan73397.27210.1	GO:0006433	defense response
Reyan73397.27210.1	GO:0000723	ubiquinone biosynthetic process
Reyan73397.27210.1	GO:0006886	defense response to fungus
Reyan73397.27210.1	GO:0000103	response to aluminum ion
Reyan73397.27210.1	GO:0009249	response to acidic pH
Reyan73397.27210.1	GO:0006790	response to water
Reyan73397.27210.1	GO:0042545	embryo development ending in seed dormancy
Reyan73397.27210.1	GO:0006418	defense response to bacterium
Reyan73397.27210.1	GO:0009686	intracellular transport
Reyan73397.27210.1	GO:0000184	glyoxylate cycle
Reyan73397.27210.1	GO:0045039	endoplasmic reticulum calcium ion homeostasis
Reyan73397.27210.1	GO:0006423	proton-transporting ATP synthase complex assembly
Reyan73397.27468.1	GO:0045132	proteolysis
Reyan73397.27468.1	GO:0007050	CAAX-box protein processing
Reyan73397.27468.1	GO:0042779	malate transport
Reyan73397.27468.1	GO:0050832	negative regulation of organ growth
Reyan73397.27468.1	GO:0009234	regulation of flower development
Reyan73397.27468.1	GO:0016579	histone deacetylation
Reyan73397.27468.1	GO:0007165	calcium ion transport
Reyan73397.27468.1	GO:0007142	cell wall modification
Reyan73397.27468.1	GO:0006508	cation transport
Reyan73397.2747.11	GO:0048544	asymmetric cell division
Reyan73397.2829.1	GO:0016036	oxidation-reduction process
Reyan73397.2829.1	GO:0008356	positive regulation of transcription by RNA polymerase II
Reyan73397.2829.1	GO:0009451	glutathione metabolic process
Reyan73397.2829.1	GO:0051028	proton transmembrane transport
Reyan73397.2829.1	GO:0016104	glucose metabolic process
Reyan73397.2829.1	GO:1904668	glycolytic process
Reyan73397.2829.1	GO:0019856	abscisic acid-activated signaling pathway
Reyan73397.2829.1	GO:0006352	response to oxidative stress
Reyan73397.2829.1	GO:0009611	hydrogen peroxide catabolic process
Reyan73397.2829.1	GO:0007034	cysteine biosynthetic process from serine
Reyan73397.2829.1	GO:0010207	tRNA modification
Reyan73397.2829.1	GO:0006811	pigment biosynthetic process
Reyan73397.2829.1	GO:0006869	pollen development
Reyan73397.28424.1	GO:0016036	oxidation-reduction process
Reyan73397.28424.1	GO:0032456	translation
Reyan73397.28424.1	GO:0006457	blue light signaling pathway
Reyan73397.28424.1	GO:0048366	positive regulation of transcription, DNA-templated
Reyan73397.28424.1	GO:0009664	glycerolipid biosynthetic process
Reyan73397.28424.1	GO:0006414	carbon utilization
Reyan73397.28424.1	GO:0046854	ribosomal large subunit assembly
Reyan73397.28424.1	GO:0005992	cellular ion homeostasis
Reyan73397.28424.1	GO:0006436	negative regulation of transcription by RNA polymerase III
Reyan73397.28424.1	GO:0035999	maturation of LSU-rRNA
Reyan73397.28424.1	GO:0030042	thiamine diphosphate biosynthetic process
Reyan73397.28424.1	GO:0000055	thiamine metabolic process
Reyan73397.28424.1	GO:0006397	amino acid transmembrane transport
Reyan73397.28424.1	GO:0043039	photosynthesis
Reyan73397.28424.1	GO:0006334	multicellular organism development
Reyan73397.28424.1	GO:0042779	malate transport
Reyan73397.28424.1	GO:0010215	respiratory electron transport chain
Reyan73397.28424.1	GO:0009959	rRNA processing
Reyan73397.28424.1	GO:0007155	protein geranylgeranylation
Reyan73397.28499.1	GO:0045132	proteolysis
Reyan73397.28499.1	GO:0009904	transmembrane transport
Reyan73397.28499.1	GO:0006367	ion transport
Reyan73397.28499.1	GO:0009156	protein phosphorylation
Reyan73397.28499.1	GO:0009263	tryptophan catabolic process to kynurenine
Reyan73397.28499.1	GO:0035434	potassium ion transport
Reyan73397.28499.1	GO:0042753	recognition of pollen
Reyan73397.28682.4	GO:0009156	protein phosphorylation
Reyan73397.28682.4	GO:0030036	lipid biosynthetic process
Reyan73397.28682.4	GO:0006433	defense response
Reyan73397.29172.1	GO:0032456	translation
Reyan73397.29172.1	GO:0006414	carbon utilization
Reyan73397.29172.1	GO:0015689	gene silencing by RNA
Reyan73397.29172.1	GO:0008299	iron-sulfur cluster assembly
Reyan73397.29172.1	GO:0009772	formaldehyde catabolic process
Reyan73397.29172.1	GO:0032886	maturation of LSU-rRNA from tricistronic rRNA transcript (SSU-rRNA, 5.8S rRNA, LSU-rRNA)
Reyan73397.29172.1	GO:0042779	malate transport
Reyan73397.29172.2	GO:0032456	translation
Reyan73397.29172.2	GO:0006414	carbon utilization
Reyan73397.29172.2	GO:0015689	gene silencing by RNA
Reyan73397.29172.2	GO:0008299	iron-sulfur cluster assembly
Reyan73397.29172.2	GO:0009772	formaldehyde catabolic process
Reyan73397.29172.2	GO:0032886	maturation of LSU-rRNA from tricistronic rRNA transcript (SSU-rRNA, 5.8S rRNA, LSU-rRNA)
Reyan73397.29172.2	GO:0042779	malate transport
Reyan73397.29316.1	GO:0071897	protein targeting
Reyan73397.29316.1	GO:0000911	ATP synthesis coupled proton transport
Reyan73397.29316.1	GO:0009733	intracellular protein transport
Reyan73397.29316.1	GO:0071108	mRNA splicing, via spliceosome
Reyan73397.29316.1	GO:0006537	regulation of translation
Reyan73397.29316.1	GO:0048312	plant organ development
Reyan73397.29316.1	GO:0045944	cell differentiation
Reyan73397.29316.1	GO:0030026	very long-chain fatty acid biosynthetic process
Reyan73397.29316.1	GO:0006672	DNA topological change
Reyan73397.29316.1	GO:0006336	Golgi vesicle transport
Reyan73397.29316.1	GO:0002143	regulation of circadian rhythm
Reyan73397.29316.1	GO:0006437	mismatch repair
Reyan73397.29316.1	GO:0006351	cellulose biosynthetic process
Reyan73397.29316.1	GO:0001678	L-methionine salvage from methylthioadenosine
Reyan73397.29409.1	GO:0032456	translation
Reyan73397.29409.1	GO:0015743	protein demethylation
Reyan73397.29409.1	GO:0006414	carbon utilization
Reyan73397.29409.1	GO:0005992	cellular ion homeostasis
Reyan73397.29409.1	GO:0035999	maturation of LSU-rRNA
Reyan73397.29409.1	GO:0008299	iron-sulfur cluster assembly
Reyan73397.29409.1	GO:0032886	maturation of LSU-rRNA from tricistronic rRNA transcript (SSU-rRNA, 5.8S rRNA, LSU-rRNA)
Reyan73397.29409.1	GO:0043039	photosynthesis
Reyan73397.29409.1	GO:0009308	regulation of mitotic cell cycle spindle assembly checkpoint
Reyan73397.29409.1	GO:0008610	translational elongation
Reyan73397.29431.1	GO:0016036	oxidation-reduction process
Reyan73397.29431.1	GO:0071108	mRNA splicing, via spliceosome
Reyan73397.29431.1	GO:0009451	glutathione metabolic process
Reyan73397.29431.1	GO:0006887	phloem development
Reyan73397.29431.1	GO:0035494	superoxide metabolic process
Reyan73397.29431.1	GO:0007094	protein import into peroxisome matrix, docking
Reyan73397.29431.1	GO:0030071	positive regulation of ubiquitin protein ligase activity
Reyan73397.29431.1	GO:0007096	siroheme biosynthetic process
Reyan73397.29431.1	GO:2000028	systemic acquired resistance
Reyan73397.29442.1	GO:0006414	carbon utilization
Reyan73397.29442.1	GO:0006357	galactose metabolic process
Reyan73397.29442.1	GO:0007275	error-prone translesion synthesis
Reyan73397.29591.1	GO:0006457	blue light signaling pathway
Reyan73397.29591.1	GO:1903259	vacuolar transport
Reyan73397.29591.1	GO:0048366	positive regulation of transcription, DNA-templated
Reyan73397.29591.1	GO:0009168	photosynthesis, light harvesting
Reyan73397.29591.1	GO:0006436	negative regulation of transcription by RNA polymerase III
Reyan73397.29591.1	GO:0006631	regulation of auxin polar transport
Reyan73397.29591.1	GO:0007034	cysteine biosynthetic process from serine
Reyan73397.29967.26	GO:0022900	histone modification
Reyan73397.29967.26	GO:0006168	carbohydrate metabolic process
Reyan73397.29971.1	GO:0016036	oxidation-reduction process
Reyan73397.29971.1	GO:0045132	proteolysis
Reyan73397.29971.1	GO:0009664	glycerolipid biosynthetic process
Reyan73397.29971.1	GO:0006596	steroid biosynthetic process
Reyan73397.29971.1	GO:0006414	carbon utilization
Reyan73397.29971.1	GO:0006436	negative regulation of transcription by RNA polymerase III
Reyan73397.29971.1	GO:0009904	transmembrane transport
Reyan73397.29971.1	GO:0009263	tryptophan catabolic process to kynurenine
Reyan73397.29971.1	GO:0043248	zinc ion transmembrane transport
Reyan73397.29971.1	GO:0006275	gravitropism
Reyan73397.29971.1	GO:0051013	regulation of defense response to fungus
Reyan73397.29971.1	GO:0006631	regulation of auxin polar transport
Reyan73397.29971.1	GO:0031047	glycine biosynthetic process from serine
Reyan73397.29971.1	GO:0070481	tetrahydrofolate interconversion
Reyan73397.29971.1	GO:0042753	recognition of pollen
Reyan73397.29971.1	GO:0006102	triterpenoid biosynthetic process
Reyan73397.29971.1	GO:0006433	defense response
Reyan73397.29972.1	GO:0045132	proteolysis
Reyan73397.29972.1	GO:0009664	glycerolipid biosynthetic process
Reyan73397.29972.1	GO:0006596	steroid biosynthetic process
Reyan73397.29972.1	GO:0006414	carbon utilization
Reyan73397.29972.1	GO:0006436	negative regulation of transcription by RNA polymerase III
Reyan73397.29972.1	GO:0048364	inositol phosphate biosynthetic process
Reyan73397.29972.1	GO:0009263	tryptophan catabolic process to kynurenine
Reyan73397.29972.1	GO:0043248	zinc ion transmembrane transport
Reyan73397.29972.1	GO:0051013	regulation of defense response to fungus
Reyan73397.29972.1	GO:0042753	recognition of pollen
Reyan73397.29972.1	GO:0006433	defense response
Reyan73397.30098.5	GO:0000373	mitochondrial electron transport, NADH to ubiquinone
Reyan73397.30098.5	GO:0009107	stomatal complex development
Reyan73397.30098.5	GO:0030433	histone lysine methylation
Reyan73397.30098.5	GO:0006537	regulation of translation
Reyan73397.30098.5	GO:0033014	phytochromobilin biosynthetic process
Reyan73397.30098.5	GO:0009737	signal transduction
Reyan73397.30098.5	GO:0006165	phosphatidylserine biosynthetic process
Reyan73397.30098.5	GO:0008380	root development
Reyan73397.30098.5	GO:0007143	regulation of microtubule-based process
Reyan73397.30098.5	GO:0006807	regulation of transcription, DNA-templated
Reyan73397.30098.5	GO:0090116	mitochondrial pyruvate transmembrane transport
Reyan73397.30098.5	GO:0006370	ubiquitin-dependent ERAD pathway
Reyan73397.30098.5	GO:0007095	spermine biosynthetic process
Reyan73397.30098.5	GO:0070940	spermidine biosynthetic process
Reyan73397.30098.5	GO:0042256	protein deubiquitination
Reyan73397.30098.5	GO:0009416	leaf formation
Reyan73397.30098.5	GO:0006432	phosphorylation
Reyan73397.30098.5	GO:0005978	protein glycosylation
Reyan73397.30098.5	GO:0045892	protein ADP-ribosylation
Reyan73397.30098.5	GO:0006465	regulation of phenylpropanoid metabolic process
Reyan73397.30098.5	GO:0010088	poly(A)+ mRNA export from nucleus
Reyan73397.30098.5	GO:0006002	negative gravitropism
Reyan73397.30098.5	GO:0040029	dephosphorylation of RNA polymerase II C-terminal domain
Reyan73397.30395.1	GO:0006457	blue light signaling pathway
Reyan73397.30395.1	GO:0009664	glycerolipid biosynthetic process
Reyan73397.30395.1	GO:0006536	ribosome biogenesis
Reyan73397.30395.1	GO:0006414	carbon utilization
Reyan73397.30395.1	GO:0005992	cellular ion homeostasis
Reyan73397.30395.1	GO:0006436	negative regulation of transcription by RNA polymerase III
Reyan73397.30395.1	GO:0035999	maturation of LSU-rRNA
Reyan73397.30395.1	GO:0016180	response to auxin
Reyan73397.30395.1	GO:0046621	mitochondrial translation
Reyan73397.30395.1	GO:0006334	multicellular organism development
Reyan73397.30395.1	GO:0009638	regulation of DNA replication
Reyan73397.30395.1	GO:0006302	photosystem II repair
Reyan73397.30395.1	GO:0000070	protein-DNA covalent cross-linking
Reyan73397.31067.1	GO:0016036	oxidation-reduction process
Reyan73397.31067.1	GO:0032456	translation
Reyan73397.31067.1	GO:0006457	blue light signaling pathway
Reyan73397.31067.1	GO:0009664	glycerolipid biosynthetic process
Reyan73397.31067.1	GO:0006596	steroid biosynthetic process
Reyan73397.31067.1	GO:0006414	carbon utilization
Reyan73397.31067.1	GO:0006436	negative regulation of transcription by RNA polymerase III
Reyan73397.31067.1	GO:0009904	transmembrane transport
Reyan73397.31067.1	GO:0016104	glucose metabolic process
Reyan73397.31067.1	GO:0032264	photosynthetic electron transport in photosystem I
Reyan73397.31067.1	GO:0006821	sulfate transport
Reyan73397.31067.1	GO:0016180	response to auxin
Reyan73397.31067.1	GO:0006166	cell volume homeostasis
Reyan73397.31067.1	GO:0009734	lignin catabolic process
Reyan73397.31067.1	GO:0042546	glycogen biosynthetic process
Reyan73397.31067.1	GO:0031124	mitochondrial calcium ion transmembrane transport
Reyan73397.31192.1	GO:0008356	positive regulation of transcription by RNA polymerase II
Reyan73397.31192.1	GO:0048312	plant organ development
Reyan73397.31192.1	GO:0045944	cell differentiation
Reyan73397.31192.1	GO:0030026	very long-chain fatty acid biosynthetic process
Reyan73397.31192.1	GO:0006807	regulation of transcription, DNA-templated
Reyan73397.31398.5	GO:0009156	protein phosphorylation
Reyan73397.31398.8	GO:0000911	ATP synthesis coupled proton transport
Reyan73397.31398.8	GO:0006571	microtubule-based process
Reyan73397.31398.8	GO:0043161	regulation of gene expression, epigenetic
Reyan73397.31398.8	GO:0030433	histone lysine methylation
Reyan73397.31398.8	GO:0008652	ATP-dependent chromatin remodeling
Reyan73397.31398.8	GO:0051028	proton transmembrane transport
Reyan73397.31398.8	GO:0035556	signal peptide processing
Reyan73397.31398.8	GO:0048280	protein catabolic process
Reyan73397.31398.8	GO:0009415	response to hormone
Reyan73397.31398.8	GO:0006535	DNA replication-independent nucleosome assembly
Reyan73397.31398.8	GO:0008272	arginine biosynthetic process
Reyan73397.31398.8	GO:0005975	actin cytoskeleton organization
Reyan73397.31503.8	GO:1903259	vacuolar transport
Reyan73397.31503.8	GO:0016070	proteolysis involved in cellular protein catabolic process
Reyan73397.31503.8	GO:0071897	protein targeting
Reyan73397.31503.8	GO:0009733	intracellular protein transport
Reyan73397.31503.8	GO:0042147	protein transport
Reyan73397.31503.8	GO:0071108	mRNA splicing, via spliceosome
Reyan73397.31503.8	GO:0000373	mitochondrial electron transport, NADH to ubiquinone
Reyan73397.31503.8	GO:0006368	vesicle-mediated transport
Reyan73397.31503.8	GO:0006336	Golgi vesicle transport
Reyan73397.31503.8	GO:0006401	positive regulation of DNA-templated transcription, elongation
Reyan73397.31503.8	GO:0006535	DNA replication-independent nucleosome assembly
Reyan73397.31503.8	GO:0006120	mitochondrial cytochrome c oxidase assembly
Reyan73397.31731.1	GO:0032456	translation
Reyan73397.31731.1	GO:0045132	proteolysis
Reyan73397.31731.1	GO:0006457	blue light signaling pathway
Reyan73397.31731.1	GO:0009664	glycerolipid biosynthetic process
Reyan73397.31731.1	GO:0006536	ribosome biogenesis
Reyan73397.31731.1	GO:0006596	steroid biosynthetic process
Reyan73397.31731.1	GO:0006414	carbon utilization
Reyan73397.31731.1	GO:0006436	negative regulation of transcription by RNA polymerase III
Reyan73397.31731.1	GO:0048364	inositol phosphate biosynthetic process
Reyan73397.31731.1	GO:0019509	snRNA export from nucleus
Reyan73397.31850.9	GO:0006596	steroid biosynthetic process
Reyan73397.31850.9	GO:0006101	positive regulation of translational elongation
Reyan73397.31850.9	GO:0050482	positive regulation of translational termination
Reyan73397.31850.9	GO:0016311	mRNA export from nucleus
Reyan73397.31850.9	GO:0016310	circadian rhythm
Reyan73397.31850.9	GO:0045901	SRP-dependent cotranslational protein targeting to membrane
Reyan73397.31850.9	GO:0006627	regulation of cyclin-dependent protein serine/threonine kinase activity
Reyan73397.31850.9	GO:0048280	protein catabolic process
Reyan73397.31850.9	GO:0030041	proteasome assembly
Reyan73397.32080.1	GO:0032456	translation
Reyan73397.32080.1	GO:0006414	carbon utilization
Reyan73397.32080.1	GO:0006397	amino acid transmembrane transport
Reyan73397.32080.1	GO:0009308	regulation of mitotic cell cycle spindle assembly checkpoint
Reyan73397.32080.1	GO:0006342	negative regulation of translation
Reyan73397.32080.1	GO:0051607	glycine catabolic process
Reyan73397.32080.1	GO:0071805	cysteinyl-tRNA aminoacylation
Reyan73397.32080.1	GO:0006102	triterpenoid biosynthetic process
Reyan73397.32080.1	GO:0018216	RNA polyadenylation
Reyan73397.32080.1	GO:0006098	RNA 3'-end processing
Reyan73397.33054.1	GO:0016036	oxidation-reduction process
Reyan73397.33054.1	GO:0032456	translation
Reyan73397.33054.1	GO:0006596	steroid biosynthetic process
Reyan73397.33054.1	GO:0006414	carbon utilization
Reyan73397.33054.1	GO:0046854	ribosomal large subunit assembly
Reyan73397.33054.1	GO:0006436	negative regulation of transcription by RNA polymerase III
Reyan73397.33054.1	GO:0035999	maturation of LSU-rRNA
Reyan73397.33054.1	GO:0030042	thiamine diphosphate biosynthetic process
Reyan73397.33054.1	GO:0000055	thiamine metabolic process
Reyan73397.33054.1	GO:0006265	cytoplasmic translational elongation
Reyan73397.33054.1	GO:0007034	cysteine biosynthetic process from serine
Reyan73397.33054.1	GO:0006397	amino acid transmembrane transport
Reyan73397.33054.1	GO:0043039	photosynthesis
Reyan73397.33054.1	GO:0006623	pyrimidine nucleotide-sugar transmembrane transport
Reyan73397.33054.1	GO:0010215	respiratory electron transport chain
Reyan73397.33054.1	GO:1900034	carbohydrate transport
Reyan73397.33054.1	GO:0009644	protein lipoylation
Reyan73397.33408.2	GO:0019419	translational initiation
Reyan73397.33408.2	GO:0006536	ribosome biogenesis
Reyan73397.33408.2	GO:0000911	ATP synthesis coupled proton transport
Reyan73397.33408.2	GO:0008299	iron-sulfur cluster assembly
Reyan73397.33408.2	GO:0006334	multicellular organism development
Reyan73397.33408.2	GO:0009439	transcription initiation from RNA polymerase II promoter
Reyan73397.33408.2	GO:0016579	histone deacetylation
Reyan73397.33408.2	GO:0010044	nucleosome assembly
Reyan73397.33408.2	GO:0007095	spermine biosynthetic process
Reyan73397.33408.2	GO:0070940	spermidine biosynthetic process
Reyan73397.33408.2	GO:0051225	mature ribosome assembly
Reyan73397.33408.2	GO:0009165	protein peptidyl-prolyl isomerization
Reyan73397.33408.2	GO:0097428	tryptophanyl-tRNA aminoacylation
Reyan73397.33408.2	GO:0015969	carboxylic acid metabolic process
Reyan73397.33408.2	GO:0000381	glutamate metabolic process
Reyan73397.33498.1	GO:0016036	oxidation-reduction process
Reyan73397.33498.1	GO:0032456	translation
Reyan73397.33498.1	GO:0006457	blue light signaling pathway
Reyan73397.33498.1	GO:0006414	carbon utilization
Reyan73397.33498.1	GO:0035999	maturation of LSU-rRNA
Reyan73397.33498.1	GO:0006166	cell volume homeostasis
Reyan73397.33509.1	GO:0032456	translation
Reyan73397.33509.1	GO:0006436	negative regulation of transcription by RNA polymerase III
Reyan73397.33509.1	GO:0048364	inositol phosphate biosynthetic process
Reyan73397.33509.1	GO:0009058	DNA integration
Reyan73397.33596.1	GO:0016070	proteolysis involved in cellular protein catabolic process
Reyan73397.33596.1	GO:0000911	ATP synthesis coupled proton transport
Reyan73397.33596.1	GO:0071108	mRNA splicing, via spliceosome
Reyan73397.33596.1	GO:0009658	mitochondrial electron transport, ubiquinol to cytochrome c
Reyan73397.33596.1	GO:0030433	histone lysine methylation
Reyan73397.33596.1	GO:0016126	double-strand break repair via homologous recombination
Reyan73397.33596.1	GO:0006537	regulation of translation
Reyan73397.33596.1	GO:0006506	positive regulation of kinase activity
Reyan73397.33596.1	GO:0042752	DNA metabolic process
Reyan73397.33596.1	GO:0006672	DNA topological change
Reyan73397.33596.1	GO:0009113	Golgi organization
Reyan73397.33596.1	GO:0033014	phytochromobilin biosynthetic process
Reyan73397.33596.1	GO:0006535	DNA replication-independent nucleosome assembly
Reyan73397.336.1	GO:0016036	oxidation-reduction process
Reyan73397.336.1	GO:0032456	translation
Reyan73397.336.1	GO:0045132	proteolysis
Reyan73397.336.1	GO:0006457	blue light signaling pathway
Reyan73397.336.1	GO:1903259	vacuolar transport
Reyan73397.336.1	GO:0019419	translational initiation
Reyan73397.336.1	GO:0048366	positive regulation of transcription, DNA-templated
Reyan73397.336.1	GO:0009664	glycerolipid biosynthetic process
Reyan73397.336.1	GO:0006536	ribosome biogenesis
Reyan73397.336.1	GO:0016973	response to high light intensity
Reyan73397.336.1	GO:0015743	protein demethylation
Reyan73397.336.1	GO:0009168	photosynthesis, light harvesting
Reyan73397.336.1	GO:0006596	steroid biosynthetic process
Reyan73397.336.1	GO:0006414	carbon utilization
Reyan73397.336.1	GO:0046854	ribosomal large subunit assembly
Reyan73397.336.1	GO:0005992	cellular ion homeostasis
Reyan73397.336.1	GO:0006436	negative regulation of transcription by RNA polymerase III
Reyan73397.336.1	GO:0048364	inositol phosphate biosynthetic process
Reyan73397.336.1	GO:0035999	maturation of LSU-rRNA
Reyan73397.33751.1	GO:1903259	vacuolar transport
Reyan73397.33751.1	GO:0006596	steroid biosynthetic process
Reyan73397.33751.1	GO:0009904	transmembrane transport
Reyan73397.33751.1	GO:0009263	tryptophan catabolic process to kynurenine
Reyan73397.33751.1	GO:0016579	histone deacetylation
Reyan73397.33751.1	GO:0006508	cation transport
Reyan73397.34276.1	GO:0032456	translation
Reyan73397.34276.1	GO:0000911	ATP synthesis coupled proton transport
Reyan73397.34276.1	GO:0007131	protein folding
Reyan73397.34276.1	GO:0009737	signal transduction
Reyan73397.34276.1	GO:0007165	calcium ion transport
Reyan73397.34276.1	GO:0008643	replication fork processing
Reyan73397.34276.1	GO:0009165	protein peptidyl-prolyl isomerization
Reyan73397.34276.1	GO:0097428	tryptophanyl-tRNA aminoacylation
Reyan73397.34276.1	GO:0000160	mRNA splice site selection
Reyan73397.34309.12	GO:0006414	carbon utilization
Reyan73397.34309.12	GO:0008356	positive regulation of transcription by RNA polymerase II
Reyan73397.34309.12	GO:0045927	polysaccharide catabolic process
Reyan73397.34309.12	GO:0071805	cysteinyl-tRNA aminoacylation
Reyan73397.34309.12	GO:0006807	regulation of transcription, DNA-templated
Reyan73397.34309.12	GO:0000413	cell population proliferation
Reyan73397.34798.1	GO:0016036	oxidation-reduction process
Reyan73397.34798.1	GO:0032456	translation
Reyan73397.34798.1	GO:0006596	steroid biosynthetic process
Reyan73397.34798.1	GO:0006414	carbon utilization
Reyan73397.34798.1	GO:0046854	ribosomal large subunit assembly
Reyan73397.34798.1	GO:0005992	cellular ion homeostasis
Reyan73397.34798.1	GO:0035999	maturation of LSU-rRNA
Reyan73397.34798.1	GO:0006400	guard cell differentiation
Reyan73397.34798.1	GO:0045905	starch catabolic process
Reyan73397.34798.1	GO:0006397	amino acid transmembrane transport
Reyan73397.34798.1	GO:0009234	regulation of flower development
Reyan73397.34798.1	GO:0019427	DNA synthesis involved in DNA repair
Reyan73397.34798.1	GO:0048193	pyruvate metabolic process
Reyan73397.35130.2	GO:0000723	ubiquinone biosynthetic process
Reyan73397.35130.2	GO:0016570	vitamin B6 biosynthetic process
Reyan73397.35130.2	GO:0032543	pyridoxal phosphate biosynthetic process
Reyan73397.35130.2	GO:0055085	aromatic amino acid family biosynthetic process
Reyan73397.35130.2	GO:0051382	response to light stimulus
Reyan73397.35130.2	GO:0003333	positive regulation of red or far-red light signaling pathway
Reyan73397.35781.1	GO:0045132	proteolysis
Reyan73397.35781.1	GO:0046855	riboflavin biosynthetic process
Reyan73397.35781.1	GO:0006368	vesicle-mediated transport
Reyan73397.35781.1	GO:0044206	lipid glycosylation
Reyan73397.3643.1	GO:0006436	negative regulation of transcription by RNA polymerase III
Reyan73397.3643.1	GO:0007034	cysteine biosynthetic process from serine
Reyan73397.3643.1	GO:0009058	DNA integration
Reyan73397.3643.1	GO:0006890	plant-type cell wall organization
Reyan73397.3643.1	GO:0006817	telomere maintenance
Reyan73397.3643.1	GO:0016310	circadian rhythm
Reyan73397.3643.1	GO:0006298	double-strand break repair via nonhomologous end joining
Reyan73397.36794.1	GO:0032456	translation
Reyan73397.36794.1	GO:0006536	ribosome biogenesis
Reyan73397.36794.1	GO:0009168	photosynthesis, light harvesting
Reyan73397.36794.1	GO:0005992	cellular ion homeostasis
Reyan73397.36794.1	GO:0035999	maturation of LSU-rRNA
Reyan73397.36794.1	GO:0009733	intracellular protein transport
Reyan73397.36794.1	GO:0015689	gene silencing by RNA
Reyan73397.36794.1	GO:0008299	iron-sulfur cluster assembly
Reyan73397.36794.1	GO:0009772	formaldehyde catabolic process
Reyan73397.36794.1	GO:0032886	maturation of LSU-rRNA from tricistronic rRNA transcript (SSU-rRNA, 5.8S rRNA, LSU-rRNA)
Reyan73397.36794.1	GO:0009639	rRNA methylation
Reyan73397.36794.1	GO:0080009	glutamate biosynthetic process
Reyan73397.36794.1	GO:1901671	response to ethylene
Reyan73397.36794.1	GO:0009630	base-excision repair, AP site formation
Reyan73397.36794.1	GO:0009165	protein peptidyl-prolyl isomerization
Reyan73397.36794.1	GO:0006526	autophagosome assembly
Reyan73397.3719.10	GO:0016036	oxidation-reduction process
Reyan73397.3719.10	GO:0006457	blue light signaling pathway
Reyan73397.3719.10	GO:0006596	steroid biosynthetic process
Reyan73397.3719.10	GO:0006414	carbon utilization
Reyan73397.3719.10	GO:0032264	photosynthetic electron transport in photosystem I
Reyan73397.3719.10	GO:0006166	cell volume homeostasis
Reyan73397.37192.1	GO:0006457	blue light signaling pathway
Reyan73397.37192.1	GO:0009664	glycerolipid biosynthetic process
Reyan73397.37192.1	GO:0006596	steroid biosynthetic process
Reyan73397.37192.1	GO:0006414	carbon utilization
Reyan73397.37192.1	GO:0035999	maturation of LSU-rRNA
Reyan73397.37192.1	GO:0016180	response to auxin
Reyan73397.37192.1	GO:0006166	cell volume homeostasis
Reyan73397.37192.1	GO:0043039	photosynthesis
Reyan73397.37840.1	GO:0032456	translation
Reyan73397.37840.1	GO:0006414	carbon utilization
Reyan73397.37840.1	GO:0005992	cellular ion homeostasis
Reyan73397.37840.1	GO:0035999	maturation of LSU-rRNA
Reyan73397.37840.1	GO:0008299	iron-sulfur cluster assembly
Reyan73397.37840.1	GO:0032886	maturation of LSU-rRNA from tricistronic rRNA transcript (SSU-rRNA, 5.8S rRNA, LSU-rRNA)
Reyan73397.37840.1	GO:0043039	photosynthesis
Reyan73397.37840.1	GO:0009308	regulation of mitotic cell cycle spindle assembly checkpoint
Reyan73397.37840.1	GO:0009639	rRNA methylation
Reyan73397.37840.1	GO:0006302	photosystem II repair
Reyan73397.37840.6	GO:0032456	translation
Reyan73397.37840.6	GO:0048366	positive regulation of transcription, DNA-templated
Reyan73397.37840.6	GO:0006414	carbon utilization
Reyan73397.37840.6	GO:0006571	microtubule-based process
Reyan73397.37840.6	GO:0006662	protein maturation by [4Fe-4S] cluster transfer
Reyan73397.37840.6	GO:0008299	iron-sulfur cluster assembly
Reyan73397.37840.6	GO:0002098	fatty acid biosynthetic process
Reyan73397.37840.6	GO:0043039	photosynthesis
Reyan73397.37840.6	GO:0042779	malate transport
Reyan73397.37840.6	GO:0031047	glycine biosynthetic process from serine
Reyan73397.37840.6	GO:0070481	tetrahydrofolate interconversion
Reyan73397.37840.6	GO:0030036	lipid biosynthetic process
Reyan73397.37840.6	GO:0006013	trichome morphogenesis
Reyan73397.37840.6	GO:0006434	response to gibberellin
Reyan73397.37840.6	GO:0006779	trichome differentiation
Reyan73397.38606.17	GO:0045132	proteolysis
Reyan73397.38606.17	GO:0009664	glycerolipid biosynthetic process
Reyan73397.38606.17	GO:0006596	steroid biosynthetic process
Reyan73397.38606.17	GO:0006414	carbon utilization
Reyan73397.38606.17	GO:0048364	inositol phosphate biosynthetic process
Reyan73397.38606.17	GO:0009904	transmembrane transport
Reyan73397.38606.17	GO:0009156	protein phosphorylation
Reyan73397.38606.17	GO:0006101	positive regulation of translational elongation
Reyan73397.38606.17	GO:0050482	positive regulation of translational termination
Reyan73397.38606.17	GO:0043248	zinc ion transmembrane transport
Reyan73397.38606.17	GO:0006275	gravitropism
Reyan73397.38606.17	GO:0006631	regulation of auxin polar transport
Reyan73397.38606.17	GO:0009058	DNA integration
Reyan73397.38606.17	GO:0006627	regulation of cyclin-dependent protein serine/threonine kinase activity
Reyan73397.39061.1	GO:0006596	steroid biosynthetic process
Reyan73397.39061.1	GO:0048364	inositol phosphate biosynthetic process
Reyan73397.39061.1	GO:0006275	gravitropism
Reyan73397.39061.1	GO:0006631	regulation of auxin polar transport
Reyan73397.39061.1	GO:0009058	DNA integration
Reyan73397.39061.1	GO:0016310	circadian rhythm
Reyan73397.39061.1	GO:0032502	inositol phosphate dephosphorylation
Reyan73397.39061.1	GO:0006366	phosphatidylinositol phosphorylation
Reyan73397.39062.1	GO:0022900	histone modification
Reyan73397.39062.1	GO:0008356	positive regulation of transcription by RNA polymerase II
Reyan73397.39062.1	GO:0019408	base-excision repair
Reyan73397.39062.1	GO:0009651	DNA-templated transcription, initiation
Reyan73397.39062.1	GO:0002143	regulation of circadian rhythm
Reyan73397.39062.1	GO:0006164	xylan biosynthetic process
Reyan73397.39062.1	GO:0007143	regulation of microtubule-based process
Reyan73397.39062.1	GO:0006807	regulation of transcription, DNA-templated
Reyan73397.39062.1	GO:0006433	defense response
Reyan73397.39062.1	GO:0006913	transcription elongation from RNA polymerase II promoter
Reyan73397.39062.1	GO:0010088	poly(A)+ mRNA export from nucleus
Reyan73397.39335.1	GO:0032456	translation
Reyan73397.39335.1	GO:0009168	photosynthesis, light harvesting
Reyan73397.39335.1	GO:0043039	photosynthesis
Reyan73397.39335.1	GO:0042753	recognition of pollen
Reyan73397.39335.1	GO:0009773	protein import into chloroplast thylakoid membrane
Reyan73397.39523.3	GO:0009664	glycerolipid biosynthetic process
Reyan73397.39523.3	GO:0006414	carbon utilization
Reyan73397.39523.3	GO:0005992	cellular ion homeostasis
Reyan73397.39523.3	GO:0006680	phosphate ion transport
Reyan73397.39523.3	GO:0042752	DNA metabolic process
Reyan73397.39523.3	GO:0043039	photosynthesis
Reyan73397.39523.3	GO:0006334	multicellular organism development
Reyan73397.39523.3	GO:0042779	malate transport
Reyan73397.39523.3	GO:0008610	translational elongation
Reyan73397.39523.3	GO:0006013	trichome morphogenesis
Reyan73397.39523.3	GO:0006434	response to gibberellin
Reyan73397.39523.3	GO:0006779	trichome differentiation
Reyan73397.39550.2	GO:0009168	photosynthesis, light harvesting
Reyan73397.39550.2	GO:0006367	ion transport
Reyan73397.39550.2	GO:0048544	asymmetric cell division
Reyan73397.39550.2	GO:0009156	protein phosphorylation
Reyan73397.39550.2	GO:0006101	positive regulation of translational elongation
Reyan73397.39550.2	GO:0050482	positive regulation of translational termination
Reyan73397.39550.2	GO:0016567	lipid transport
Reyan73397.40192.5	GO:0032456	translation
Reyan73397.40192.5	GO:0006414	carbon utilization
Reyan73397.40192.5	GO:0015689	gene silencing by RNA
Reyan73397.40192.5	GO:0008299	iron-sulfur cluster assembly
Reyan73397.40192.5	GO:0009772	formaldehyde catabolic process
Reyan73397.40192.5	GO:0032886	maturation of LSU-rRNA from tricistronic rRNA transcript (SSU-rRNA, 5.8S rRNA, LSU-rRNA)
Reyan73397.40931.1	GO:0032456	translation
Reyan73397.40931.1	GO:0006457	blue light signaling pathway
Reyan73397.40931.1	GO:0048366	positive regulation of transcription, DNA-templated
Reyan73397.40931.1	GO:0006414	carbon utilization
Reyan73397.40931.1	GO:0005992	cellular ion homeostasis
Reyan73397.40931.1	GO:0006436	negative regulation of transcription by RNA polymerase III
Reyan73397.40931.1	GO:0035999	maturation of LSU-rRNA
Reyan73397.40931.1	GO:0006400	guard cell differentiation
Reyan73397.40931.1	GO:0045905	starch catabolic process
Reyan73397.40931.1	GO:0006334	multicellular organism development
Reyan73397.40931.1	GO:0009638	regulation of DNA replication
Reyan73397.40931.1	GO:0000070	protein-DNA covalent cross-linking
Reyan73397.4115.1	GO:0045132	proteolysis
Reyan73397.4115.1	GO:0009263	tryptophan catabolic process to kynurenine
Reyan73397.4115.1	GO:0009909	oligopeptide transport
Reyan73397.4115.1	GO:0006816	L-phenylalanine biosynthetic process
Reyan73397.4115.1	GO:0006006	lipid metabolic process
Reyan73397.4115.1	GO:1902600	activation of protein kinase activity
Reyan73397.4115.1	GO:0045168	regulation of mitotic spindle organization
Reyan73397.4115.1	GO:0035434	potassium ion transport
Reyan73397.4115.1	GO:0006450	tryptophan biosynthetic process
Reyan73397.41319.1	GO:0016036	oxidation-reduction process
Reyan73397.41319.1	GO:0032456	translation
Reyan73397.41319.1	GO:0048366	positive regulation of transcription, DNA-templated
Reyan73397.41319.1	GO:0009664	glycerolipid biosynthetic process
Reyan73397.41319.1	GO:0015743	protein demethylation
Reyan73397.41319.1	GO:0006596	steroid biosynthetic process
Reyan73397.41319.1	GO:0006414	carbon utilization
Reyan73397.41319.1	GO:0046854	ribosomal large subunit assembly
Reyan73397.41319.1	GO:0005992	cellular ion homeostasis
Reyan73397.41319.1	GO:0006436	negative regulation of transcription by RNA polymerase III
Reyan73397.41319.1	GO:0035999	maturation of LSU-rRNA
Reyan73397.41319.1	GO:0030042	thiamine diphosphate biosynthetic process
Reyan73397.41319.1	GO:0000055	thiamine metabolic process
Reyan73397.41319.1	GO:0051103	protein targeting to chloroplast
Reyan73397.41319.1	GO:0043039	photosynthesis
Reyan73397.41319.1	GO:0031047	glycine biosynthetic process from serine
Reyan73397.41319.1	GO:0070481	tetrahydrofolate interconversion
Reyan73397.41319.1	GO:0010215	respiratory electron transport chain
Reyan73397.41319.1	GO:0042753	recognition of pollen
Reyan73397.41418.1	GO:0032456	translation
Reyan73397.41418.1	GO:0006414	carbon utilization
Reyan73397.41418.1	GO:0005992	cellular ion homeostasis
Reyan73397.41418.1	GO:0035999	maturation of LSU-rRNA
Reyan73397.41418.1	GO:0045905	starch catabolic process
Reyan73397.41418.1	GO:0015689	gene silencing by RNA
Reyan73397.41418.1	GO:0008299	iron-sulfur cluster assembly
Reyan73397.41418.1	GO:0032886	maturation of LSU-rRNA from tricistronic rRNA transcript (SSU-rRNA, 5.8S rRNA, LSU-rRNA)
Reyan73397.41418.1	GO:0009639	rRNA methylation
Reyan73397.41418.1	GO:0009959	rRNA processing
Reyan73397.41719.26	GO:0032456	translation
Reyan73397.41719.26	GO:1903259	vacuolar transport
Reyan73397.41719.26	GO:0019419	translational initiation
Reyan73397.41719.26	GO:0016070	proteolysis involved in cellular protein catabolic process
Reyan73397.41719.26	GO:0071897	protein targeting
Reyan73397.41719.26	GO:0000911	ATP synthesis coupled proton transport
Reyan73397.41719.26	GO:0009733	intracellular protein transport
Reyan73397.41719.26	GO:0042147	protein transport
Reyan73397.41719.26	GO:0000373	mitochondrial electron transport, NADH to ubiquinone
Reyan73397.41719.26	GO:0006568	protein ufmylation
Reyan73397.41719.26	GO:0009658	mitochondrial electron transport, ubiquinol to cytochrome c
Reyan73397.41719.26	GO:0030833	proteasome regulatory particle assembly
Reyan73397.41719.26	GO:0006537	regulation of translation
Reyan73397.41719.26	GO:0009052	nucleoside diphosphate phosphorylation
Reyan73397.41719.26	GO:0101030	GTP biosynthetic process
Reyan73397.41719.26	GO:2000031	UTP biosynthetic process
Reyan73397.41719.26	GO:0006101	positive regulation of translational elongation
Reyan73397.41719.26	GO:0050482	positive regulation of translational termination
Reyan73397.41719.26	GO:0070588	CTP biosynthetic process
Reyan73397.41719.26	GO:0016560	nucleocytoplasmic transport
Reyan73397.41719.26	GO:0000045	chaperone-mediated protein transport
Reyan73397.41719.26	GO:0034314	proteasome-mediated ubiquitin-dependent protein catabolic process
Reyan73397.41719.26	GO:0006120	mitochondrial cytochrome c oxidase assembly
Reyan73397.41799.1	GO:0016036	oxidation-reduction process
Reyan73397.41799.1	GO:0045132	proteolysis
Reyan73397.41799.1	GO:0006457	blue light signaling pathway
Reyan73397.41799.1	GO:0006414	carbon utilization
Reyan73397.41799.1	GO:0006436	negative regulation of transcription by RNA polymerase III
Reyan73397.41799.1	GO:0016104	glucose metabolic process
Reyan73397.41799.1	GO:0032264	photosynthetic electron transport in photosystem I
Reyan73397.41799.1	GO:0006631	regulation of auxin polar transport
Reyan73397.41799.1	GO:0007034	cysteine biosynthetic process from serine
Reyan73397.41799.1	GO:0043039	photosynthesis
Reyan73397.41799.1	GO:0006073	glycine decarboxylation via glycine cleavage system
Reyan73397.41799.1	GO:0006623	pyrimidine nucleotide-sugar transmembrane transport
Reyan73397.41799.1	GO:0006302	photosystem II repair
Reyan73397.41799.1	GO:0010215	respiratory electron transport chain
Reyan73397.41799.2	GO:0006457	blue light signaling pathway
Reyan73397.41799.2	GO:0006414	carbon utilization
Reyan73397.41799.2	GO:0035999	maturation of LSU-rRNA
Reyan73397.41799.2	GO:0006166	cell volume homeostasis
Reyan73397.41799.2	GO:0042546	glycogen biosynthetic process
Reyan73397.41800.1	GO:0032456	translation
Reyan73397.41800.1	GO:0009168	photosynthesis, light harvesting
Reyan73397.41800.1	GO:0006414	carbon utilization
Reyan73397.41800.1	GO:0035999	maturation of LSU-rRNA
Reyan73397.41800.1	GO:0015689	gene silencing by RNA
Reyan73397.41800.1	GO:0008299	iron-sulfur cluster assembly
Reyan73397.41800.1	GO:0032886	maturation of LSU-rRNA from tricistronic rRNA transcript (SSU-rRNA, 5.8S rRNA, LSU-rRNA)
Reyan73397.41800.1	GO:0043039	photosynthesis
Reyan73397.41800.1	GO:1901671	response to ethylene
Reyan73397.41800.1	GO:0009630	base-excision repair, AP site formation
Reyan73397.41800.1	GO:0016570	vitamin B6 biosynthetic process
Reyan73397.41800.1	GO:0032543	pyridoxal phosphate biosynthetic process
Reyan73397.42298.12	GO:0032456	translation
Reyan73397.42298.12	GO:0016070	proteolysis involved in cellular protein catabolic process
Reyan73397.42298.12	GO:0071897	protein targeting
Reyan73397.42298.12	GO:0071108	mRNA splicing, via spliceosome
Reyan73397.42298.12	GO:0048544	asymmetric cell division
Reyan73397.42298.12	GO:0006241	actin filament depolymerization
Reyan73397.42298.12	GO:0006426	nuclear-transcribed mRNA catabolic process
Reyan73397.4270.1	GO:0032456	translation
Reyan73397.4270.1	GO:0006414	carbon utilization
Reyan73397.4270.1	GO:0008299	iron-sulfur cluster assembly
Reyan73397.4270.1	GO:0032886	maturation of LSU-rRNA from tricistronic rRNA transcript (SSU-rRNA, 5.8S rRNA, LSU-rRNA)
Reyan73397.42749.1	GO:0045132	proteolysis
Reyan73397.42749.1	GO:0016070	proteolysis involved in cellular protein catabolic process
Reyan73397.42749.1	GO:0042779	malate transport
Reyan73397.42749.1	GO:0050832	negative regulation of organ growth
Reyan73397.42749.1	GO:0009234	regulation of flower development
Reyan73397.42749.1	GO:0006325	deoxyribonucleotide biosynthetic process
Reyan73397.42749.1	GO:0016579	histone deacetylation
Reyan73397.42749.1	GO:0042753	recognition of pollen
Reyan73397.42749.1	GO:0042744	anisotropic cell growth
Reyan73397.42749.1	GO:0006635	regulation of cellulose biosynthetic process
Reyan73397.42749.2	GO:0045132	proteolysis
Reyan73397.42749.2	GO:0016070	proteolysis involved in cellular protein catabolic process
Reyan73397.42749.2	GO:0009263	tryptophan catabolic process to kynurenine
Reyan73397.42749.2	GO:0006259	cytokinesis by cell plate formation
Reyan73397.42749.2	GO:0050832	negative regulation of organ growth
Reyan73397.42749.2	GO:0009234	regulation of flower development
Reyan73397.42749.2	GO:0016579	histone deacetylation
Reyan73397.42749.2	GO:0042753	recognition of pollen
Reyan73397.42749.2	GO:0034968	protein ubiquitination
Reyan73397.42749.2	GO:0042744	anisotropic cell growth
Reyan73397.42749.2	GO:0006635	regulation of cellulose biosynthetic process
Reyan73397.42749.2	GO:0010315	phosphatidylcholine biosynthetic process
Reyan73397.42749.3	GO:0045132	proteolysis
Reyan73397.42749.3	GO:0009904	transmembrane transport
Reyan73397.42749.3	GO:0009725	anion transmembrane transport
Reyan73397.42749.3	GO:0050832	negative regulation of organ growth
Reyan73397.42749.3	GO:0016579	histone deacetylation
Reyan73397.42749.3	GO:0042753	recognition of pollen
Reyan73397.42831.1	GO:0016180	response to auxin
Reyan73397.42857.1	GO:0006457	blue light signaling pathway
Reyan73397.42857.1	GO:0006414	carbon utilization
Reyan73397.42857.1	GO:0006436	negative regulation of transcription by RNA polymerase III
Reyan73397.42857.1	GO:0006680	phosphate ion transport
Reyan73397.42857.1	GO:0006275	gravitropism
Reyan73397.42857.1	GO:0006631	regulation of auxin polar transport
Reyan73397.42857.1	GO:0046621	mitochondrial translation
Reyan73397.42857.1	GO:0043039	photosynthesis
Reyan73397.42857.1	GO:0032012	cellular aldehyde metabolic process
Reyan73397.42857.1	GO:0032502	inositol phosphate dephosphorylation
Reyan73397.42857.1	GO:0006366	phosphatidylinositol phosphorylation
Reyan73397.42857.1	GO:0006302	photosystem II repair
Reyan73397.42857.1	GO:0018216	RNA polyadenylation
Reyan73397.42857.1	GO:0006098	RNA 3'-end processing
Reyan73397.42857.1	GO:0006090	histone methylation
Reyan73397.4318.1	GO:0032456	translation
Reyan73397.4318.1	GO:0006536	ribosome biogenesis
Reyan73397.4318.1	GO:0005992	cellular ion homeostasis
Reyan73397.4318.1	GO:0006400	guard cell differentiation
Reyan73397.4318.1	GO:0045905	starch catabolic process
Reyan73397.4318.1	GO:0006397	amino acid transmembrane transport
Reyan73397.43223.1	GO:0016036	oxidation-reduction process
Reyan73397.43223.1	GO:0032456	translation
Reyan73397.43223.1	GO:0006457	blue light signaling pathway
Reyan73397.43223.1	GO:0009664	glycerolipid biosynthetic process
Reyan73397.43223.1	GO:0006596	steroid biosynthetic process
Reyan73397.43223.1	GO:0006414	carbon utilization
Reyan73397.43223.1	GO:0035999	maturation of LSU-rRNA
Reyan73397.43223.1	GO:0032264	photosynthetic electron transport in photosystem I
Reyan73397.43223.1	GO:0016180	response to auxin
Reyan73397.43223.1	GO:0006166	cell volume homeostasis
Reyan73397.43223.1	GO:0043039	photosynthesis
Reyan73397.43270.1	GO:0009263	tryptophan catabolic process to kynurenine
Reyan73397.43270.1	GO:0009909	oligopeptide transport
Reyan73397.43586.3	GO:0022900	histone modification
Reyan73397.43586.3	GO:0006783	protein import into mitochondrial matrix
Reyan73397.43586.3	GO:0009156	protein phosphorylation
Reyan73397.43586.3	GO:0019264	mannose metabolic process
Reyan73397.43586.3	GO:0006168	carbohydrate metabolic process
Reyan73397.43586.3	GO:0045736	calcium ion transmembrane transport
Reyan73397.43695.12	GO:0032456	translation
Reyan73397.43695.12	GO:0009168	photosynthesis, light harvesting
Reyan73397.43695.12	GO:0006414	carbon utilization
Reyan73397.43695.12	GO:0008652	ATP-dependent chromatin remodeling
Reyan73397.43695.12	GO:0016104	glucose metabolic process
Reyan73397.43695.12	GO:0015689	gene silencing by RNA
Reyan73397.43695.12	GO:0008299	iron-sulfur cluster assembly
Reyan73397.43695.12	GO:0009772	formaldehyde catabolic process
Reyan73397.43695.12	GO:0032886	maturation of LSU-rRNA from tricistronic rRNA transcript (SSU-rRNA, 5.8S rRNA, LSU-rRNA)
Reyan73397.43703.1	GO:0045132	proteolysis
Reyan73397.43703.1	GO:0046855	riboflavin biosynthetic process
Reyan73397.43703.1	GO:0006368	vesicle-mediated transport
Reyan73397.43703.1	GO:0044206	lipid glycosylation
Reyan73397.44293.1	GO:0009156	protein phosphorylation
Reyan73397.44293.1	GO:0006433	defense response
Reyan73397.44460.1	GO:0032456	translation
Reyan73397.44460.1	GO:0006457	blue light signaling pathway
Reyan73397.44460.1	GO:0006414	carbon utilization
Reyan73397.44460.1	GO:0046854	ribosomal large subunit assembly
Reyan73397.44460.1	GO:0005992	cellular ion homeostasis
Reyan73397.44460.1	GO:0035999	maturation of LSU-rRNA
Reyan73397.44460.1	GO:0006397	amino acid transmembrane transport
Reyan73397.44460.1	GO:0043039	photosynthesis
Reyan73397.44460.1	GO:0009308	regulation of mitotic cell cycle spindle assembly checkpoint
Reyan73397.44460.1	GO:0006342	negative regulation of translation
Reyan73397.44460.1	GO:0009638	regulation of DNA replication
Reyan73397.44460.1	GO:0009959	rRNA processing
Reyan73397.44560.1	GO:0048544	asymmetric cell division
Reyan73397.44560.1	GO:0006397	amino acid transmembrane transport
Reyan73397.44560.1	GO:0009234	regulation of flower development
Reyan73397.44560.1	GO:0045017	mRNA cis splicing, via spliceosome
Reyan73397.44560.1	GO:0016560	nucleocytoplasmic transport
Reyan73397.4487.1	GO:0032456	translation
Reyan73397.4487.1	GO:0071897	protein targeting
Reyan73397.4487.1	GO:0042147	protein transport
Reyan73397.4487.1	GO:0000373	mitochondrial electron transport, NADH to ubiquinone
Reyan73397.4487.1	GO:0006783	protein import into mitochondrial matrix
Reyan73397.4487.1	GO:0006568	protein ufmylation
Reyan73397.4487.1	GO:0009658	mitochondrial electron transport, ubiquinol to cytochrome c
Reyan73397.4487.1	GO:0030833	proteasome regulatory particle assembly
Reyan73397.4487.1	GO:0006241	actin filament depolymerization
Reyan73397.4487.1	GO:0009052	nucleoside diphosphate phosphorylation
Reyan73397.4487.1	GO:0101030	GTP biosynthetic process
Reyan73397.4487.1	GO:2000031	UTP biosynthetic process
Reyan73397.4487.1	GO:0006520	phosphatidylinositol dephosphorylation
Reyan73397.4487.1	GO:0051103	protein targeting to chloroplast
Reyan73397.4488.1	GO:0032456	translation
Reyan73397.4488.1	GO:0009168	photosynthesis, light harvesting
Reyan73397.4488.1	GO:0048544	asymmetric cell division
Reyan73397.4488.1	GO:0016575	photosystem I assembly
Reyan73397.4488.1	GO:0006680	phosphate ion transport
Reyan73397.4488.1	GO:0006101	positive regulation of translational elongation
Reyan73397.4488.1	GO:0050482	positive regulation of translational termination
Reyan73397.4488.1	GO:0006265	cytoplasmic translational elongation
Reyan73397.4488.1	GO:0002098	fatty acid biosynthetic process
Reyan73397.4488.1	GO:0043039	photosynthesis
Reyan73397.4488.1	GO:0032012	cellular aldehyde metabolic process
Reyan73397.4488.1	GO:0009116	carbohydrate derivative metabolic process
Reyan73397.4638.3	GO:0032456	translation
Reyan73397.4638.3	GO:0006457	blue light signaling pathway
Reyan73397.4638.3	GO:1903259	vacuolar transport
Reyan73397.4638.3	GO:0006414	carbon utilization
Reyan73397.4638.3	GO:0005992	cellular ion homeostasis
Reyan73397.4638.3	GO:0035999	maturation of LSU-rRNA
Reyan73397.4638.3	GO:0008299	iron-sulfur cluster assembly
Reyan73397.4638.3	GO:0032886	maturation of LSU-rRNA from tricistronic rRNA transcript (SSU-rRNA, 5.8S rRNA, LSU-rRNA)
Reyan73397.4638.3	GO:0006334	multicellular organism development
Reyan73397.4638.3	GO:0042779	malate transport
Reyan73397.4638.3	GO:0009308	regulation of mitotic cell cycle spindle assembly checkpoint
Reyan73397.4638.3	GO:0009639	rRNA methylation
Reyan73397.4649.4	GO:0016070	proteolysis involved in cellular protein catabolic process
Reyan73397.4649.4	GO:0071897	protein targeting
Reyan73397.4649.4	GO:0051513	spliceosomal snRNP assembly
Reyan73397.4649.4	GO:0000373	mitochondrial electron transport, NADH to ubiquinone
Reyan73397.4649.4	GO:0009308	regulation of mitotic cell cycle spindle assembly checkpoint
Reyan73397.4649.4	GO:0010374	DNA damage checkpoint
Reyan73397.4649.4	GO:0009439	transcription initiation from RNA polymerase II promoter
Reyan73397.4649.4	GO:0009651	DNA-templated transcription, initiation
Reyan73397.4649.4	GO:0048564	RNA splicing
Reyan73397.4649.4	GO:0006289	cellular metabolic process
Reyan73397.4649.4	GO:0006281	(1->3)-beta-D-glucan biosynthetic process
Reyan73397.4728.4	GO:0032456	translation
Reyan73397.4728.4	GO:0006537	regulation of translation
Reyan73397.4728.4	GO:0002143	regulation of circadian rhythm
Reyan73397.4728.4	GO:0006338	regulation of signal transduction
Reyan73397.4728.4	GO:0035556	signal peptide processing
Reyan73397.4728.4	GO:0030001	interstrand cross-link repair
Reyan73397.4728.4	GO:0009113	Golgi organization
Reyan73397.4728.4	GO:0007186	nicotianamine biosynthetic process
Reyan73397.4728.4	GO:0071569	tRNA wobble adenosine to inosine editing
Reyan73397.4728.4	GO:0033014	phytochromobilin biosynthetic process
Reyan73397.5359.1	GO:0045132	proteolysis
Reyan73397.5359.1	GO:0005992	cellular ion homeostasis
Reyan73397.5359.1	GO:0016070	proteolysis involved in cellular protein catabolic process
Reyan73397.5359.1	GO:0006259	cytokinesis by cell plate formation
Reyan73397.5359.1	GO:0009737	signal transduction
Reyan73397.5359.1	GO:0050832	negative regulation of organ growth
Reyan73397.5359.1	GO:0009234	regulation of flower development
Reyan73397.5359.1	GO:0006325	deoxyribonucleotide biosynthetic process
Reyan73397.5702.1	GO:0006414	carbon utilization
Reyan73397.5702.1	GO:0006436	negative regulation of transcription by RNA polymerase III
Reyan73397.5702.1	GO:0006265	cytoplasmic translational elongation
Reyan73397.5702.1	GO:0006631	regulation of auxin polar transport
Reyan73397.5702.1	GO:0043039	photosynthesis
Reyan73397.5702.1	GO:0006564	leucyl-tRNA aminoacylation
Reyan73397.5702.1	GO:0006342	negative regulation of translation
Reyan73397.5933.1	GO:0032456	translation
Reyan73397.5933.1	GO:0045132	proteolysis
Reyan73397.5933.1	GO:1903259	vacuolar transport
Reyan73397.5933.1	GO:0009168	photosynthesis, light harvesting
Reyan73397.5933.1	GO:0009904	transmembrane transport
Reyan73397.5933.1	GO:0006367	ion transport
Reyan73397.5933.1	GO:0048544	asymmetric cell division
Reyan73397.5933.1	GO:0006241	actin filament depolymerization
Reyan73397.5933.1	GO:0006412	barbed-end actin filament capping
Reyan73397.5933.1	GO:0009156	protein phosphorylation
Reyan73397.5933.1	GO:0006101	positive regulation of translational elongation
Reyan73397.5933.1	GO:0050482	positive regulation of translational termination
Reyan73397.5933.1	GO:0043039	photosynthesis
Reyan73397.5933.1	GO:0032147	chlorophyll biosynthetic process
Reyan73397.5933.1	GO:0006396	G protein-coupled receptor signaling pathway
Reyan73397.5933.1	GO:0034227	radial pattern formation
Reyan73397.5933.1	GO:0015937	leaf development
Reyan73397.5933.1	GO:0006952	granum assembly
Reyan73397.5933.1	GO:0015693	L-phenylalanine catabolic process
Reyan73397.5933.1	GO:0010090	positive regulation of DNA-binding transcription factor activity
Reyan73397.5933.1	GO:0000266	response to nitrate
Reyan73397.5933.1	GO:0006188	nitrate transport
Reyan73397.5933.2	GO:0032456	translation
Reyan73397.5933.2	GO:0009904	transmembrane transport
Reyan73397.5933.2	GO:0006367	ion transport
Reyan73397.5933.2	GO:0006101	positive regulation of translational elongation
Reyan73397.5933.2	GO:0050482	positive regulation of translational termination
Reyan73397.5933.2	GO:0051013	regulation of defense response to fungus
Reyan73397.5933.2	GO:0006520	phosphatidylinositol dephosphorylation
Reyan73397.5933.2	GO:0009152	nitrogen compound metabolic process
Reyan73397.5933.2	GO:0006750	sulfur compound metabolic process
Reyan73397.5933.2	GO:0032502	inositol phosphate dephosphorylation
Reyan73397.5933.2	GO:0006366	phosphatidylinositol phosphorylation
Reyan73397.5933.2	GO:0006415	glutamine biosynthetic process
Reyan73397.5989.1	GO:0009664	glycerolipid biosynthetic process
Reyan73397.5989.1	GO:0006414	carbon utilization
Reyan73397.5989.1	GO:0016180	response to auxin
Reyan73397.5989.1	GO:0042779	malate transport
Reyan73397.5989.1	GO:0006164	xylan biosynthetic process
Reyan73397.6089.1	GO:0032456	translation
Reyan73397.6089.1	GO:0006457	blue light signaling pathway
Reyan73397.6089.1	GO:0009664	glycerolipid biosynthetic process
Reyan73397.6089.1	GO:0015743	protein demethylation
Reyan73397.6089.1	GO:0009168	photosynthesis, light harvesting
Reyan73397.6089.1	GO:0006596	steroid biosynthetic process
Reyan73397.6089.1	GO:0006414	carbon utilization
Reyan73397.6089.1	GO:0006436	negative regulation of transcription by RNA polymerase III
Reyan73397.6089.1	GO:0035999	maturation of LSU-rRNA
Reyan73397.6089.1	GO:0016104	glucose metabolic process
Reyan73397.6089.1	GO:0008299	iron-sulfur cluster assembly
Reyan73397.6089.1	GO:0032886	maturation of LSU-rRNA from tricistronic rRNA transcript (SSU-rRNA, 5.8S rRNA, LSU-rRNA)
Reyan73397.6089.1	GO:0043039	photosynthesis
Reyan73397.6089.1	GO:0009308	regulation of mitotic cell cycle spindle assembly checkpoint
Reyan73397.6089.1	GO:0008610	translational elongation
Reyan73397.6089.1	GO:0009638	regulation of DNA replication
Reyan73397.6089.1	GO:0031047	glycine biosynthetic process from serine
Reyan73397.6089.1	GO:0070481	tetrahydrofolate interconversion
Reyan73397.6089.1	GO:0006623	pyrimidine nucleotide-sugar transmembrane transport
Reyan73397.6089.1	GO:0006302	photosystem II repair
Reyan73397.6089.2	GO:0016036	oxidation-reduction process
Reyan73397.6089.2	GO:0006869	pollen development
Reyan73397.6192.1	GO:0016036	oxidation-reduction process
Reyan73397.6192.1	GO:0006457	blue light signaling pathway
Reyan73397.6192.1	GO:0006596	steroid biosynthetic process
Reyan73397.6192.1	GO:0006414	carbon utilization
Reyan73397.6192.1	GO:0035999	maturation of LSU-rRNA
Reyan73397.6192.1	GO:0006166	cell volume homeostasis
Reyan73397.6306.1	GO:0045132	proteolysis
Reyan73397.6306.1	GO:0009904	transmembrane transport
Reyan73397.6306.1	GO:0009263	tryptophan catabolic process to kynurenine
Reyan73397.6306.1	GO:0009909	oligopeptide transport
Reyan73397.6306.1	GO:0006614	protein insertion into mitochondrial inner membrane
Reyan73397.6311.1	GO:0032456	translation
Reyan73397.6311.1	GO:0009168	photosynthesis, light harvesting
Reyan73397.6311.1	GO:0009904	transmembrane transport
Reyan73397.6311.1	GO:0048544	asymmetric cell division
Reyan73397.6311.1	GO:0016575	photosystem I assembly
Reyan73397.6311.1	GO:0006680	phosphate ion transport
Reyan73397.6311.1	GO:0006571	microtubule-based process
Reyan73397.6311.1	GO:0009156	protein phosphorylation
Reyan73397.6311.1	GO:0006101	positive regulation of translational elongation
Reyan73397.6311.1	GO:0050482	positive regulation of translational termination
Reyan73397.6311.1	GO:0006265	cytoplasmic translational elongation
Reyan73397.6311.1	GO:0002098	fatty acid biosynthetic process
Reyan73397.6311.1	GO:0043039	photosynthesis
Reyan73397.6311.1	GO:0009116	carbohydrate derivative metabolic process
Reyan73397.6311.1	GO:0032147	chlorophyll biosynthetic process
Reyan73397.6311.1	GO:0000266	response to nitrate
Reyan73397.6311.1	GO:0006188	nitrate transport
Reyan73397.6311.1	GO:0009306	phototropism
Reyan73397.6311.1	GO:0071704	potassium ion transmembrane transport
Reyan73397.6311.1	GO:0009908	regulation of DNA endoreduplication
Reyan73397.6829.1	GO:0044249	protein refolding
Reyan73397.6829.1	GO:0006101	positive regulation of translational elongation
Reyan73397.6829.1	GO:0050482	positive regulation of translational termination
Reyan73397.6829.1	GO:0032012	cellular aldehyde metabolic process
Reyan73397.6829.1	GO:0006334	multicellular organism development
Reyan73397.6829.1	GO:0015031	endosome transport via multivesicular body sorting pathway
Reyan73397.6829.1	GO:0006165	phosphatidylserine biosynthetic process
Reyan73397.6951.2	GO:0032456	translation
Reyan73397.6951.2	GO:0048366	positive regulation of transcription, DNA-templated
Reyan73397.6951.2	GO:0015743	protein demethylation
Reyan73397.6951.2	GO:0006414	carbon utilization
Reyan73397.6951.2	GO:0046854	ribosomal large subunit assembly
Reyan73397.6951.2	GO:0035999	maturation of LSU-rRNA
Reyan73397.6951.2	GO:0006265	cytoplasmic translational elongation
Reyan73397.6951.2	GO:0008299	iron-sulfur cluster assembly
Reyan73397.6951.2	GO:0043039	photosynthesis
Reyan73397.6951.2	GO:0008610	translational elongation
Reyan73397.6951.2	GO:0010215	respiratory electron transport chain
Reyan73397.6951.2	GO:0000056	threonyl-tRNA aminoacylation
Reyan73397.7005.1	GO:0006139	microtubule-based movement
Reyan73397.7005.1	GO:0008380	root development
Reyan73397.7005.1	GO:0007143	regulation of microtubule-based process
Reyan73397.7088.1	GO:0032456	translation
Reyan73397.7088.1	GO:0006457	blue light signaling pathway
Reyan73397.7088.1	GO:0006414	carbon utilization
Reyan73397.7088.1	GO:0032264	photosynthetic electron transport in photosystem I
Reyan73397.7088.1	GO:0032886	maturation of LSU-rRNA from tricistronic rRNA transcript (SSU-rRNA, 5.8S rRNA, LSU-rRNA)
Reyan73397.7088.1	GO:0016180	response to auxin
Reyan73397.7088.1	GO:0043039	photosynthesis
Reyan73397.737.5	GO:0032456	translation
Reyan73397.737.5	GO:0016070	proteolysis involved in cellular protein catabolic process
Reyan73397.737.5	GO:0022900	histone modification
Reyan73397.737.5	GO:0071897	protein targeting
Reyan73397.737.5	GO:0044249	protein refolding
Reyan73397.737.5	GO:0000911	ATP synthesis coupled proton transport
Reyan73397.737.5	GO:0009733	intracellular protein transport
Reyan73397.737.5	GO:0042147	protein transport
Reyan73397.737.5	GO:0071108	mRNA splicing, via spliceosome
Reyan73397.737.5	GO:0000373	mitochondrial electron transport, NADH to ubiquinone
Reyan73397.737.5	GO:0006783	protein import into mitochondrial matrix
Reyan73397.737.5	GO:0006568	protein ufmylation
Reyan73397.737.5	GO:0009658	mitochondrial electron transport, ubiquinol to cytochrome c
Reyan73397.737.5	GO:0009966	endoplasmic reticulum to Golgi vesicle-mediated transport
Reyan73397.737.5	GO:0030833	proteasome regulatory particle assembly
Reyan73397.7563.1	GO:0032456	translation
Reyan73397.7563.1	GO:0009168	photosynthesis, light harvesting
Reyan73397.7563.1	GO:0009904	transmembrane transport
Reyan73397.7563.1	GO:0048544	asymmetric cell division
Reyan73397.7563.1	GO:0006571	microtubule-based process
Reyan73397.7563.1	GO:0009156	protein phosphorylation
Reyan73397.7563.1	GO:0016311	mRNA export from nucleus
Reyan73397.7563.1	GO:0043039	photosynthesis
Reyan73397.7563.1	GO:0032147	chlorophyll biosynthetic process
Reyan73397.7563.1	GO:0010090	positive regulation of DNA-binding transcription factor activity
Reyan73397.7563.1	GO:0000266	response to nitrate
Reyan73397.7563.1	GO:0006188	nitrate transport
Reyan73397.7563.1	GO:0006644	negative regulation of translational elongation
Reyan73397.8325.3	GO:0032456	translation
Reyan73397.8325.3	GO:1903259	vacuolar transport
Reyan73397.8430.1	GO:0048544	asymmetric cell division
Reyan73397.8430.1	GO:0006101	positive regulation of translational elongation
Reyan73397.8430.1	GO:0050482	positive regulation of translational termination
Reyan73397.8430.1	GO:0046621	mitochondrial translation
Reyan73397.8430.1	GO:0006334	multicellular organism development
Reyan73397.8430.1	GO:0035494	superoxide metabolic process
Reyan73397.8430.1	GO:0009690	tRNA processing
Reyan73397.8430.1	GO:0009793	tRNA wobble uridine modification
Reyan73397.8430.1	GO:0006284	gibberellin biosynthetic process
Reyan73397.8430.1	GO:0017183	ent-kaurene oxidation to kaurenoic acid
Reyan73397.8430.1	GO:0007165	calcium ion transport
Reyan73397.8430.1	GO:0000226	protein K48-linked deubiquitination
Reyan73397.8430.1	GO:0070966	tetrahydrofolate metabolic process
Reyan73397.8430.1	GO:0009435	tRNA thio-modification
Reyan73397.8430.1	GO:0046856	positive regulation of organ growth
Reyan73397.8430.1	GO:0010265	N-terminal protein amino acid methylation
Reyan73397.8430.1	GO:0048268	regulation of translational initiation
Reyan73397.8608.1	GO:0016036	oxidation-reduction process
Reyan73397.8608.1	GO:0032456	translation
Reyan73397.8608.1	GO:0006457	blue light signaling pathway
Reyan73397.8608.1	GO:0009664	glycerolipid biosynthetic process
Reyan73397.8608.1	GO:0006596	steroid biosynthetic process
Reyan73397.8608.1	GO:0006414	carbon utilization
Reyan73397.8608.1	GO:0035999	maturation of LSU-rRNA
Reyan73397.8608.1	GO:0006166	cell volume homeostasis
Reyan73397.8626.1	GO:0032456	translation
Reyan73397.8626.1	GO:0006414	carbon utilization
Reyan73397.8626.1	GO:0005992	cellular ion homeostasis
Reyan73397.8626.1	GO:0009308	regulation of mitotic cell cycle spindle assembly checkpoint
Reyan73397.8626.1	GO:0006302	photosystem II repair
Reyan73397.8627.1	GO:0016036	oxidation-reduction process
Reyan73397.8627.1	GO:0032456	translation
Reyan73397.8627.1	GO:0006414	carbon utilization
Reyan73397.8627.1	GO:0048544	asymmetric cell division
Reyan73397.8627.1	GO:0006400	guard cell differentiation
Reyan73397.8627.1	GO:0006397	amino acid transmembrane transport
Reyan73397.8627.1	GO:0009234	regulation of flower development
Reyan73397.8627.1	GO:0045017	mRNA cis splicing, via spliceosome
Reyan73397.8627.1	GO:0051607	glycine catabolic process
Reyan73397.8627.1	GO:0010411	glycine metabolic process
Reyan73397.8760.1	GO:1903259	vacuolar transport
Reyan73397.8760.1	GO:0071897	protein targeting
Reyan73397.8760.1	GO:0000911	ATP synthesis coupled proton transport
Reyan73397.8760.1	GO:0009733	intracellular protein transport
Reyan73397.8760.1	GO:0042147	protein transport
Reyan73397.8760.1	GO:0071108	mRNA splicing, via spliceosome
Reyan73397.8760.1	GO:0000373	mitochondrial electron transport, NADH to ubiquinone
Reyan73397.8760.1	GO:0009966	endoplasmic reticulum to Golgi vesicle-mediated transport
Reyan73397.8760.1	GO:0042752	DNA metabolic process
Reyan73397.8760.1	GO:0006672	DNA topological change
Reyan73397.8760.1	GO:0006368	vesicle-mediated transport
Reyan73397.8760.1	GO:0051028	proton transmembrane transport
Reyan73397.8760.1	GO:0007143	regulation of microtubule-based process
Reyan73397.8760.1	GO:0010241	ion transmembrane transport
Reyan73397.8760.1	GO:0030150	negative regulation of DNA helicase activity
Reyan73397.8850.1	GO:0006457	blue light signaling pathway
Reyan73397.8850.1	GO:0048366	positive regulation of transcription, DNA-templated
Reyan73397.8850.1	GO:0009664	glycerolipid biosynthetic process
Reyan73397.8850.1	GO:0006414	carbon utilization
Reyan73397.8850.1	GO:0006436	negative regulation of transcription by RNA polymerase III
Reyan73397.8850.1	GO:0051513	spliceosomal snRNP assembly
Reyan73397.8850.1	GO:0006680	phosphate ion transport
Reyan73397.8850.1	GO:0009156	protein phosphorylation
Reyan73397.8850.1	GO:0043248	zinc ion transmembrane transport
Reyan73397.8850.1	GO:0032886	maturation of LSU-rRNA from tricistronic rRNA transcript (SSU-rRNA, 5.8S rRNA, LSU-rRNA)
Reyan73397.8850.1	GO:0006275	gravitropism
Reyan73397.8850.1	GO:0006631	regulation of auxin polar transport
Reyan73397.8850.1	GO:0046621	mitochondrial translation
Reyan73397.8850.1	GO:0006166	cell volume homeostasis
Reyan73397.8850.1	GO:0010215	respiratory electron transport chain
Reyan73397.8850.1	GO:0006914	chloride transport
Reyan73397.8850.1	GO:0006627	regulation of cyclin-dependent protein serine/threonine kinase activity
Reyan73397.8850.1	GO:0046488	pyridoxine biosynthetic process
Reyan73397.8936.1	GO:0032456	translation
Reyan73397.8936.1	GO:1903259	vacuolar transport
Reyan73397.8936.1	GO:0016070	proteolysis involved in cellular protein catabolic process
Reyan73397.8936.1	GO:0006367	ion transport
Reyan73397.8936.1	GO:0048544	asymmetric cell division
Reyan73397.8936.1	GO:0009156	protein phosphorylation
Reyan73397.899.1	GO:0032456	translation
Reyan73397.899.1	GO:0009904	transmembrane transport
Reyan73397.899.1	GO:0006367	ion transport
Reyan73397.899.1	GO:0048544	asymmetric cell division
Reyan73397.899.1	GO:0016575	photosystem I assembly
Reyan73397.899.1	GO:0006680	phosphate ion transport
Reyan73397.899.1	GO:0006241	actin filament depolymerization
Reyan73397.899.1	GO:0006571	microtubule-based process
Reyan73397.899.1	GO:0006412	barbed-end actin filament capping
Reyan73397.9234.11	GO:0032456	translation
Reyan73397.9234.11	GO:0016070	proteolysis involved in cellular protein catabolic process
Reyan73397.9234.11	GO:0071108	mRNA splicing, via spliceosome
Reyan73397.9267.1	GO:0048280	protein catabolic process
Reyan73397.9367.1	GO:0006457	blue light signaling pathway
Reyan73397.9367.1	GO:0006414	carbon utilization
Reyan73397.9367.1	GO:0006166	cell volume homeostasis
Reyan73397.9762.4	GO:0019419	translational initiation
Reyan73397.9762.4	GO:0000373	mitochondrial electron transport, NADH to ubiquinone
Reyan73397.9762.4	GO:0006101	positive regulation of translational elongation
Reyan73397.9762.4	GO:0050482	positive regulation of translational termination
Reyan73397.9762.4	GO:0006520	phosphatidylinositol dephosphorylation
Reyan73397.9762.4	GO:0009152	nitrogen compound metabolic process
Reyan73397.9762.4	GO:0006470	nucleobase-containing compound metabolic process
XR_002490996.1	GO:0008356	positive regulation of transcription by RNA polymerase II
XR_002490996.1	GO:0006807	regulation of transcription, DNA-templated
XR_002490996.1	GO:0046274	hydrotropism
XR_002490996.1	GO:0006418	defense response to bacterium
XR_002491621.1	GO:0032456	translation
XR_002491621.1	GO:0016070	proteolysis involved in cellular protein catabolic process
XR_002491621.1	GO:0071897	protein targeting
XR_002491621.1	GO:0000911	ATP synthesis coupled proton transport
XR_002491621.1	GO:0006101	positive regulation of translational elongation
XR_002491621.1	GO:0050482	positive regulation of translational termination
XR_002491621.1	GO:0008299	iron-sulfur cluster assembly
XR_002491621.1	GO:0009737	signal transduction
XR_002491621.1	GO:0000045	chaperone-mediated protein transport
XR_002491621.1	GO:0097428	tryptophanyl-tRNA aminoacylation
XR_002491621.1	GO:0015969	carboxylic acid metabolic process
XR_002491621.1	GO:0006633	cell redox homeostasis
XR_002491621.1	GO:0034314	proteasome-mediated ubiquitin-dependent protein catabolic process
XR_002491621.1	GO:0000381	glutamate metabolic process
XR_002491774.1	GO:0032456	translation
XR_002491774.1	GO:1903259	vacuolar transport
XR_002491774.1	GO:0019419	translational initiation
XR_002491774.1	GO:0006367	ion transport
XR_002491774.1	GO:0048544	asymmetric cell division
XR_002491774.1	GO:0006241	actin filament depolymerization
XR_002491774.1	GO:0006101	positive regulation of translational elongation
XR_002491774.1	GO:0050482	positive regulation of translational termination
XR_002491774.1	GO:0060236	chlorophyll catabolic process
XR_002492382.1	GO:0016036	oxidation-reduction process
XR_002492382.1	GO:0006457	blue light signaling pathway
XR_002492382.1	GO:0016104	glucose metabolic process
XR_002492382.1	GO:0032264	photosynthetic electron transport in photosystem I
XR_002492382.1	GO:0043039	photosynthesis
XR_002492382.1	GO:0006073	glycine decarboxylation via glycine cleavage system
XR_002492382.1	GO:0031047	glycine biosynthetic process from serine
XR_002492382.1	GO:0070481	tetrahydrofolate interconversion
XR_002492382.1	GO:0006302	photosystem II repair
XR_002492382.1	GO:0010215	respiratory electron transport chain
XR_002492382.1	GO:0071025	tetrapyrrole biosynthetic process
XR_002492382.1	GO:0006260	methylation
XR_002492382.1	GO:0031124	mitochondrial calcium ion transmembrane transport
XR_002492568.1	GO:0032456	translation
XR_002492568.1	GO:0006457	blue light signaling pathway
XR_002492568.1	GO:0006596	steroid biosynthetic process
XR_002492568.1	GO:0006414	carbon utilization
XR_002493105.1	GO:0015689	gene silencing by RNA
XR_002493105.1	GO:0006397	amino acid transmembrane transport
XR_002493105.1	GO:0043039	photosynthesis
XR_002493105.1	GO:0009308	regulation of mitotic cell cycle spindle assembly checkpoint
[truncated: 333 more rows]

## Sheet: Latex
Table S3.4 The functional profile of latex tissue-specific lncRNAs
LncRNAId	GOId	Term
Reyan73397.10119.1	GO:0007155	protein phosphorylation
Reyan73397.10119.1	GO:0009234	response to heat
Reyan73397.10119.1	GO:0008652	asymmetric cell division
Reyan73397.10119.1	GO:0006813	plant-type cell wall organization or biogenesis
Reyan73397.10218.1	GO:0007155	protein phosphorylation
Reyan73397.10218.1	GO:0007095	transmembrane transport
Reyan73397.10218.1	GO:0009773	protein refolding
Reyan73397.10218.1	GO:0006816	iron ion transport
Reyan73397.10218.1	GO:0032147	cellular iron ion homeostasis
Reyan73397.10218.1	GO:0006680	phosphate ion transport
Reyan73397.10218.1	GO:0016567	L-phenylalanine catabolic process
Reyan73397.10442.1	GO:0007155	protein phosphorylation
Reyan73397.10442.1	GO:0007095	transmembrane transport
Reyan73397.10442.1	GO:0010447	oxidation-reduction process
Reyan73397.10442.1	GO:0006637	male meiosis II
Reyan73397.10442.1	GO:0009933	cleavage involved in rRNA processing
Reyan73397.10442.1	GO:0034968	recognition of pollen
Reyan73397.10442.1	GO:0034314	protein K48-linked deubiquitination
Reyan73397.10442.1	GO:0018216	terpenoid biosynthetic process
Reyan73397.10442.1	GO:0006886	chromosome condensation
Reyan73397.10442.1	GO:0010411	glutathione catabolic process
Reyan73397.10460.2	GO:0009773	protein refolding
Reyan73397.10460.2	GO:0009234	response to heat
Reyan73397.10460.2	GO:0035434	protein folding
Reyan73397.10460.2	GO:0010088	positive regulation of DNA-templated transcription, elongation
Reyan73397.10460.2	GO:0006401	positive regulation of superoxide dismutase activity
Reyan73397.10460.2	GO:0006383	folic acid biosynthetic process
Reyan73397.10460.2	GO:0006817	ubiquitin-dependent protein catabolic process
Reyan73397.10460.2	GO:0006750	tryptophan catabolic process to kynurenine
Reyan73397.10460.2	GO:0007093	regulation of proteasomal ubiquitin-dependent protein catabolic process
Reyan73397.10797.3	GO:0009737	translation
Reyan73397.10797.3	GO:0050482	prolyl-tRNA aminoacylation
Reyan73397.10797.3	GO:0015693	iron-sulfur cluster assembly
Reyan73397.10797.3	GO:0006526	ATP-dependent chromatin remodeling
Reyan73397.10797.3	GO:0009664	formaldehyde catabolic process
Reyan73397.10797.3	GO:0032508	maturation of LSU-rRNA from tricistronic rRNA transcript (SSU-rRNA, 5.8S rRNA, LSU-rRNA)
Reyan73397.10813.2	GO:0007155	protein phosphorylation
Reyan73397.10813.2	GO:0007095	transmembrane transport
Reyan73397.10813.2	GO:0009773	protein refolding
Reyan73397.10813.2	GO:0006816	iron ion transport
Reyan73397.10813.2	GO:0032147	cellular iron ion homeostasis
Reyan73397.10813.2	GO:0006680	phosphate ion transport
Reyan73397.10813.2	GO:0016567	L-phenylalanine catabolic process
Reyan73397.10813.3	GO:0007155	protein phosphorylation
Reyan73397.10813.3	GO:0007095	transmembrane transport
Reyan73397.10813.3	GO:0006629	barbed-end actin filament capping
Reyan73397.10813.3	GO:0008652	asymmetric cell division
Reyan73397.10813.3	GO:1902600	actin cytoskeleton organization
Reyan73397.10813.5	GO:0007155	protein phosphorylation
Reyan73397.10813.5	GO:0007095	transmembrane transport
Reyan73397.10813.5	GO:0009773	protein refolding
Reyan73397.10813.5	GO:0006680	phosphate ion transport
Reyan73397.10813.5	GO:0016567	L-phenylalanine catabolic process
Reyan73397.10813.6	GO:0007155	protein phosphorylation
Reyan73397.10813.6	GO:0007095	transmembrane transport
Reyan73397.10813.6	GO:0006629	barbed-end actin filament capping
Reyan73397.10813.6	GO:0006680	phosphate ion transport
Reyan73397.10813.6	GO:0008652	asymmetric cell division
Reyan73397.10813.7	GO:0007095	transmembrane transport
Reyan73397.10813.7	GO:0006564	isoprenoid biosynthetic process
Reyan73397.10813.7	GO:0019856	(1->3)-beta-D-glucan biosynthetic process
Reyan73397.10813.8	GO:0007155	protein phosphorylation
Reyan73397.10813.8	GO:0007095	transmembrane transport
Reyan73397.10813.8	GO:0006629	barbed-end actin filament capping
Reyan73397.10813.8	GO:0008652	asymmetric cell division
Reyan73397.10813.8	GO:1902600	actin cytoskeleton organization
Reyan73397.11225.1	GO:0007155	protein phosphorylation
Reyan73397.11225.1	GO:0006637	male meiosis II
Reyan73397.11225.1	GO:0006571	microtubule-based movement
Reyan73397.11225.1	GO:0045039	DNA duplex unwinding
Reyan73397.11225.1	GO:0017183	DNA replication initiation
Reyan73397.11225.1	GO:0015031	DNA replication
Reyan73397.11354.1	GO:0009773	protein refolding
Reyan73397.11354.1	GO:0007186	nuclear-transcribed mRNA catabolic process
Reyan73397.11354.1	GO:0006816	iron ion transport
Reyan73397.11354.1	GO:0032147	cellular iron ion homeostasis
Reyan73397.11354.1	GO:0006629	barbed-end actin filament capping
Reyan73397.11354.1	GO:0008652	asymmetric cell division
Reyan73397.11361.1	GO:0007155	protein phosphorylation
Reyan73397.11361.1	GO:0007095	transmembrane transport
Reyan73397.11361.1	GO:0009773	protein refolding
Reyan73397.11361.1	GO:0030001	inositol biosynthetic process
Reyan73397.11361.1	GO:0006816	iron ion transport
Reyan73397.11361.1	GO:0032147	cellular iron ion homeostasis
Reyan73397.11361.1	GO:0006680	phosphate ion transport
Reyan73397.11361.1	GO:0016567	L-phenylalanine catabolic process
Reyan73397.11361.1	GO:0008652	asymmetric cell division
Reyan73397.11361.1	GO:0043161	response to nitrate
Reyan73397.11361.1	GO:0006644	nitrate transport
Reyan73397.12100.1	GO:0007155	protein phosphorylation
Reyan73397.12100.1	GO:0007095	transmembrane transport
Reyan73397.12100.1	GO:0009773	protein refolding
Reyan73397.12100.1	GO:0006680	phosphate ion transport
Reyan73397.12100.1	GO:0008652	asymmetric cell division
Reyan73397.12100.1	GO:0043161	response to nitrate
Reyan73397.12100.1	GO:0006644	nitrate transport
Reyan73397.12496.2	GO:0007155	protein phosphorylation
Reyan73397.12496.2	GO:0007095	transmembrane transport
Reyan73397.12496.2	GO:0006680	phosphate ion transport
Reyan73397.12496.2	GO:0016567	L-phenylalanine catabolic process
Reyan73397.12496.2	GO:0008652	asymmetric cell division
Reyan73397.12529.2	GO:0009773	protein refolding
Reyan73397.12529.2	GO:0035434	protein folding
Reyan73397.12529.2	GO:0000103	siroheme biosynthetic process
Reyan73397.12529.2	GO:0008652	asymmetric cell division
Reyan73397.12668.1	GO:0007155	protein phosphorylation
Reyan73397.12668.1	GO:0010447	oxidation-reduction process
Reyan73397.12668.1	GO:0006635	regulation of transcription, DNA-templated
Reyan73397.13117.1	GO:0008652	asymmetric cell division
Reyan73397.1363.1	GO:0007155	protein phosphorylation
Reyan73397.1363.1	GO:0010447	oxidation-reduction process
Reyan73397.1363.1	GO:0007140	response to oxidative stress
Reyan73397.1363.1	GO:0042546	glutathione metabolic process
Reyan73397.1363.1	GO:0015743	protein N-linked glycosylation
Reyan73397.1363.1	GO:0035434	protein folding
Reyan73397.1363.1	GO:0006414	carbohydrate metabolic process
Reyan73397.1363.1	GO:0032502	hydrogen peroxide catabolic process
Reyan73397.1363.1	GO:0007020	proteolysis
Reyan73397.1363.1	GO:0006637	male meiosis II
Reyan73397.1363.1	GO:0009742	DNA metabolic process
Reyan73397.1363.1	GO:0006571	microtubule-based movement
Reyan73397.1363.1	GO:0032012	cell wall modification
Reyan73397.1363.1	GO:0009306	plant-type cell wall organization
Reyan73397.1363.1	GO:0007142	cell wall biogenesis
Reyan73397.1363.1	GO:0045039	DNA duplex unwinding
Reyan73397.1363.1	GO:0017183	DNA replication initiation
Reyan73397.1363.1	GO:0019264	lipid transport
Reyan73397.1363.1	GO:2000762	mitotic spindle assembly checkpoint
Reyan73397.1363.1	GO:0006396	dUMP biosynthetic process
Reyan73397.1363.1	GO:0006357	dUTP catabolic process
Reyan73397.1363.1	GO:0000724	sucrose metabolic process
Reyan73397.1363.1	GO:0009734	jasmonic acid biosynthetic process
Reyan73397.1363.1	GO:0006813	plant-type cell wall organization or biogenesis
Reyan73397.1363.1	GO:0009165	purine nucleobase metabolic process
Reyan73397.13747.19	GO:0007155	protein phosphorylation
Reyan73397.13747.19	GO:0009773	protein refolding
Reyan73397.13747.19	GO:0006816	iron ion transport
Reyan73397.13747.19	GO:0032147	cellular iron ion homeostasis
Reyan73397.13747.19	GO:0006629	barbed-end actin filament capping
Reyan73397.13747.19	GO:0016567	L-phenylalanine catabolic process
Reyan73397.13747.19	GO:1902600	actin cytoskeleton organization
Reyan73397.13747.19	GO:0031047	G protein-coupled receptor signaling pathway
Reyan73397.13747.19	GO:0043161	response to nitrate
Reyan73397.13747.19	GO:0006644	nitrate transport
Reyan73397.13747.19	GO:0050832	negative regulation of response to salt stress
Reyan73397.13747.19	GO:0006383	folic acid biosynthetic process
Reyan73397.13747.19	GO:0009231	sphingolipid biosynthetic process
Reyan73397.13747.19	GO:0045927	positive regulation of growth
Reyan73397.13747.19	GO:0032264	photosystem I assembly
Reyan73397.13747.19	GO:0016575	photosystem II assembly
Reyan73397.13747.19	GO:0070966	UDP-N-acetylglucosamine biosynthetic process
Reyan73397.13747.19	GO:0006869	positive regulation of DNA-binding transcription factor activity
Reyan73397.13747.19	GO:0007143	response to photooxidative stress
Reyan73397.13747.19	GO:0010215	secondary shoot formation
Reyan73397.13747.19	GO:0006482	strigolactone biosynthetic process
Reyan73397.13747.19	GO:0033014	pollen tube guidance
Reyan73397.14023.10	GO:0010447	oxidation-reduction process
Reyan73397.14023.10	GO:0006536	superoxide metabolic process
Reyan73397.14023.10	GO:0009638	response to desiccation
Reyan73397.14023.10	GO:0006414	carbohydrate metabolic process
Reyan73397.14023.10	GO:0009644	proton export across plasma membrane
Reyan73397.14023.10	GO:0016125	dolichol biosynthetic process
Reyan73397.14023.10	GO:0009113	glycerolipid biosynthetic process
Reyan73397.14023.10	GO:0032049	amine metabolic process
Reyan73397.14023.10	GO:0006265	chlorophyll catabolic process
Reyan73397.14023.10	GO:0006302	pigment biosynthetic process
Reyan73397.14023.10	GO:0006426	nucleoside diphosphate phosphorylation
Reyan73397.14023.10	GO:0006090	GTP biosynthetic process
Reyan73397.14023.10	GO:0071025	UTP biosynthetic process
Reyan73397.14023.10	GO:1900034	calcium ion transport
Reyan73397.14023.10	GO:0016579	gravitropism
Reyan73397.14023.10	GO:0002143	response to abscisic acid
Reyan73397.14023.10	GO:0006508	carbon utilization
Reyan73397.14023.10	GO:0048578	nucleoside triphosphate catabolic process
Reyan73397.14027.1	GO:0007155	protein phosphorylation
Reyan73397.14027.1	GO:0007095	transmembrane transport
Reyan73397.14027.1	GO:0009773	protein refolding
Reyan73397.14027.1	GO:0006680	phosphate ion transport
Reyan73397.14027.1	GO:0016567	L-phenylalanine catabolic process
Reyan73397.14027.1	GO:0008652	asymmetric cell division
Reyan73397.14152.1	GO:0007155	protein phosphorylation
Reyan73397.14152.1	GO:0007095	transmembrane transport
Reyan73397.14152.1	GO:0009773	protein refolding
Reyan73397.14152.1	GO:0010447	oxidation-reduction process
Reyan73397.14152.1	GO:0006680	phosphate ion transport
Reyan73397.14152.1	GO:0016567	L-phenylalanine catabolic process
Reyan73397.14152.1	GO:0043161	response to nitrate
Reyan73397.14152.1	GO:0006644	nitrate transport
Reyan73397.14152.2	GO:0007155	protein phosphorylation
Reyan73397.14152.2	GO:0007095	transmembrane transport
Reyan73397.14152.2	GO:0008652	asymmetric cell division
Reyan73397.14153.1	GO:0007155	protein phosphorylation
Reyan73397.14153.1	GO:0009773	protein refolding
Reyan73397.14153.1	GO:0008652	asymmetric cell division
Reyan73397.14337.1	GO:0007020	proteolysis
Reyan73397.14337.1	GO:0006096	actin filament depolymerization
Reyan73397.14337.1	GO:0003333	positive regulation of transcription, DNA-templated
Reyan73397.14337.1	GO:0006817	ubiquitin-dependent protein catabolic process
Reyan73397.14337.1	GO:0002143	response to abscisic acid
Reyan73397.14337.1	GO:0007096	translational elongation
Reyan73397.14337.1	GO:0007050	blue light signaling pathway
Reyan73397.14337.1	GO:0000413	cation transport
Reyan73397.14337.1	GO:0006614	protein transport
Reyan73397.14337.1	GO:0071704	protein deubiquitination
Reyan73397.14337.1	GO:0030148	transcription by RNA polymerase II
Reyan73397.14337.1	GO:0048564	tetrapyrrole biosynthetic process
Reyan73397.14337.1	GO:0070481	ubiquitin-dependent protein catabolic process via the multivesicular body sorting pathway
Reyan73397.14337.1	GO:0008033	cytoplasmic translational elongation
Reyan73397.14337.1	GO:0030244	ribosomal large subunit assembly
Reyan73397.14337.1	GO:0051276	histone methylation
Reyan73397.14337.1	GO:0042752	cytidine to uridine editing
Reyan73397.14337.1	GO:0015979	double-strand break repair via nonhomologous end joining
Reyan73397.14609.5	GO:0007155	protein phosphorylation
Reyan73397.14609.5	GO:0042546	glutathione metabolic process
Reyan73397.14609.5	GO:0006414	carbohydrate metabolic process
Reyan73397.14609.5	GO:0006813	plant-type cell wall organization or biogenesis
Reyan73397.14609.5	GO:0006506	positive regulation of transcription by RNA polymerase II
Reyan73397.14609.5	GO:0008643	S-adenosylmethionine biosynthetic process
Reyan73397.14609.5	GO:0032784	electron transport chain
Reyan73397.14609.5	GO:0006168	calcium ion transmembrane transport
Reyan73397.14609.5	GO:0045736	brassinosteroid mediated signaling pathway
Reyan73397.14609.5	GO:0045944	carotenoid biosynthetic process
Reyan73397.14609.5	GO:0051603	mitochondrial ADP transmembrane transport
Reyan73397.14609.5	GO:0031124	mitochondrial ATP transmembrane transport
Reyan73397.14609.5	GO:0046653	negative regulation of cell death
Reyan73397.14609.5	GO:0040029	coenzyme A metabolic process
Reyan73397.14609.5	GO:0045901	trehalose metabolic process
Reyan73397.14768.2	GO:0007186	nuclear-transcribed mRNA catabolic process
Reyan73397.14829.10	GO:0007155	protein phosphorylation
Reyan73397.14829.10	GO:0007095	transmembrane transport
Reyan73397.14829.10	GO:0009773	protein refolding
Reyan73397.14829.10	GO:0006816	iron ion transport
Reyan73397.14829.10	GO:0032147	cellular iron ion homeostasis
Reyan73397.14829.10	GO:0006680	phosphate ion transport
Reyan73397.14829.10	GO:0016567	L-phenylalanine catabolic process
Reyan73397.14829.4	GO:0007155	protein phosphorylation
Reyan73397.14829.4	GO:0007095	transmembrane transport
Reyan73397.14829.4	GO:0006564	isoprenoid biosynthetic process
Reyan73397.14829.4	GO:0006680	phosphate ion transport
Reyan73397.14829.8	GO:0007095	transmembrane transport
Reyan73397.14829.8	GO:0009773	protein refolding
Reyan73397.14829.8	GO:0034427	protein targeting
Reyan73397.14829.8	GO:0008652	asymmetric cell division
Reyan73397.14829.9	GO:0007155	protein phosphorylation
Reyan73397.14829.9	GO:0007095	transmembrane transport
Reyan73397.14829.9	GO:0009773	protein refolding
Reyan73397.14829.9	GO:0010447	oxidation-reduction process
Reyan73397.14829.9	GO:0007140	response to oxidative stress
Reyan73397.14829.9	GO:0042546	glutathione metabolic process
Reyan73397.14829.9	GO:0001678	ion transport
Reyan73397.14829.9	GO:0007186	nuclear-transcribed mRNA catabolic process
Reyan73397.14829.9	GO:0006680	phosphate ion transport
Reyan73397.14829.9	GO:0016567	L-phenylalanine catabolic process
Reyan73397.14829.9	GO:0032502	hydrogen peroxide catabolic process
Reyan73397.14829.9	GO:0007142	cell wall biogenesis
Reyan73397.14829.9	GO:0000045	cellular glucan metabolic process
Reyan73397.14829.9	GO:0032456	xyloglucan metabolic process
Reyan73397.14829.9	GO:0031047	G protein-coupled receptor signaling pathway
Reyan73397.14882.1	GO:0007155	protein phosphorylation
Reyan73397.14882.1	GO:0007095	transmembrane transport
Reyan73397.14882.1	GO:0010447	oxidation-reduction process
Reyan73397.14882.1	GO:0007140	response to oxidative stress
Reyan73397.14882.1	GO:0007186	nuclear-transcribed mRNA catabolic process
Reyan73397.14882.1	GO:0006629	barbed-end actin filament capping
Reyan73397.14882.1	GO:0006680	phosphate ion transport
Reyan73397.14882.1	GO:0016567	L-phenylalanine catabolic process
Reyan73397.14882.1	GO:0008652	asymmetric cell division
Reyan73397.15125.1	GO:0006437	microtubule-based process
Reyan73397.15267.1	GO:0006536	superoxide metabolic process
Reyan73397.15267.1	GO:0007186	nuclear-transcribed mRNA catabolic process
Reyan73397.15267.1	GO:0006101	proline biosynthetic process
Reyan73397.15267.1	GO:0016125	dolichol biosynthetic process
Reyan73397.15267.1	GO:0006506	positive regulation of transcription by RNA polymerase II
Reyan73397.15267.1	GO:0006662	proton transmembrane transport
Reyan73397.15267.1	GO:0008299	ion transmembrane transport
Reyan73397.15267.1	GO:0046653	negative regulation of cell death
Reyan73397.15267.1	GO:0006914	cellular glucose homeostasis
Reyan73397.15267.1	GO:0008610	zinc ion transmembrane transport
Reyan73397.15383.2	GO:0007155	protein phosphorylation
Reyan73397.15383.2	GO:0007095	transmembrane transport
Reyan73397.15383.2	GO:0009773	protein refolding
Reyan73397.15383.2	GO:0009234	response to heat
Reyan73397.15383.2	GO:0030001	inositol biosynthetic process
Reyan73397.15383.2	GO:0008652	asymmetric cell division
Reyan73397.15432.1	GO:0030001	inositol biosynthetic process
Reyan73397.15432.1	GO:0008652	asymmetric cell division
Reyan73397.15432.1	GO:0006415	fatty acid biosynthetic process
Reyan73397.15534.1	GO:0007155	protein phosphorylation
Reyan73397.15534.1	GO:0007095	transmembrane transport
Reyan73397.15534.1	GO:0010447	oxidation-reduction process
Reyan73397.15534.1	GO:0007140	response to oxidative stress
Reyan73397.15534.1	GO:0006680	phosphate ion transport
Reyan73397.15534.1	GO:0045039	DNA duplex unwinding
Reyan73397.15534.1	GO:0017183	DNA replication initiation
Reyan73397.15534.1	GO:0019264	lipid transport
Reyan73397.15534.1	GO:0006396	dUMP biosynthetic process
Reyan73397.15534.1	GO:0006357	dUTP catabolic process
Reyan73397.1566.1	GO:0007155	protein phosphorylation
Reyan73397.1566.1	GO:0035434	protein folding
Reyan73397.1566.1	GO:0008652	asymmetric cell division
Reyan73397.1566.1	GO:0006571	microtubule-based movement
Reyan73397.1566.1	GO:0030042	vacuolar transport
Reyan73397.1566.1	GO:0000226	protein ufmylation
Reyan73397.15720.1	GO:0010088	positive regulation of DNA-templated transcription, elongation
Reyan73397.15720.1	GO:0006401	positive regulation of superoxide dismutase activity
Reyan73397.15720.3	GO:0009773	protein refolding
Reyan73397.15720.3	GO:0035434	protein folding
Reyan73397.15720.3	GO:0008652	asymmetric cell division
Reyan73397.15720.3	GO:0003333	positive regulation of transcription, DNA-templated
Reyan73397.15842.11	GO:0009773	protein refolding
Reyan73397.15842.11	GO:0009234	response to heat
Reyan73397.15842.11	GO:0034427	protein targeting
Reyan73397.15842.11	GO:0007064	ATP synthesis coupled proton transport
Reyan73397.15842.11	GO:0008643	S-adenosylmethionine biosynthetic process
Reyan73397.15842.11	GO:0019988	mRNA splicing, via spliceosome
Reyan73397.15842.11	GO:0032784	electron transport chain
Reyan73397.15842.11	GO:0008299	ion transmembrane transport
Reyan73397.15842.11	GO:0019354	protein import into nucleus
Reyan73397.15842.11	GO:0006614	protein transport
Reyan73397.15842.11	GO:0045736	brassinosteroid mediated signaling pathway
Reyan73397.15842.11	GO:0010241	intracellular protein transport
Reyan73397.15842.11	GO:0046621	mitotic sister chromatid cohesion
Reyan73397.15842.11	GO:0035556	transcription, DNA-templated
Reyan73397.15842.11	GO:0051028	regulation of DNA-templated transcription, elongation
Reyan73397.15842.11	GO:0007015	cellular protein modification process
Reyan73397.15842.11	GO:0006465	retrograde transport, endosome to Golgi
Reyan73397.15842.11	GO:0016573	RNA splicing
Reyan73397.15842.11	GO:0042254	negative regulation of catalytic activity
Reyan73397.15842.11	GO:0046856	positive regulation of transcription elongation from RNA polymerase II promoter
Reyan73397.1604.1	GO:0007155	protein phosphorylation
Reyan73397.1604.1	GO:0007095	transmembrane transport
Reyan73397.1604.1	GO:0010447	oxidation-reduction process
Reyan73397.1604.1	GO:0006672	defense response
Reyan73397.1604.1	GO:0009742	DNA metabolic process
Reyan73397.1604.1	GO:0009644	proton export across plasma membrane
Reyan73397.1604.1	GO:0006241	abscisic acid-activated signaling pathway
Reyan73397.1604.1	GO:0009972	reciprocal meiotic recombination
Reyan73397.1604.1	GO:0006101	proline biosynthetic process
Reyan73397.1604.1	GO:0015986	cellular oxidant detoxification
Reyan73397.16570.1	GO:0009234	response to heat
Reyan73397.16570.1	GO:0030001	inositol biosynthetic process
Reyan73397.16570.1	GO:0008652	asymmetric cell division
Reyan73397.16570.1	GO:0030042	vacuolar transport
Reyan73397.16570.1	GO:0009737	translation
Reyan73397.16570.1	GO:0009439	vesicle-mediated transport
Reyan73397.16570.1	GO:0090116	mitochondrial translation
Reyan73397.16570.1	GO:0006183	phospholipid biosynthetic process
Reyan73397.16721.1	GO:0007155	protein phosphorylation
Reyan73397.16721.1	GO:0007095	transmembrane transport
Reyan73397.16721.1	GO:0009773	protein refolding
Reyan73397.16721.1	GO:0006680	phosphate ion transport
Reyan73397.16721.1	GO:0016567	L-phenylalanine catabolic process
Reyan73397.16928.1	GO:0007155	protein phosphorylation
Reyan73397.16928.1	GO:0007095	transmembrane transport
Reyan73397.17662.2	GO:0007186	nuclear-transcribed mRNA catabolic process
Reyan73397.17662.2	GO:0008652	asymmetric cell division
Reyan73397.17662.2	GO:0045039	DNA duplex unwinding
Reyan73397.17662.2	GO:0017183	DNA replication initiation
Reyan73397.17662.2	GO:0006506	positive regulation of transcription by RNA polymerase II
Reyan73397.17662.2	GO:0015031	DNA replication
Reyan73397.17662.2	GO:0006002	negative regulation of DNA helicase activity
Reyan73397.17662.2	GO:0008610	zinc ion transmembrane transport
Reyan73397.17664.1	GO:0007155	protein phosphorylation
Reyan73397.17664.1	GO:0007095	transmembrane transport
Reyan73397.17664.1	GO:0009773	protein refolding
Reyan73397.17664.1	GO:0009234	response to heat
Reyan73397.17664.1	GO:0006629	barbed-end actin filament capping
Reyan73397.17664.1	GO:0008652	asymmetric cell division
Reyan73397.17749.2	GO:0007155	protein phosphorylation
Reyan73397.17749.2	GO:0007095	transmembrane transport
Reyan73397.17749.2	GO:0009773	protein refolding
Reyan73397.17749.2	GO:0006680	phosphate ion transport
Reyan73397.17749.2	GO:0016567	L-phenylalanine catabolic process
Reyan73397.18109.1	GO:0009737	translation
Reyan73397.18109.1	GO:0030150	negative regulation of MAP kinase activity
Reyan73397.18109.1	GO:0006336	glycine decarboxylation via glycine cleavage system
Reyan73397.18109.1	GO:0046373	threonyl-tRNA aminoacylation
Reyan73397.18109.1	GO:0016070	regulation of DNA methylation
Reyan73397.18109.1	GO:0071108	myo-inositol hexakisphosphate biosynthetic process
Reyan73397.18109.3	GO:0007155	protein phosphorylation
Reyan73397.18109.3	GO:0007142	cell wall biogenesis
Reyan73397.18109.3	GO:1902600	actin cytoskeleton organization
Reyan73397.18109.3	GO:0000045	cellular glucan metabolic process
Reyan73397.18109.3	GO:0032456	xyloglucan metabolic process
Reyan73397.18109.3	GO:0042779	lipid biosynthetic process
Reyan73397.18109.3	GO:0019856	(1->3)-beta-D-glucan biosynthetic process
Reyan73397.18109.3	GO:0032264	photosystem I assembly
Reyan73397.18109.3	GO:0007143	response to photooxidative stress
Reyan73397.18109.3	GO:0009097	phosphatidylinositol dephosphorylation
Reyan73397.18109.3	GO:0006434	spermine biosynthetic process
Reyan73397.18109.3	GO:1901671	spermidine biosynthetic process
Reyan73397.1811.2	GO:0007155	protein phosphorylation
Reyan73397.1811.2	GO:0007095	transmembrane transport
Reyan73397.1811.2	GO:0009773	protein refolding
Reyan73397.1811.2	GO:0042546	glutathione metabolic process
Reyan73397.1811.2	GO:0035434	protein folding
Reyan73397.1811.2	GO:0008652	asymmetric cell division
Reyan73397.1811.2	GO:0006241	abscisic acid-activated signaling pathway
Reyan73397.1811.2	GO:0016125	dolichol biosynthetic process
Reyan73397.1811.2	GO:0008356	positive regulation of ubiquitin protein ligase activity
Reyan73397.1897.1	GO:0034427	protein targeting
Reyan73397.19049.1	GO:0009234	response to heat
Reyan73397.19049.1	GO:0034427	protein targeting
Reyan73397.19049.1	GO:0007186	nuclear-transcribed mRNA catabolic process
Reyan73397.19049.1	GO:0008652	asymmetric cell division
Reyan73397.19049.1	GO:0019264	lipid transport
Reyan73397.19049.1	GO:0019988	mRNA splicing, via spliceosome
Reyan73397.19049.1	GO:0006096	actin filament depolymerization
Reyan73397.19049.1	GO:0010241	intracellular protein transport
Reyan73397.19147.1	GO:0010447	oxidation-reduction process
Reyan73397.19147.1	GO:0006564	isoprenoid biosynthetic process
Reyan73397.19147.1	GO:0016125	dolichol biosynthetic process
Reyan73397.19147.1	GO:0006426	nucleoside diphosphate phosphorylation
Reyan73397.19147.1	GO:0006090	GTP biosynthetic process
Reyan73397.19147.1	GO:0071025	UTP biosynthetic process
Reyan73397.19147.1	GO:0070588	cellulose biosynthetic process
Reyan73397.19147.1	GO:0006384	CTP biosynthetic process
Reyan73397.19147.1	GO:0045893	lipid metabolic process
Reyan73397.19147.1	GO:0040029	coenzyme A metabolic process
Reyan73397.19147.1	GO:0010374	cysteine biosynthetic process from serine
Reyan73397.19147.1	GO:0080113	phloem development
Reyan73397.19147.1	GO:0009308	response to red or far red light
Reyan73397.19147.1	GO:0006364	negative gravitropism
Reyan73397.19147.1	GO:0006367	intracellular signal transduction
Reyan73397.19147.1	GO:0007018	cyanide metabolic process
Reyan73397.19398.2	GO:0007155	protein phosphorylation
Reyan73397.19398.2	GO:0007095	transmembrane transport
Reyan73397.19398.2	GO:0009773	protein refolding
Reyan73397.19398.2	GO:0008652	asymmetric cell division
Reyan73397.19398.2	GO:0043161	response to nitrate
Reyan73397.19398.2	GO:0006644	nitrate transport
Reyan73397.19398.2	GO:0006096	actin filament depolymerization
Reyan73397.19511.2	GO:0009773	protein refolding
Reyan73397.19511.2	GO:0008652	asymmetric cell division
Reyan73397.19511.2	GO:0000266	steroid biosynthetic process
Reyan73397.19511.2	GO:0032012	cell wall modification
Reyan73397.19511.2	GO:0009306	plant-type cell wall organization
Reyan73397.19511.2	GO:0003333	positive regulation of transcription, DNA-templated
Reyan73397.19511.2	GO:0042779	lipid biosynthetic process
Reyan73397.19511.2	GO:0019464	carbohydrate derivative metabolic process
Reyan73397.19511.2	GO:0006744	multicellular organism development
Reyan73397.19511.2	GO:0006298	dephosphorylation
Reyan73397.19511.2	GO:0009611	hexose metabolic process
Reyan73397.19511.2	GO:0015074	cellular aldehyde metabolic process
Reyan73397.19614.2	GO:0007155	protein phosphorylation
Reyan73397.19614.2	GO:0007095	transmembrane transport
Reyan73397.19614.2	GO:0006629	barbed-end actin filament capping
Reyan73397.19614.2	GO:0006680	phosphate ion transport
Reyan73397.19614.2	GO:0031047	G protein-coupled receptor signaling pathway
Reyan73397.20308.1	GO:0008652	asymmetric cell division
Reyan73397.20308.1	GO:0006437	microtubule-based process
Reyan73397.20608.1	GO:0007155	protein phosphorylation
Reyan73397.20608.1	GO:0007095	transmembrane transport
Reyan73397.20608.1	GO:0009773	protein refolding
Reyan73397.20608.1	GO:0006680	phosphate ion transport
Reyan73397.20687.1	GO:0007095	transmembrane transport
Reyan73397.20687.1	GO:0010447	oxidation-reduction process
Reyan73397.20687.1	GO:0015743	protein N-linked glycosylation
Reyan73397.20687.1	GO:0009165	purine nucleobase metabolic process
Reyan73397.20718.1	GO:0007155	protein phosphorylation
Reyan73397.20718.1	GO:0007095	transmembrane transport
Reyan73397.20718.1	GO:0010447	oxidation-reduction process
Reyan73397.20718.1	GO:0007140	response to oxidative stress
Reyan73397.20718.1	GO:0035434	protein folding
Reyan73397.20718.1	GO:0006680	phosphate ion transport
Reyan73397.20718.1	GO:0016567	L-phenylalanine catabolic process
Reyan73397.20718.1	GO:0006414	carbohydrate metabolic process
Reyan73397.20718.1	GO:0032502	hydrogen peroxide catabolic process
Reyan73397.20718.1	GO:0007020	proteolysis
Reyan73397.20718.1	GO:0006571	microtubule-based movement
Reyan73397.20718.1	GO:0007142	cell wall biogenesis
Reyan73397.20718.1	GO:0017183	DNA replication initiation
Reyan73397.20718.1	GO:0000045	cellular glucan metabolic process
Reyan73397.20718.1	GO:0032456	xyloglucan metabolic process
Reyan73397.20718.1	GO:0006437	microtubule-based process
Reyan73397.20950.1	GO:0035434	protein folding
Reyan73397.20950.1	GO:0016567	L-phenylalanine catabolic process
Reyan73397.20950.1	GO:0006788	signal peptide processing
Reyan73397.20950.1	GO:0006913	vesicle fusion with Golgi apparatus
Reyan73397.20950.1	GO:0006662	proton transmembrane transport
Reyan73397.20950.1	GO:0006384	CTP biosynthetic process
Reyan73397.20950.1	GO:0019856	(1->3)-beta-D-glucan biosynthetic process
Reyan73397.20950.1	GO:0051028	regulation of DNA-templated transcription, elongation
Reyan73397.20950.1	GO:0006749	ATP metabolic process
Reyan73397.20950.1	GO:0017196	transcription by RNA polymerase III
Reyan73397.20950.1	GO:0009909	pentose-phosphate shunt, non-oxidative branch
Reyan73397.20950.1	GO:0051607	galactose metabolic process
Reyan73397.20950.1	GO:0005978	protein processing
Reyan73397.20950.1	GO:0000911	asparaginyl-tRNA aminoacylation
Reyan73397.20950.1	GO:0015969	carbohydrate phosphorylation
Reyan73397.21438.1	GO:0007155	protein phosphorylation
Reyan73397.21438.1	GO:0007095	transmembrane transport
Reyan73397.21438.1	GO:0010447	oxidation-reduction process
Reyan73397.21438.1	GO:0007140	response to oxidative stress
Reyan73397.21438.1	GO:0001678	ion transport
Reyan73397.21438.1	GO:0007186	nuclear-transcribed mRNA catabolic process
Reyan73397.21438.1	GO:0006680	phosphate ion transport
Reyan73397.21438.1	GO:0016567	L-phenylalanine catabolic process
Reyan73397.21438.1	GO:0032502	hydrogen peroxide catabolic process
Reyan73397.21438.1	GO:0007020	proteolysis
Reyan73397.21438.1	GO:0000045	cellular glucan metabolic process
Reyan73397.21438.1	GO:0032456	xyloglucan metabolic process
Reyan73397.21438.3	GO:0007155	protein phosphorylation
Reyan73397.21438.3	GO:0007095	transmembrane transport
Reyan73397.21438.3	GO:0009773	protein refolding
Reyan73397.21438.3	GO:0006680	phosphate ion transport
Reyan73397.21438.5	GO:0007155	protein phosphorylation
Reyan73397.21438.5	GO:0007095	transmembrane transport
Reyan73397.21438.5	GO:0009773	protein refolding
Reyan73397.21896.1	GO:0007155	protein phosphorylation
Reyan73397.21896.1	GO:0007095	transmembrane transport
Reyan73397.21896.1	GO:0010447	oxidation-reduction process
Reyan73397.21896.1	GO:0007140	response to oxidative stress
Reyan73397.21896.1	GO:0042546	glutathione metabolic process
Reyan73397.21896.1	GO:0006259	chlorophyll biosynthetic process
Reyan73397.21896.1	GO:0001678	ion transport
Reyan73397.21896.1	GO:0006680	phosphate ion transport
Reyan73397.21896.1	GO:0016567	L-phenylalanine catabolic process
Reyan73397.21896.1	GO:0032502	hydrogen peroxide catabolic process
Reyan73397.21896.1	GO:0007142	cell wall biogenesis
Reyan73397.21896.1	GO:0019264	lipid transport
Reyan73397.21896.1	GO:0000045	cellular glucan metabolic process
Reyan73397.21896.1	GO:0032456	xyloglucan metabolic process
Reyan73397.21896.1	GO:0031047	G protein-coupled receptor signaling pathway
Reyan73397.22067.1	GO:0007155	protein phosphorylation
Reyan73397.22067.1	GO:0007095	transmembrane transport
Reyan73397.22067.1	GO:0007140	response to oxidative stress
Reyan73397.22067.1	GO:0006629	barbed-end actin filament capping
Reyan73397.22067.1	GO:0016567	L-phenylalanine catabolic process
Reyan73397.22067.1	GO:0008652	asymmetric cell division
Reyan73397.22067.1	GO:0000266	steroid biosynthetic process
Reyan73397.22067.1	GO:0006414	carbohydrate metabolic process
Reyan73397.22067.1	GO:0007020	proteolysis
Reyan73397.22067.1	GO:0006637	male meiosis II
Reyan73397.22067.1	GO:0007142	cell wall biogenesis
Reyan73397.22067.1	GO:0019264	lipid transport
Reyan73397.22067.1	GO:0000045	cellular glucan metabolic process
Reyan73397.22067.1	GO:0032456	xyloglucan metabolic process
Reyan73397.22067.1	GO:0042147	radial pattern formation
Reyan73397.22067.1	GO:0000398	leaf development
Reyan73397.22067.2	GO:0007155	protein phosphorylation
Reyan73397.22067.2	GO:0007095	transmembrane transport
Reyan73397.22067.2	GO:0007140	response to oxidative stress
Reyan73397.22067.2	GO:0006629	barbed-end actin filament capping
Reyan73397.22067.2	GO:0016567	L-phenylalanine catabolic process
Reyan73397.22067.2	GO:0008652	asymmetric cell division
Reyan73397.22067.2	GO:0000266	steroid biosynthetic process
Reyan73397.22067.2	GO:0006414	carbohydrate metabolic process
Reyan73397.22067.2	GO:0007020	proteolysis
Reyan73397.22067.2	GO:0006637	male meiosis II
Reyan73397.22067.2	GO:0007142	cell wall biogenesis
Reyan73397.22067.2	GO:0019264	lipid transport
Reyan73397.22067.2	GO:0000045	cellular glucan metabolic process
Reyan73397.22067.2	GO:0032456	xyloglucan metabolic process
Reyan73397.22067.2	GO:0042147	radial pattern formation
Reyan73397.22067.2	GO:0000398	leaf development
Reyan73397.22513.11	GO:0007155	protein phosphorylation
Reyan73397.22513.11	GO:0007095	transmembrane transport
Reyan73397.22513.11	GO:0009773	protein refolding
Reyan73397.22513.11	GO:0001678	ion transport
Reyan73397.22513.11	GO:0006680	phosphate ion transport
Reyan73397.22513.11	GO:0016567	L-phenylalanine catabolic process
Reyan73397.22513.11	GO:0008652	asymmetric cell division
Reyan73397.22513.11	GO:0043161	response to nitrate
Reyan73397.22513.11	GO:0006644	nitrate transport
Reyan73397.22513.13	GO:0042546	glutathione metabolic process
Reyan73397.22513.13	GO:0006813	plant-type cell wall organization or biogenesis
Reyan73397.22513.13	GO:0006228	phospholipid transport
Reyan73397.22513.13	GO:0009956	potassium ion transmembrane transport
Reyan73397.22513.13	GO:1900034	calcium ion transport
Reyan73397.22513.13	GO:0006384	CTP biosynthetic process
Reyan73397.22513.13	GO:0051103	pyrimidine nucleotide biosynthetic process
Reyan73397.22513.13	GO:0019856	(1->3)-beta-D-glucan biosynthetic process
Reyan73397.22513.13	GO:0007096	translational elongation
Reyan73397.22513.13	GO:0008033	cytoplasmic translational elongation
Reyan73397.22513.13	GO:0051607	galactose metabolic process
Reyan73397.22513.13	GO:0015969	carbohydrate phosphorylation
Reyan73397.22513.5	GO:0007155	protein phosphorylation
Reyan73397.22513.5	GO:0007095	transmembrane transport
Reyan73397.22513.5	GO:0007140	response to oxidative stress
Reyan73397.22513.5	GO:0001678	ion transport
Reyan73397.22513.5	GO:0006680	phosphate ion transport
Reyan73397.22513.5	GO:0016567	L-phenylalanine catabolic process
Reyan73397.22513.5	GO:0008652	asymmetric cell division
Reyan73397.22513.5	GO:0032502	hydrogen peroxide catabolic process
Reyan73397.22513.8	GO:0007095	transmembrane transport
Reyan73397.22513.8	GO:0030001	inositol biosynthetic process
Reyan73397.22513.8	GO:0006680	phosphate ion transport
Reyan73397.22513.8	GO:0008652	asymmetric cell division
Reyan73397.22513.8	GO:0009415	spindle assembly
Reyan73397.22513.8	GO:0042779	lipid biosynthetic process
Reyan73397.22513.9	GO:0007155	protein phosphorylation
Reyan73397.22548.1	GO:0034427	protein targeting
Reyan73397.22548.1	GO:0006535	D-xylose metabolic process
Reyan73397.22548.1	GO:0015689	endoplasmic reticulum calcium ion homeostasis
Reyan73397.22548.1	GO:0035434	protein folding
Reyan73397.22548.1	GO:2000028	ubiquinone biosynthetic process
Reyan73397.22548.1	GO:0006633	cell differentiation
Reyan73397.22548.1	GO:0000055	very long-chain fatty acid biosynthetic process
Reyan73397.22548.1	GO:0006310	plant organ development
Reyan73397.22548.1	GO:0019354	protein import into nucleus
Reyan73397.22548.1	GO:0010241	intracellular protein transport
Reyan73397.22548.1	GO:0048364	histone modification
Reyan73397.22575.7	GO:0007155	protein phosphorylation
Reyan73397.22575.7	GO:0007095	transmembrane transport
Reyan73397.22575.7	GO:0010447	oxidation-reduction process
Reyan73397.22575.7	GO:0007140	response to oxidative stress
Reyan73397.22575.7	GO:0007186	nuclear-transcribed mRNA catabolic process
Reyan73397.22575.7	GO:0006629	barbed-end actin filament capping
Reyan73397.22575.7	GO:0016567	L-phenylalanine catabolic process
Reyan73397.22575.7	GO:0008652	asymmetric cell division
Reyan73397.22575.7	GO:0007020	proteolysis
Reyan73397.22604.4	GO:0008643	S-adenosylmethionine biosynthetic process
Reyan73397.22604.4	GO:0015693	iron-sulfur cluster assembly
Reyan73397.22604.4	GO:0045927	positive regulation of growth
Reyan73397.22604.4	GO:0030071	proteasome assembly
Reyan73397.22604.4	GO:0009785	cell population proliferation
Reyan73397.22604.4	GO:0016192	circadian rhythm
Reyan73397.22604.4	GO:0016311	mRNA export from nucleus
Reyan73397.22604.5	GO:0007155	protein phosphorylation
Reyan73397.22604.5	GO:0007095	transmembrane transport
Reyan73397.22604.5	GO:0006629	barbed-end actin filament capping
Reyan73397.22604.5	GO:0006680	phosphate ion transport
Reyan73397.22604.5	GO:0008652	asymmetric cell division
Reyan73397.22604.5	GO:0006437	microtubule-based process
Reyan73397.2323.1	GO:0007155	protein phosphorylation
Reyan73397.2323.1	GO:0007095	transmembrane transport
Reyan73397.2323.1	GO:0010447	oxidation-reduction process
Reyan73397.2323.1	GO:0006629	barbed-end actin filament capping
Reyan73397.2323.1	GO:0006680	phosphate ion transport
Reyan73397.2323.1	GO:0006637	male meiosis II
Reyan73397.2323.1	GO:1902600	actin cytoskeleton organization
Reyan73397.23303.14	GO:0007155	protein phosphorylation
Reyan73397.23303.14	GO:0007095	transmembrane transport
Reyan73397.23303.14	GO:0010447	oxidation-reduction process
Reyan73397.23303.14	GO:0007140	response to oxidative stress
Reyan73397.23303.14	GO:0007186	nuclear-transcribed mRNA catabolic process
Reyan73397.23303.14	GO:0006629	barbed-end actin filament capping
Reyan73397.23303.14	GO:0006680	phosphate ion transport
Reyan73397.23303.14	GO:0016567	L-phenylalanine catabolic process
Reyan73397.23303.14	GO:0008652	asymmetric cell division
Reyan73397.23303.14	GO:0032502	hydrogen peroxide catabolic process
Reyan73397.23303.14	GO:0007142	cell wall biogenesis
Reyan73397.23303.14	GO:0000045	cellular glucan metabolic process
Reyan73397.23303.14	GO:0032456	xyloglucan metabolic process
Reyan73397.23303.14	GO:0031047	G protein-coupled receptor signaling pathway
Reyan73397.23303.14	GO:0043161	response to nitrate
Reyan73397.23303.14	GO:0006644	nitrate transport
Reyan73397.23725.1	GO:0007155	protein phosphorylation
Reyan73397.23725.1	GO:0042546	glutathione metabolic process
Reyan73397.23725.1	GO:0006816	iron ion transport
Reyan73397.23725.1	GO:0032147	cellular iron ion homeostasis
Reyan73397.23725.1	GO:0006680	phosphate ion transport
Reyan73397.23725.1	GO:0007142	cell wall biogenesis
Reyan73397.23725.1	GO:0006468	arginine biosynthetic process
Reyan73397.23725.1	GO:0000045	cellular glucan metabolic process
Reyan73397.23725.1	GO:0032456	xyloglucan metabolic process
Reyan73397.23725.1	GO:0043161	response to nitrate
Reyan73397.23725.1	GO:0006644	nitrate transport
Reyan73397.23725.1	GO:0006635	regulation of transcription, DNA-templated
Reyan73397.23725.1	GO:0006470	nucleosome assembly
Reyan73397.23725.1	GO:0006383	folic acid biosynthetic process
Reyan73397.23725.1	GO:0045168	response to UV-B
Reyan73397.23725.1	GO:0055114	ammonium transmembrane transport
Reyan73397.23725.1	GO:0009725	ammonium transport
Reyan73397.23817.3	GO:0007155	protein phosphorylation
Reyan73397.23817.3	GO:0007095	transmembrane transport
Reyan73397.23817.3	GO:0042546	glutathione metabolic process
Reyan73397.23817.3	GO:0042176	intracellular transport
Reyan73397.23817.3	GO:0009611	hexose metabolic process
Reyan73397.23817.3	GO:0048268	rRNA processing
Reyan73397.23932.1	GO:0007155	protein phosphorylation
Reyan73397.23932.1	GO:0008652	asymmetric cell division
Reyan73397.24061.1	GO:0007155	protein phosphorylation
Reyan73397.24061.1	GO:0007095	transmembrane transport
Reyan73397.24061.1	GO:0010447	oxidation-reduction process
Reyan73397.24061.1	GO:0007140	response to oxidative stress
Reyan73397.24061.1	GO:0042546	glutathione metabolic process
Reyan73397.24061.1	GO:0007186	nuclear-transcribed mRNA catabolic process
Reyan73397.24061.1	GO:0006629	barbed-end actin filament capping
Reyan73397.24061.1	GO:0016567	L-phenylalanine catabolic process
Reyan73397.24061.1	GO:0008652	asymmetric cell division
Reyan73397.24061.1	GO:0007020	proteolysis
Reyan73397.24061.1	GO:0000045	cellular glucan metabolic process
Reyan73397.24061.1	GO:0043161	response to nitrate
Reyan73397.24061.1	GO:0006644	nitrate transport
Reyan73397.24061.1	GO:0042147	radial pattern formation
Reyan73397.24170.1	GO:0007155	protein phosphorylation
Reyan73397.24170.1	GO:0007095	transmembrane transport
Reyan73397.24170.1	GO:0009773	protein refolding
Reyan73397.24170.1	GO:0006680	phosphate ion transport
Reyan73397.24170.1	GO:0016567	L-phenylalanine catabolic process
Reyan73397.24292.1	GO:0010447	oxidation-reduction process
Reyan73397.24292.1	GO:0042546	glutathione metabolic process
Reyan73397.24292.1	GO:0035434	protein folding
Reyan73397.24292.1	GO:0042026	biosynthetic process
Reyan73397.24292.1	GO:0002098	DNA replication, synthesis of RNA primer
Reyan73397.24999.1	GO:0007155	protein phosphorylation
Reyan73397.24999.1	GO:0007095	transmembrane transport
Reyan73397.24999.1	GO:0007140	response to oxidative stress
Reyan73397.24999.1	GO:0006629	barbed-end actin filament capping
Reyan73397.24999.1	GO:0031047	G protein-coupled receptor signaling pathway
Reyan73397.24999.1	GO:0006096	actin filament depolymerization
Reyan73397.24999.1	GO:0016311	mRNA export from nucleus
Reyan73397.25229.1	GO:0007155	protein phosphorylation
Reyan73397.25229.1	GO:0007095	transmembrane transport
Reyan73397.25229.1	GO:0009773	protein refolding
Reyan73397.25229.1	GO:0006680	phosphate ion transport
Reyan73397.25229.1	GO:0016567	L-phenylalanine catabolic process
Reyan73397.25229.2	GO:0007155	protein phosphorylation
Reyan73397.25229.2	GO:0007095	transmembrane transport
Reyan73397.25229.2	GO:0010447	oxidation-reduction process
Reyan73397.25229.2	GO:0007140	response to oxidative stress
Reyan73397.25229.2	GO:0006680	phosphate ion transport
Reyan73397.25229.2	GO:0016567	L-phenylalanine catabolic process
Reyan73397.25229.2	GO:0008652	asymmetric cell division
Reyan73397.25229.2	GO:0007020	proteolysis
Reyan73397.25229.2	GO:0007142	cell wall biogenesis
Reyan73397.25229.2	GO:0006396	dUMP biosynthetic process
Reyan73397.25229.2	GO:0006357	dUTP catabolic process
Reyan73397.25229.2	GO:0000045	cellular glucan metabolic process
Reyan73397.25229.2	GO:0032456	xyloglucan metabolic process
Reyan73397.25229.2	GO:0006437	microtubule-based process
Reyan73397.25229.3	GO:0007155	protein phosphorylation
Reyan73397.25229.3	GO:0007095	transmembrane transport
Reyan73397.25229.3	GO:0009773	protein refolding
Reyan73397.25229.3	GO:0006680	phosphate ion transport
Reyan73397.25229.3	GO:0008652	asymmetric cell division
Reyan73397.25229.3	GO:0042147	radial pattern formation
Reyan73397.25430.1	GO:0007155	protein phosphorylation
Reyan73397.25430.1	GO:0007095	transmembrane transport
Reyan73397.25430.1	GO:0009773	protein refolding
Reyan73397.25430.1	GO:0043161	response to nitrate
Reyan73397.25430.1	GO:0006644	nitrate transport
Reyan73397.25716.2	GO:0007155	protein phosphorylation
Reyan73397.25716.2	GO:0007095	transmembrane transport
Reyan73397.25716.2	GO:0009773	protein refolding
Reyan73397.25716.2	GO:0006680	phosphate ion transport
Reyan73397.25716.2	GO:0016567	L-phenylalanine catabolic process
Reyan73397.2682.4	GO:0019408	autophagy
Reyan73397.2682.4	GO:0071577	tRNA aminoacylation for protein translation
Reyan73397.2682.4	GO:0009058	cysteinyl-tRNA aminoacylation
Reyan73397.2682.4	GO:0006812	cytoskeleton organization
Reyan73397.2682.4	GO:0006228	phospholipid transport
Reyan73397.2682.4	GO:0008380	thiamine biosynthetic process
Reyan73397.26925.1	GO:0007155	protein phosphorylation
Reyan73397.26925.1	GO:0007095	transmembrane transport
Reyan73397.26925.1	GO:0009773	protein refolding
Reyan73397.26925.1	GO:0006680	phosphate ion transport
Reyan73397.26925.1	GO:0008652	asymmetric cell division
Reyan73397.26925.2	GO:0007155	protein phosphorylation
Reyan73397.26925.2	GO:0007095	transmembrane transport
Reyan73397.26925.2	GO:0009773	protein refolding
Reyan73397.26925.2	GO:0030001	inositol biosynthetic process
Reyan73397.26925.2	GO:0006680	phosphate ion transport
Reyan73397.26925.2	GO:0016567	L-phenylalanine catabolic process
Reyan73397.26925.2	GO:0008652	asymmetric cell division
Reyan73397.26925.2	GO:0043161	response to nitrate
Reyan73397.26925.2	GO:0006644	nitrate transport
Reyan73397.26941.1	GO:0007186	nuclear-transcribed mRNA catabolic process
Reyan73397.26941.1	GO:0006629	barbed-end actin filament capping
Reyan73397.26941.1	GO:0008652	asymmetric cell division
Reyan73397.26941.1	GO:0016125	dolichol biosynthetic process
Reyan73397.27062.1	GO:0009773	protein refolding
Reyan73397.27062.1	GO:0009234	response to heat
Reyan73397.27062.1	GO:0030001	inositol biosynthetic process
Reyan73397.27062.1	GO:0035434	protein folding
Reyan73397.27062.1	GO:0008652	asymmetric cell division
Reyan73397.27062.1	GO:0009306	plant-type cell wall organization
Reyan73397.27062.1	GO:0042779	lipid biosynthetic process
Reyan73397.27062.1	GO:0009933	cleavage involved in rRNA processing
Reyan73397.27062.1	GO:0032264	photosystem I assembly
Reyan73397.27062.1	GO:0007143	response to photooxidative stress
Reyan73397.27243.9	GO:0009773	protein refolding
Reyan73397.27243.9	GO:0008652	asymmetric cell division
Reyan73397.27301.7	GO:0007155	protein phosphorylation
Reyan73397.27301.7	GO:0007095	transmembrane transport
Reyan73397.27301.7	GO:0006629	barbed-end actin filament capping
Reyan73397.27301.7	GO:0008652	asymmetric cell division
Reyan73397.27301.7	GO:0000045	cellular glucan metabolic process
Reyan73397.27301.7	GO:0032456	xyloglucan metabolic process
Reyan73397.27301.7	GO:0043161	response to nitrate
Reyan73397.27301.7	GO:0006644	nitrate transport
Reyan73397.27301.7	GO:0006437	microtubule-based process
Reyan73397.27301.7	GO:0034477	chloroplast fission
Reyan73397.27302.1	GO:0007155	protein phosphorylation
Reyan73397.27302.1	GO:0007095	transmembrane transport
Reyan73397.27302.1	GO:0009773	protein refolding
Reyan73397.27302.1	GO:0007186	nuclear-transcribed mRNA catabolic process
Reyan73397.27302.1	GO:0006680	phosphate ion transport
Reyan73397.27302.1	GO:0008652	asymmetric cell division
Reyan73397.27302.1	GO:0000045	cellular glucan metabolic process
Reyan73397.27302.1	GO:0032456	xyloglucan metabolic process
Reyan73397.27302.1	GO:0006096	actin filament depolymerization
Reyan73397.27302.1	GO:0042744	anion transport
Reyan73397.27324.1	GO:0035434	protein folding
Reyan73397.27324.1	GO:0008652	asymmetric cell division
Reyan73397.27324.1	GO:0006637	male meiosis II
Reyan73397.27324.1	GO:0006571	microtubule-based movement
Reyan73397.27324.1	GO:0045039	DNA duplex unwinding
Reyan73397.27324.1	GO:0017183	DNA replication initiation
Reyan73397.27324.1	GO:2000762	mitotic spindle assembly checkpoint
Reyan73397.27420.1	GO:0006536	superoxide metabolic process
Reyan73397.27420.1	GO:0007186	nuclear-transcribed mRNA catabolic process
Reyan73397.27420.1	GO:0035434	protein folding
Reyan73397.27420.1	GO:0045039	DNA duplex unwinding
Reyan73397.27420.1	GO:0017183	DNA replication initiation
Reyan73397.27420.1	GO:0000226	protein ufmylation
Reyan73397.27420.1	GO:0030041	protein import into peroxisome matrix, docking
Reyan73397.27420.1	GO:0006002	negative regulation of DNA helicase activity
Reyan73397.27482.2	GO:0007155	protein phosphorylation
Reyan73397.27482.2	GO:0007095	transmembrane transport
Reyan73397.27482.2	GO:0009773	protein refolding
Reyan73397.27482.2	GO:0006680	phosphate ion transport
Reyan73397.27482.2	GO:0017183	DNA replication initiation
Reyan73397.277.2	GO:0007155	protein phosphorylation
Reyan73397.277.2	GO:0007095	transmembrane transport
Reyan73397.277.2	GO:0010447	oxidation-reduction process
Reyan73397.277.2	GO:0007140	response to oxidative stress
Reyan73397.277.2	GO:0042546	glutathione metabolic process
Reyan73397.277.2	GO:0006259	chlorophyll biosynthetic process
Reyan73397.277.2	GO:0001678	ion transport
Reyan73397.277.2	GO:0016973	sphingolipid metabolic process
Reyan73397.277.2	GO:0009772	dolichol-linked oligosaccharide biosynthetic process
Reyan73397.277.2	GO:0015743	protein N-linked glycosylation
Reyan73397.277.2	GO:0048366	prenylcysteine catabolic process
Reyan73397.277.2	GO:0006535	D-xylose metabolic process
Reyan73397.27846.2	GO:0007155	protein phosphorylation
Reyan73397.27846.2	GO:0007095	transmembrane transport
Reyan73397.27846.2	GO:0007186	nuclear-transcribed mRNA catabolic process
Reyan73397.27846.2	GO:0008652	asymmetric cell division
Reyan73397.27846.2	GO:0000045	cellular glucan metabolic process
Reyan73397.27846.2	GO:0032456	xyloglucan metabolic process
Reyan73397.27846.2	GO:0043161	response to nitrate
Reyan73397.27846.2	GO:0006644	nitrate transport
Reyan73397.27846.2	GO:0042147	radial pattern formation
Reyan73397.27911.1	GO:0010447	oxidation-reduction process
Reyan73397.27911.1	GO:0045039	DNA duplex unwinding
Reyan73397.27911.1	GO:0017183	DNA replication initiation
Reyan73397.27911.1	GO:0006506	positive regulation of transcription by RNA polymerase II
Reyan73397.27911.1	GO:0032049	amine metabolic process
Reyan73397.27911.1	GO:0006635	regulation of transcription, DNA-templated
Reyan73397.28193.1	GO:0010447	oxidation-reduction process
Reyan73397.28193.1	GO:0007140	response to oxidative stress
Reyan73397.28193.1	GO:0042546	glutathione metabolic process
Reyan73397.28193.1	GO:0007186	nuclear-transcribed mRNA catabolic process
Reyan73397.28193.1	GO:0009651	defense response to bacterium
Reyan73397.28193.1	GO:0006672	defense response
Reyan73397.28193.1	GO:0032502	hydrogen peroxide catabolic process
Reyan73397.28193.1	GO:0006506	positive regulation of transcription by RNA polymerase II
Reyan73397.28193.1	GO:0006302	pigment biosynthetic process
Reyan73397.28193.1	GO:0006635	regulation of transcription, DNA-templated
Reyan73397.28193.1	GO:0006952	glyoxylate cycle
Reyan73397.28193.1	GO:0008610	zinc ion transmembrane transport
Reyan73397.28193.1	GO:0051013	response to aluminum ion
Reyan73397.28193.1	GO:0006627	response to acidic pH
Reyan73397.28193.1	GO:0006511	embryo development ending in seed dormancy
Reyan73397.28275.1	GO:0007155	protein phosphorylation
Reyan73397.28275.1	GO:0007095	transmembrane transport
Reyan73397.28275.1	GO:0009773	protein refolding
Reyan73397.28309.1	GO:0007155	protein phosphorylation
Reyan73397.28309.1	GO:0009773	protein refolding
Reyan73397.28309.1	GO:0035434	protein folding
Reyan73397.28309.1	GO:0006816	iron ion transport
Reyan73397.28309.1	GO:0032147	cellular iron ion homeostasis
Reyan73397.28309.1	GO:0006629	barbed-end actin filament capping
Reyan73397.28309.1	GO:0008652	asymmetric cell division
Reyan73397.28309.1	GO:0006637	male meiosis II
Reyan73397.28309.1	GO:0045039	DNA duplex unwinding
Reyan73397.28309.1	GO:0017183	DNA replication initiation
Reyan73397.28309.1	GO:2000762	mitotic spindle assembly checkpoint
Reyan73397.28309.1	GO:0006396	dUMP biosynthetic process
Reyan73397.28309.1	GO:0006357	dUTP catabolic process
Reyan73397.28309.1	GO:0019464	carbohydrate derivative metabolic process
Reyan73397.28310.1	GO:0007155	protein phosphorylation
Reyan73397.28310.1	GO:0007095	transmembrane transport
Reyan73397.28310.1	GO:0009773	protein refolding
Reyan73397.28310.1	GO:0006816	iron ion transport
Reyan73397.28310.1	GO:0032147	cellular iron ion homeostasis
Reyan73397.28310.1	GO:0006680	phosphate ion transport
Reyan73397.28310.1	GO:0016567	L-phenylalanine catabolic process
Reyan73397.28348.1	GO:0008652	asymmetric cell division
Reyan73397.28549.1	GO:0007155	protein phosphorylation
Reyan73397.28549.1	GO:0007095	transmembrane transport
Reyan73397.28549.1	GO:0010447	oxidation-reduction process
Reyan73397.28549.1	GO:0001678	ion transport
Reyan73397.28549.1	GO:0006680	phosphate ion transport
Reyan73397.28549.1	GO:0016567	L-phenylalanine catabolic process
Reyan73397.28549.1	GO:0008652	asymmetric cell division
Reyan73397.28549.1	GO:0043161	response to nitrate
Reyan73397.28549.1	GO:0006644	nitrate transport
Reyan73397.28549.5	GO:0007155	protein phosphorylation
Reyan73397.28549.5	GO:0007095	transmembrane transport
Reyan73397.28549.5	GO:0010447	oxidation-reduction process
Reyan73397.28549.5	GO:0007140	response to oxidative stress
Reyan73397.28549.5	GO:0015743	protein N-linked glycosylation
Reyan73397.28549.5	GO:0048366	prenylcysteine catabolic process
Reyan73397.28549.5	GO:0006535	D-xylose metabolic process
Reyan73397.28549.5	GO:0032502	hydrogen peroxide catabolic process
Reyan73397.28549.5	GO:0007142	cell wall biogenesis
Reyan73397.28549.5	GO:0006471	male meiotic nuclear division
Reyan73397.28549.5	GO:0009451	female meiotic nuclear division
Reyan73397.28549.5	GO:0000045	cellular glucan metabolic process
Reyan73397.28549.5	GO:0032456	xyloglucan metabolic process
Reyan73397.28549.5	GO:0031047	G protein-coupled receptor signaling pathway
Reyan73397.28549.5	GO:0043161	response to nitrate
Reyan73397.28549.5	GO:0006644	nitrate transport
Reyan73397.28549.5	GO:0009231	sphingolipid biosynthetic process
Reyan73397.28663.3	GO:0007155	protein phosphorylation
Reyan73397.28663.3	GO:0007095	transmembrane transport
Reyan73397.28663.3	GO:0009773	protein refolding
Reyan73397.28663.3	GO:0006259	chlorophyll biosynthetic process
Reyan73397.28663.3	GO:0006680	phosphate ion transport
Reyan73397.28663.3	GO:0008652	asymmetric cell division
Reyan73397.28802.2	GO:0007155	protein phosphorylation
Reyan73397.28802.2	GO:0007095	transmembrane transport
Reyan73397.28802.2	GO:0016567	L-phenylalanine catabolic process
Reyan73397.28802.2	GO:0043161	response to nitrate
Reyan73397.28802.2	GO:0006644	nitrate transport
Reyan73397.28908.1	GO:0007155	protein phosphorylation
Reyan73397.28908.1	GO:0007186	nuclear-transcribed mRNA catabolic process
Reyan73397.28908.1	GO:0019856	(1->3)-beta-D-glucan biosynthetic process
Reyan73397.28908.1	GO:0045927	positive regulation of growth
Reyan73397.29093.1	GO:0007155	protein phosphorylation
Reyan73397.29093.1	GO:0007095	transmembrane transport
Reyan73397.29093.1	GO:0001678	ion transport
Reyan73397.29093.1	GO:0007186	nuclear-transcribed mRNA catabolic process
Reyan73397.29093.1	GO:0006680	phosphate ion transport
Reyan73397.29093.1	GO:0008652	asymmetric cell division
Reyan73397.29093.1	GO:0006414	carbohydrate metabolic process
Reyan73397.29093.1	GO:0007020	proteolysis
Reyan73397.29093.1	GO:0030042	vacuolar transport
Reyan73397.29093.1	GO:0009644	proton export across plasma membrane
Reyan73397.29093.1	GO:0019856	(1->3)-beta-D-glucan biosynthetic process
Reyan73397.29338.3	GO:0007155	protein phosphorylation
Reyan73397.29338.3	GO:0007095	transmembrane transport
Reyan73397.29338.3	GO:0009773	protein refolding
Reyan73397.29338.3	GO:0006680	phosphate ion transport
Reyan73397.29338.3	GO:0016567	L-phenylalanine catabolic process
Reyan73397.29401.3	GO:0010088	positive regulation of DNA-templated transcription, elongation
Reyan73397.29401.3	GO:0006414	carbohydrate metabolic process
Reyan73397.29401.3	GO:0006101	proline biosynthetic process
Reyan73397.29401.3	GO:0016125	dolichol biosynthetic process
Reyan73397.29401.3	GO:0006265	chlorophyll catabolic process
Reyan73397.29627.2	GO:0007155	protein phosphorylation
Reyan73397.29627.2	GO:0007095	transmembrane transport
Reyan73397.29627.2	GO:0009773	protein refolding
Reyan73397.29627.2	GO:0006680	phosphate ion transport
Reyan73397.29627.2	GO:0008652	asymmetric cell division
Reyan73397.29870.1	GO:0015743	protein N-linked glycosylation
Reyan73397.29870.1	GO:2000028	ubiquinone biosynthetic process
Reyan73397.29870.1	GO:0045039	DNA duplex unwinding
Reyan73397.29870.1	GO:0017183	DNA replication initiation
Reyan73397.29870.1	GO:0006506	positive regulation of transcription by RNA polymerase II
Reyan73397.29870.1	GO:0006633	cell differentiation
Reyan73397.29870.1	GO:0000055	very long-chain fatty acid biosynthetic process
Reyan73397.29870.1	GO:0006310	plant organ development
Reyan73397.29870.1	GO:0042176	intracellular transport
Reyan73397.29870.1	GO:0006783	protein repair
Reyan73397.29870.1	GO:0015031	DNA replication
Reyan73397.29870.1	GO:0006002	negative regulation of DNA helicase activity
Reyan73397.29870.1	GO:0009249	signal transduction
Reyan73397.29870.1	GO:0032784	electron transport chain
Reyan73397.29870.1	GO:0006807	root development
Reyan73397.29870.1	GO:0032543	regulation of microtubule-based process
Reyan73397.29870.1	GO:0016180	sister chromatid cohesion
Reyan73397.29872.1	GO:0034427	protein targeting
Reyan73397.29872.1	GO:0007186	nuclear-transcribed mRNA catabolic process
Reyan73397.29872.1	GO:0035434	protein folding
Reyan73397.29872.1	GO:0008652	asymmetric cell division
Reyan73397.29872.1	GO:0000266	steroid biosynthetic process
Reyan73397.29872.1	GO:0030042	vacuolar transport
Reyan73397.29872.1	GO:0000226	protein ufmylation
Reyan73397.29872.1	GO:0019988	mRNA splicing, via spliceosome
Reyan73397.29872.1	GO:0006002	negative regulation of DNA helicase activity
Reyan73397.29872.1	GO:0009960	peroxisome organization
Reyan73397.29872.5	GO:0010447	oxidation-reduction process
Reyan73397.29872.5	GO:0000266	steroid biosynthetic process
Reyan73397.29872.5	GO:0009644	proton export across plasma membrane
Reyan73397.29872.5	GO:0007064	ATP synthesis coupled proton transport
Reyan73397.29872.5	GO:0008643	S-adenosylmethionine biosynthetic process
Reyan73397.29872.5	GO:0032784	electron transport chain
Reyan73397.29872.5	GO:0019354	protein import into nucleus
Reyan73397.29872.5	GO:0006465	retrograde transport, endosome to Golgi
Reyan73397.29872.5	GO:0042254	negative regulation of catalytic activity
Reyan73397.29872.5	GO:0006352	sterol biosynthetic process
Reyan73397.29872.5	GO:0045017	mRNA cis splicing, via spliceosome
Reyan73397.30024.3	GO:0006629	barbed-end actin filament capping
Reyan73397.30024.3	GO:0042753	regulation of phosphoprotein phosphatase activity
Reyan73397.30024.3	GO:0006750	tryptophan catabolic process to kynurenine
Reyan73397.30024.3	GO:0009098	protein import into mitochondrial matrix
Reyan73397.30024.3	GO:0016311	mRNA export from nucleus
Reyan73397.30024.3	GO:0010468	peptidyl-diphthamide biosynthetic process from peptidyl-histidine
Reyan73397.30024.3	GO:0006811	polysaccharide catabolic process
Reyan73397.30024.3	GO:0007034	ceramide catabolic process
Reyan73397.30024.3	GO:0009107	tRNA dihydrouridine synthesis
Reyan73397.30096.1	GO:0010447	oxidation-reduction process
Reyan73397.30096.1	GO:0006468	arginine biosynthetic process
Reyan73397.30096.1	GO:0005992	cellular amino acid biosynthetic process
Reyan73397.30096.1	GO:0016310	cellular response to phosphate starvation
Reyan73397.30096.1	GO:0101030	GPI anchor biosynthetic process
Reyan73397.30096.1	GO:0006520	phosphatidylinositol metabolic process
Reyan73397.30096.1	GO:0006098	systemic acquired resistance, salicylic acid mediated signaling pathway
Reyan73397.30096.1	GO:0070475	regulation of jasmonic acid mediated signaling pathway
Reyan73397.30096.1	GO:0016117	regulation of salicylic acid mediated signaling pathway
Reyan73397.30096.1	GO:0035999	lysine biosynthetic process via diaminopimelate
Reyan73397.3026.1	GO:0034427	protein targeting
Reyan73397.3026.1	GO:0007186	nuclear-transcribed mRNA catabolic process
Reyan73397.3026.1	GO:0009742	DNA metabolic process
Reyan73397.3026.1	GO:0006101	proline biosynthetic process
Reyan73397.3026.1	GO:0006506	positive regulation of transcription by RNA polymerase II
Reyan73397.3026.1	GO:0009072	xylan biosynthetic process
Reyan73397.3026.1	GO:0006633	cell differentiation
Reyan73397.3026.1	GO:0000055	very long-chain fatty acid biosynthetic process
Reyan73397.30556.8	GO:0019264	lipid transport
Reyan73397.30556.8	GO:0006228	phospholipid transport
Reyan73397.30556.8	GO:0006470	nucleosome assembly
Reyan73397.30556.8	GO:0010468	peptidyl-diphthamide biosynthetic process from peptidyl-histidine
Reyan73397.30556.8	GO:0035494	tryptophan metabolic process
Reyan73397.30556.8	GO:0009416	isopentenyl diphosphate biosynthetic process, methylerythritol 4-phosphate pathway
Reyan73397.30556.8	GO:0042545	dimethylallyl diphosphate biosynthetic process
Reyan73397.30556.8	GO:0006821	tryptophan biosynthetic process
Reyan73397.30755.1	GO:0007155	protein phosphorylation
Reyan73397.30755.1	GO:0010447	oxidation-reduction process
Reyan73397.30755.1	GO:0015743	protein N-linked glycosylation
Reyan73397.30755.1	GO:0035434	protein folding
Reyan73397.30755.1	GO:0006414	carbohydrate metabolic process
Reyan73397.30755.1	GO:0007020	proteolysis
Reyan73397.30755.1	GO:0006637	male meiosis II
Reyan73397.30755.1	GO:0006571	microtubule-based movement
Reyan73397.30755.1	GO:0009306	plant-type cell wall organization
Reyan73397.30755.1	GO:0045039	DNA duplex unwinding
Reyan73397.30755.1	GO:0017183	DNA replication initiation
Reyan73397.30755.1	GO:2000762	mitotic spindle assembly checkpoint
Reyan73397.30755.1	GO:0006396	dUMP biosynthetic process
Reyan73397.30755.1	GO:0006357	dUTP catabolic process
Reyan73397.30755.1	GO:0000724	sucrose metabolic process
Reyan73397.30755.1	GO:0006813	plant-type cell wall organization or biogenesis
Reyan73397.30755.1	GO:0006437	microtubule-based process
Reyan73397.30755.1	GO:0015031	DNA replication
Reyan73397.30755.1	GO:0006139	microtubule cytoskeleton organization
Reyan73397.30996.16	GO:0007155	protein phosphorylation
Reyan73397.30996.16	GO:0007186	nuclear-transcribed mRNA catabolic process
Reyan73397.30996.16	GO:0006680	phosphate ion transport
Reyan73397.30996.16	GO:0008652	asymmetric cell division
Reyan73397.30996.16	GO:0006571	microtubule-based movement
Reyan73397.30996.16	GO:0045039	DNA duplex unwinding
Reyan73397.30996.16	GO:0017183	DNA replication initiation
Reyan73397.30996.16	GO:2000762	mitotic spindle assembly checkpoint
Reyan73397.30996.16	GO:0016125	dolichol biosynthetic process
Reyan73397.30996.16	GO:0008356	positive regulation of ubiquitin protein ligase activity
Reyan73397.30996.16	GO:0006002	negative regulation of DNA helicase activity
Reyan73397.30996.16	GO:0003333	positive regulation of transcription, DNA-templated
Reyan73397.31360.1	GO:0010447	oxidation-reduction process
Reyan73397.31360.1	GO:0006672	defense response
Reyan73397.31360.1	GO:0006635	regulation of transcription, DNA-templated
Reyan73397.31360.1	GO:0045132	regulation of DNA endoreduplication
Reyan73397.31360.1	GO:0018216	terpenoid biosynthetic process
Reyan73397.31360.1	GO:0006508	carbon utilization
Reyan73397.31360.1	GO:0015074	cellular aldehyde metabolic process
Reyan73397.31360.1	GO:0009785	cell population proliferation
Reyan73397.31360.1	GO:0009908	response to auxin
Reyan73397.31360.1	GO:0046854	sulfate reduction
Reyan73397.31360.1	GO:0000184	glycerol-3-phosphate metabolic process
Reyan73397.31360.1	GO:1904668	glycerol-3-phosphate catabolic process
Reyan73397.31360.1	GO:0009052	nucleotide-sugar transmembrane transport
Reyan73397.31360.1	GO:0006006	L-phenylalanine biosynthetic process
Reyan73397.31360.1	GO:0006887	phosphate ion transmembrane transport
Reyan73397.31360.1	GO:0015995	cysteine metabolic process
Reyan73397.31707.1	GO:0007155	protein phosphorylation
Reyan73397.31707.1	GO:0007095	transmembrane transport
Reyan73397.31707.1	GO:0009773	protein refolding
Reyan73397.31707.1	GO:0006680	phosphate ion transport
Reyan73397.31707.1	GO:0008652	asymmetric cell division
Reyan73397.31707.1	GO:0043161	response to nitrate
Reyan73397.31707.1	GO:0006644	nitrate transport
Reyan73397.31710.2	GO:0007155	protein phosphorylation
Reyan73397.31710.2	GO:0007095	transmembrane transport
Reyan73397.31710.2	GO:0006680	phosphate ion transport
Reyan73397.31972.1	GO:0007155	protein phosphorylation
Reyan73397.31972.1	GO:0007095	transmembrane transport
Reyan73397.31972.1	GO:0007140	response to oxidative stress
Reyan73397.31972.1	GO:0006414	carbohydrate metabolic process
Reyan73397.31972.1	GO:0032502	hydrogen peroxide catabolic process
Reyan73397.31972.1	GO:0007020	proteolysis
Reyan73397.32037.1	GO:0007155	protein phosphorylation
Reyan73397.32037.1	GO:0007095	transmembrane transport
Reyan73397.32037.1	GO:0010447	oxidation-reduction process
Reyan73397.32037.1	GO:0007140	response to oxidative stress
Reyan73397.32037.1	GO:0006259	chlorophyll biosynthetic process
Reyan73397.32037.1	GO:0001678	ion transport
Reyan73397.32037.1	GO:0016567	L-phenylalanine catabolic process
Reyan73397.32037.1	GO:0008652	asymmetric cell division
Reyan73397.32037.1	GO:0006414	carbohydrate metabolic process
Reyan73397.32037.1	GO:0032502	hydrogen peroxide catabolic process
Reyan73397.32037.1	GO:0007020	proteolysis
Reyan73397.32037.1	GO:0007142	cell wall biogenesis
Reyan73397.32037.1	GO:0000045	cellular glucan metabolic process
Reyan73397.32037.1	GO:0032456	xyloglucan metabolic process
Reyan73397.32039.2	GO:0007155	protein phosphorylation
Reyan73397.32039.2	GO:0007095	transmembrane transport
Reyan73397.32039.2	GO:0009773	protein refolding
Reyan73397.32039.2	GO:0042546	glutathione metabolic process
Reyan73397.32039.2	GO:0001678	ion transport
Reyan73397.32039.2	GO:0006680	phosphate ion transport
Reyan73397.32039.2	GO:0016567	L-phenylalanine catabolic process
Reyan73397.32039.2	GO:0008652	asymmetric cell division
Reyan73397.32039.2	GO:0043161	response to nitrate
Reyan73397.32039.2	GO:0006644	nitrate transport
Reyan73397.32184.3	GO:0019408	autophagy
Reyan73397.32184.3	GO:0007142	cell wall biogenesis
Reyan73397.32184.3	GO:0030042	vacuolar transport
Reyan73397.32184.3	GO:0008356	positive regulation of ubiquitin protein ligase activity
Reyan73397.32184.3	GO:0006468	arginine biosynthetic process
Reyan73397.32184.3	GO:0009439	vesicle-mediated transport
Reyan73397.32184.3	GO:0032259	Golgi vesicle transport
Reyan73397.32184.3	GO:0045893	lipid metabolic process
Reyan73397.32184.3	GO:0010241	intracellular protein transport
Reyan73397.32184.3	GO:0006433	chromatin organization
Reyan73397.32184.3	GO:0006188	nuclear-transcribed mRNA catabolic process, nonsense-mediated decay
Reyan73397.32184.3	GO:0000077	IMP biosynthetic process
Reyan73397.32184.3	GO:0016114	purine ribonucleotide biosynthetic process
Reyan73397.32184.3	GO:0080009	exocytosis
Reyan73397.32184.3	GO:0046274	histone acetylation
Reyan73397.32184.3	GO:0009959	transcription by RNA polymerase I
Reyan73397.32184.3	GO:0045905	tricarboxylic acid cycle
Reyan73397.32184.3	GO:0009733	inositol trisphosphate metabolic process
Reyan73397.32184.3	GO:0051225	malate metabolic process
Reyan73397.32184.3	GO:0070940	translesion synthesis
Reyan73397.32328.1	GO:0007155	protein phosphorylation
Reyan73397.32328.1	GO:0009773	protein refolding
Reyan73397.32328.1	GO:0009234	response to heat
Reyan73397.32328.1	GO:0015743	protein N-linked glycosylation
Reyan73397.32328.1	GO:0035434	protein folding
Reyan73397.32328.1	GO:0008652	asymmetric cell division
Reyan73397.32328.1	GO:0045039	DNA duplex unwinding
Reyan73397.32328.1	GO:0017183	DNA replication initiation
Reyan73397.32328.1	GO:0016125	dolichol biosynthetic process
Reyan73397.32328.1	GO:0019464	carbohydrate derivative metabolic process
Reyan73397.32607.1	GO:0007155	protein phosphorylation
Reyan73397.32607.1	GO:0010447	oxidation-reduction process
Reyan73397.32607.1	GO:0006672	defense response
Reyan73397.32607.1	GO:0000266	steroid biosynthetic process
Reyan73397.32607.1	GO:0009644	proton export across plasma membrane
Reyan73397.32607.1	GO:0006635	regulation of transcription, DNA-templated
Reyan73397.32607.1	GO:0045901	trehalose metabolic process
Reyan73397.32607.1	GO:0000272	tetrahydrofolate metabolic process
Reyan73397.32607.1	GO:0009908	response to auxin
Reyan73397.32607.1	GO:0007131	protein peptidyl-prolyl isomerization
Reyan73397.32607.1	GO:0034227	regulation of phenylpropanoid metabolic process
Reyan73397.32607.1	GO:0044206	L-methionine salvage from methylthioadenosine
Reyan73397.32607.1	GO:0015937	isocitrate metabolic process
Reyan73397.32607.1	GO:0048544	asparagine biosynthetic process
Reyan73397.32802.9	GO:0007155	protein phosphorylation
Reyan73397.32802.9	GO:0007095	transmembrane transport
Reyan73397.32802.9	GO:0009773	protein refolding
Reyan73397.32802.9	GO:0006680	phosphate ion transport
Reyan73397.32802.9	GO:0006437	microtubule-based process
Reyan73397.32806.1	GO:0007186	nuclear-transcribed mRNA catabolic process
Reyan73397.32806.1	GO:0000103	siroheme biosynthetic process
Reyan73397.32806.1	GO:0019988	mRNA splicing, via spliceosome
Reyan73397.33038.4	GO:0007155	protein phosphorylation
Reyan73397.33038.4	GO:0007095	transmembrane transport
Reyan73397.33038.4	GO:0009773	protein refolding
Reyan73397.33038.4	GO:0035434	protein folding
Reyan73397.33038.4	GO:0008652	asymmetric cell division
Reyan73397.33038.5	GO:0007155	protein phosphorylation
Reyan73397.33038.5	GO:0007095	transmembrane transport
Reyan73397.33038.5	GO:0009644	proton export across plasma membrane
Reyan73397.33038.5	GO:0006101	proline biosynthetic process
Reyan73397.33038.5	GO:0009249	signal transduction
Reyan73397.33038.5	GO:0042254	negative regulation of catalytic activity
Reyan73397.33038.5	GO:0007034	ceramide catabolic process
Reyan73397.33038.5	GO:0006408	adenylate cyclase-modulating G protein-coupled receptor signaling pathway
Reyan73397.33177.1	GO:0007155	protein phosphorylation
Reyan73397.33177.1	GO:0007095	transmembrane transport
Reyan73397.33177.1	GO:0009773	protein refolding
Reyan73397.33177.1	GO:0006680	phosphate ion transport
Reyan73397.33177.1	GO:0016567	L-phenylalanine catabolic process
Reyan73397.33177.1	GO:0043161	response to nitrate
Reyan73397.33177.1	GO:0006644	nitrate transport
Reyan73397.33179.1	GO:0007155	protein phosphorylation
Reyan73397.33179.1	GO:0007095	transmembrane transport
Reyan73397.33179.1	GO:0030001	inositol biosynthetic process
Reyan73397.33179.1	GO:0007186	nuclear-transcribed mRNA catabolic process
Reyan73397.33179.1	GO:0006629	barbed-end actin filament capping
Reyan73397.33179.1	GO:0008652	asymmetric cell division
Reyan73397.33179.1	GO:0031047	G protein-coupled receptor signaling pathway
Reyan73397.33202.2	GO:0007155	protein phosphorylation
Reyan73397.33202.2	GO:0007095	transmembrane transport
Reyan73397.33202.2	GO:0009773	protein refolding
Reyan73397.33202.2	GO:0006816	iron ion transport
Reyan73397.33202.2	GO:0032147	cellular iron ion homeostasis
Reyan73397.33202.2	GO:0006680	phosphate ion transport
Reyan73397.33202.2	GO:0016567	L-phenylalanine catabolic process
Reyan73397.33202.3	GO:0007155	protein phosphorylation
Reyan73397.33202.3	GO:0007095	transmembrane transport
Reyan73397.33202.3	GO:0009773	protein refolding
Reyan73397.33202.3	GO:0006680	phosphate ion transport
Reyan73397.33202.3	GO:0016567	L-phenylalanine catabolic process
Reyan73397.33276.13	GO:0006816	iron ion transport
Reyan73397.33276.13	GO:0032147	cellular iron ion homeostasis
Reyan73397.33276.13	GO:0010088	positive regulation of DNA-templated transcription, elongation
Reyan73397.33276.13	GO:0006629	barbed-end actin filament capping
Reyan73397.33276.13	GO:1902600	actin cytoskeleton organization
Reyan73397.33276.13	GO:0043161	response to nitrate
Reyan73397.33276.13	GO:0006644	nitrate transport
Reyan73397.33276.13	GO:0032049	amine metabolic process
Reyan73397.33276.13	GO:0006096	actin filament depolymerization
Reyan73397.33276.13	GO:0034477	chloroplast fission
Reyan73397.33276.13	GO:0007015	cellular protein modification process
Reyan73397.33276.13	GO:0006183	phospholipid biosynthetic process
Reyan73397.33276.13	GO:0046034	actin filament bundle assembly
Reyan73397.33404.2	GO:0006423	regulation of flower development
Reyan73397.33404.2	GO:0006680	phosphate ion transport
Reyan73397.33404.2	GO:0006101	proline biosynthetic process
Reyan73397.33404.2	GO:0006426	nucleoside diphosphate phosphorylation
Reyan73397.33404.2	GO:0006090	GTP biosynthetic process
Reyan73397.33404.2	GO:0071025	UTP biosynthetic process
Reyan73397.33404.2	GO:0032784	electron transport chain
Reyan73397.33404.2	GO:0008610	zinc ion transmembrane transport
Reyan73397.33404.2	GO:0007034	ceramide catabolic process
Reyan73397.33855.4	GO:0009773	protein refolding
Reyan73397.33855.4	GO:0009234	response to heat
Reyan73397.33855.4	GO:0034427	protein targeting
Reyan73397.33855.4	GO:0015743	protein N-linked glycosylation
Reyan73397.33855.4	GO:2000028	ubiquinone biosynthetic process
Reyan73397.33855.4	GO:0006096	actin filament depolymerization
Reyan73397.33855.4	GO:0070588	cellulose biosynthetic process
Reyan73397.33855.4	GO:0006662	proton transmembrane transport
Reyan73397.33855.4	GO:0006284	endoplasmic reticulum to Golgi vesicle-mediated transport
Reyan73397.33855.4	GO:0006614	protein transport
Reyan73397.33855.4	GO:0010241	intracellular protein transport
Reyan73397.33855.4	GO:0006298	dephosphorylation
Reyan73397.33855.4	GO:0032886	magnesium ion transport
Reyan73397.33906.4	GO:0007155	protein phosphorylation
Reyan73397.33906.4	GO:0007095	transmembrane transport
Reyan73397.33906.4	GO:0009773	protein refolding
Reyan73397.33906.4	GO:0009234	response to heat
Reyan73397.33906.4	GO:0007186	nuclear-transcribed mRNA catabolic process
Reyan73397.33906.4	GO:0006564	isoprenoid biosynthetic process
Reyan73397.33906.4	GO:0006680	phosphate ion transport
Reyan73397.33906.4	GO:0016567	L-phenylalanine catabolic process
Reyan73397.33906.4	GO:0006096	actin filament depolymerization
Reyan73397.33906.4	GO:0009960	peroxisome organization
Reyan73397.34100.2	GO:0007155	protein phosphorylation
Reyan73397.34100.2	GO:0007095	transmembrane transport
Reyan73397.34100.2	GO:0010447	oxidation-reduction process
Reyan73397.34100.2	GO:0007140	response to oxidative stress
Reyan73397.34100.2	GO:0009644	proton export across plasma membrane
Reyan73397.34309.1	GO:0010447	oxidation-reduction process
Reyan73397.34309.1	GO:0007186	nuclear-transcribed mRNA catabolic process
Reyan73397.34309.1	GO:0000266	steroid biosynthetic process
Reyan73397.34309.1	GO:0006813	plant-type cell wall organization or biogenesis
Reyan73397.34309.1	GO:0006506	positive regulation of transcription by RNA polymerase II
Reyan73397.34309.1	GO:0006426	nucleoside diphosphate phosphorylation
Reyan73397.34309.1	GO:0006090	GTP biosynthetic process
Reyan73397.34309.1	GO:0071025	UTP biosynthetic process
Reyan73397.34309.1	GO:0006384	CTP biosynthetic process
Reyan73397.34309.1	GO:0006511	embryo development ending in seed dormancy
Reyan73397.34309.1	GO:0001522	fatty acid metabolic process
Reyan73397.34309.1	GO:0009156	purine nucleobase transport
Reyan73397.34309.10	GO:0016567	L-phenylalanine catabolic process
Reyan73397.34309.10	GO:0000266	steroid biosynthetic process
Reyan73397.34309.10	GO:0009956	potassium ion transmembrane transport
Reyan73397.34309.10	GO:0017196	transcription by RNA polymerase III
Reyan73397.34309.10	GO:0005978	protein processing
Reyan73397.34309.23	GO:0006536	superoxide metabolic process
Reyan73397.34309.23	GO:0007186	nuclear-transcribed mRNA catabolic process
Reyan73397.34309.23	GO:0006101	proline biosynthetic process
Reyan73397.34309.23	GO:0006506	positive regulation of transcription by RNA polymerase II
Reyan73397.34309.23	GO:0006468	arginine biosynthetic process
Reyan73397.34309.23	GO:0006635	regulation of transcription, DNA-templated
Reyan73397.34309.23	GO:0006952	glyoxylate cycle
Reyan73397.34309.23	GO:0008299	ion transmembrane transport
Reyan73397.34309.23	GO:0006511	embryo development ending in seed dormancy
Reyan73397.34309.25	GO:0007155	protein phosphorylation
Reyan73397.34309.9	GO:0035434	protein folding
Reyan73397.34309.9	GO:0000103	siroheme biosynthetic process
Reyan73397.34309.9	GO:0006637	male meiosis II
Reyan73397.34944.1	GO:0007155	protein phosphorylation
Reyan73397.34944.1	GO:0007095	transmembrane transport
Reyan73397.34944.1	GO:0006629	barbed-end actin filament capping
Reyan73397.34944.1	GO:1902600	actin cytoskeleton organization
Reyan73397.35039.1	GO:0007155	protein phosphorylation
Reyan73397.35039.1	GO:0007095	transmembrane transport
Reyan73397.35039.1	GO:0007186	nuclear-transcribed mRNA catabolic process
Reyan73397.35039.1	GO:0006629	barbed-end actin filament capping
Reyan73397.35039.1	GO:0016567	L-phenylalanine catabolic process
Reyan73397.35039.1	GO:0007020	proteolysis
Reyan73397.35039.1	GO:0007142	cell wall biogenesis
Reyan73397.35039.1	GO:0000045	cellular glucan metabolic process
Reyan73397.35039.1	GO:0032456	xyloglucan metabolic process
Reyan73397.35039.1	GO:0031047	G protein-coupled receptor signaling pathway
Reyan73397.35097.20	GO:0006325	citrate metabolic process
Reyan73397.35097.20	GO:0007064	ATP synthesis coupled proton transport
Reyan73397.35097.20	GO:0048280	protein maturation by [4Fe-4S] cluster transfer
Reyan73397.35097.20	GO:0009737	translation
Reyan73397.35097.20	GO:0032784	electron transport chain
Reyan73397.35097.20	GO:0032508	maturation of LSU-rRNA from tricistronic rRNA transcript (SSU-rRNA, 5.8S rRNA, LSU-rRNA)
Reyan73397.35097.20	GO:0008033	cytoplasmic translational elongation
Reyan73397.35097.20	GO:0006336	glycine decarboxylation via glycine cleavage system
Reyan73397.35097.20	GO:0051225	malate metabolic process
Reyan73397.35097.20	GO:0006432	photosynthesis
Reyan73397.35097.20	GO:0043039	photosynthesis, light harvesting
Reyan73397.35097.20	GO:0045292	regulation of DNA replication
Reyan73397.35097.20	GO:0019318	ribosome biogenesis
Reyan73397.35097.20	GO:0009168	photosynthetic electron transport in photosystem I
Reyan73397.35097.20	GO:0031929	tRNA thio-modification
Reyan73397.35097.20	GO:0045892	protein lipoylation
Reyan73397.35097.20	GO:0072423	cortical microtubule organization
Reyan73397.35097.20	GO:0120029	peroxisome fission
Reyan73397.35097.20	GO:0016104	endoplasmic reticulum tubular network organization
Reyan73397.3526.1	GO:0007155	protein phosphorylation
Reyan73397.3526.1	GO:0007095	transmembrane transport
Reyan73397.3526.1	GO:0009773	protein refolding
Reyan73397.3526.1	GO:0006680	phosphate ion transport
Reyan73397.3526.4	GO:0016567	L-phenylalanine catabolic process
Reyan73397.3526.4	GO:0006571	microtubule-based movement
Reyan73397.3526.4	GO:0007142	cell wall biogenesis
Reyan73397.3526.4	GO:0006468	arginine biosynthetic process
Reyan73397.3526.4	GO:0007064	ATP synthesis coupled proton transport
Reyan73397.3526.4	GO:0006471	male meiotic nuclear division
Reyan73397.3526.4	GO:0009451	female meiotic nuclear division
Reyan73397.3526.4	GO:0046488	regulation of monopolar cell growth
Reyan73397.35319.3	GO:0007155	protein phosphorylation
Reyan73397.35319.3	GO:0042779	lipid biosynthetic process
Reyan73397.35375.13	GO:0007155	protein phosphorylation
Reyan73397.35375.13	GO:0007095	transmembrane transport
Reyan73397.35375.13	GO:0009773	protein refolding
Reyan73397.35375.13	GO:0010447	oxidation-reduction process
Reyan73397.35375.13	GO:0007186	nuclear-transcribed mRNA catabolic process
Reyan73397.35375.13	GO:0006564	isoprenoid biosynthetic process
Reyan73397.35375.13	GO:0006680	phosphate ion transport
Reyan73397.35375.13	GO:0016567	L-phenylalanine catabolic process
Reyan73397.35375.13	GO:0000266	steroid biosynthetic process
Reyan73397.35375.13	GO:0009956	potassium ion transmembrane transport
Reyan73397.35375.13	GO:0043161	response to nitrate
Reyan73397.35375.13	GO:0006644	nitrate transport
Reyan73397.35375.13	GO:0006096	actin filament depolymerization
Reyan73397.35375.14	GO:0007155	protein phosphorylation
Reyan73397.35375.14	GO:0007095	transmembrane transport
Reyan73397.35375.14	GO:0009773	protein refolding
Reyan73397.35375.14	GO:0008652	asymmetric cell division
Reyan73397.35375.14	GO:0043161	response to nitrate
Reyan73397.35375.14	GO:0006644	nitrate transport
Reyan73397.35375.14	GO:0042147	radial pattern formation
Reyan73397.35375.4	GO:0006564	isoprenoid biosynthetic process
Reyan73397.35375.4	GO:0043161	response to nitrate
Reyan73397.35375.4	GO:0006644	nitrate transport
Reyan73397.35375.4	GO:0070966	UDP-N-acetylglucosamine biosynthetic process
Reyan73397.35375.4	GO:0035556	transcription, DNA-templated
Reyan73397.35375.4	GO:0006298	dephosphorylation
Reyan73397.35375.4	GO:0045454	pseudouridine synthesis
Reyan73397.35375.4	GO:0006338	RNA modification
Reyan73397.35375.4	GO:0006413	developmental process
Reyan73397.35375.4	GO:0006260	meiotic chromosome segregation
Reyan73397.35375.7	GO:0030148	transcription by RNA polymerase II
Reyan73397.35375.8	GO:0016036	peroxisomal membrane transport
Reyan73397.35382.1	GO:0006259	chlorophyll biosynthetic process
Reyan73397.35382.1	GO:0006414	carbohydrate metabolic process
Reyan73397.35382.1	GO:0000056	vesicle docking involved in exocytosis
Reyan73397.35382.1	GO:0042026	biosynthetic process
Reyan73397.35382.1	GO:0009737	translation
Reyan73397.35382.1	GO:0000070	regulation of cyclin-dependent protein serine/threonine kinase activity
Reyan73397.35382.1	GO:0030071	proteasome assembly
Reyan73397.35382.1	GO:0016311	mRNA export from nucleus
Reyan73397.35382.1	GO:0051225	malate metabolic process
Reyan73397.35382.1	GO:0019318	ribosome biogenesis
Reyan73397.35382.1	GO:0009073	inositol phosphate biosynthetic process
Reyan73397.35382.1	GO:0000373	mitochondrial calcium ion transmembrane transport
Reyan73397.36772.1	GO:0007186	nuclear-transcribed mRNA catabolic process
Reyan73397.36772.1	GO:0008652	asymmetric cell division
Reyan73397.36772.1	GO:0030042	vacuolar transport
Reyan73397.36990.1	GO:0007186	nuclear-transcribed mRNA catabolic process
Reyan73397.36990.1	GO:0008652	asymmetric cell division
Reyan73397.36990.1	GO:0006813	plant-type cell wall organization or biogenesis
Reyan73397.36990.1	GO:0008299	ion transmembrane transport
Reyan73397.36990.1	GO:0006383	folic acid biosynthetic process
Reyan73397.36990.1	GO:0009231	sphingolipid biosynthetic process
Reyan73397.36990.1	GO:0034314	protein K48-linked deubiquitination
Reyan73397.36990.1	GO:0051513	trehalose biosynthetic process
Reyan73397.3765.1	GO:0007155	protein phosphorylation
Reyan73397.3765.1	GO:0007095	transmembrane transport
Reyan73397.38344.2	GO:0007095	transmembrane transport
Reyan73397.38344.2	GO:0006680	phosphate ion transport
Reyan73397.38344.2	GO:1902600	actin cytoskeleton organization
Reyan73397.38344.2	GO:0009072	xylan biosynthetic process
Reyan73397.38344.2	GO:0006265	chlorophyll catabolic process
Reyan73397.38344.2	GO:0002949	mismatch repair
Reyan73397.38344.2	GO:0009231	sphingolipid biosynthetic process
Reyan73397.38344.2	GO:0000160	multivesicular body sorting pathway
Reyan73397.38344.2	GO:0032264	photosystem I assembly
Reyan73397.38344.2	GO:0007143	response to photooxidative stress
Reyan73397.38344.2	GO:0033014	pollen tube guidance
Reyan73397.38344.2	GO:0045736	brassinosteroid mediated signaling pathway
Reyan73397.38344.2	GO:0051603	mitochondrial ADP transmembrane transport
Reyan73397.38344.2	GO:0031124	mitochondrial ATP transmembrane transport
Reyan73397.38344.2	GO:0016180	sister chromatid cohesion
Reyan73397.38344.2	GO:0009966	DNA integration
Reyan73397.38344.2	GO:0010090	positive regulation of long-day photoperiodism, flowering
Reyan73397.38371.3	GO:0007155	protein phosphorylation
Reyan73397.38371.3	GO:0009773	protein refolding
Reyan73397.38371.3	GO:0035434	protein folding
Reyan73397.38371.3	GO:0006813	plant-type cell wall organization or biogenesis
Reyan73397.38417.1	GO:0007155	protein phosphorylation
Reyan73397.38417.1	GO:0007095	transmembrane transport
Reyan73397.38417.1	GO:0009773	protein refolding
Reyan73397.38417.1	GO:0006680	phosphate ion transport
Reyan73397.38417.1	GO:0016567	L-phenylalanine catabolic process
Reyan73397.38417.1	GO:0043161	response to nitrate
Reyan73397.38417.1	GO:0006644	nitrate transport
Reyan73397.38417.1	GO:0009960	peroxisome organization
Reyan73397.39411.1	GO:0007155	protein phosphorylation
Reyan73397.39411.1	GO:0007095	transmembrane transport
Reyan73397.39411.1	GO:0010447	oxidation-reduction process
Reyan73397.39411.1	GO:0007140	response to oxidative stress
Reyan73397.39411.1	GO:0006414	carbohydrate metabolic process
Reyan73397.39411.1	GO:0032502	hydrogen peroxide catabolic process
Reyan73397.39411.1	GO:0007020	proteolysis
Reyan73397.39411.1	GO:0019264	lipid transport
Reyan73397.39411.1	GO:0000045	cellular glucan metabolic process
Reyan73397.39411.1	GO:0032456	xyloglucan metabolic process
Reyan73397.39411.1	GO:0042779	lipid biosynthetic process
Reyan73397.39464.2	GO:0007186	nuclear-transcribed mRNA catabolic process
Reyan73397.39464.2	GO:0045039	DNA duplex unwinding
Reyan73397.39464.2	GO:0017183	DNA replication initiation
Reyan73397.39464.2	GO:0015031	DNA replication
Reyan73397.39464.2	GO:0006002	negative regulation of DNA helicase activity
Reyan73397.39909.1	GO:0009234	response to heat
Reyan73397.39909.1	GO:0030042	vacuolar transport
Reyan73397.39909.1	GO:0007050	blue light signaling pathway
Reyan73397.39909.1	GO:0000413	cation transport
Reyan73397.39909.1	GO:0015979	double-strand break repair via nonhomologous end joining
Reyan73397.39909.1	GO:0009908	response to auxin
Reyan73397.39909.1	GO:1900150	regulation of actin filament polymerization
Reyan73397.39909.1	GO:0055085	Arp2/3 complex-mediated actin nucleation
Reyan73397.39909.1	GO:0006542	telomere maintenance
Reyan73397.39909.1	GO:0009063	response to ethylene
Reyan73397.40277.3	GO:0007155	protein phosphorylation
Reyan73397.40277.3	GO:0007095	transmembrane transport
Reyan73397.40277.3	GO:0007140	response to oxidative stress
Reyan73397.40277.3	GO:0007186	nuclear-transcribed mRNA catabolic process
Reyan73397.40277.3	GO:0006629	barbed-end actin filament capping
Reyan73397.40277.3	GO:0016567	L-phenylalanine catabolic process
Reyan73397.40277.3	GO:0008652	asymmetric cell division
Reyan73397.40277.3	GO:0007020	proteolysis
Reyan73397.40277.3	GO:0007142	cell wall biogenesis
Reyan73397.40277.3	GO:0006396	dUMP biosynthetic process
Reyan73397.40277.3	GO:0006357	dUTP catabolic process
Reyan73397.40277.3	GO:0000045	cellular glucan metabolic process
Reyan73397.40277.3	GO:0032456	xyloglucan metabolic process
Reyan73397.40277.3	GO:0009249	signal transduction
Reyan73397.40372.1	GO:0010447	oxidation-reduction process
Reyan73397.40372.1	GO:0042546	glutathione metabolic process
Reyan73397.40372.1	GO:0045039	DNA duplex unwinding
Reyan73397.40372.1	GO:0016125	dolichol biosynthetic process
Reyan73397.40372.1	GO:0006506	positive regulation of transcription by RNA polymerase II
Reyan73397.40372.1	GO:0006635	regulation of transcription, DNA-templated
Reyan73397.40372.1	GO:0042176	intracellular transport
Reyan73397.40372.1	GO:0006426	nucleoside diphosphate phosphorylation
Reyan73397.40372.1	GO:0006090	GTP biosynthetic process
Reyan73397.40372.1	GO:0071025	UTP biosynthetic process
Reyan73397.40372.1	GO:0008610	zinc ion transmembrane transport
Reyan73397.40767.1	GO:0007155	protein phosphorylation
Reyan73397.40767.1	GO:0007095	transmembrane transport
Reyan73397.40767.1	GO:0009773	protein refolding
Reyan73397.40767.1	GO:0008652	asymmetric cell division
Reyan73397.40767.1	GO:0042147	radial pattern formation
Reyan73397.40943.7	GO:0034427	protein targeting
Reyan73397.40943.7	GO:0007186	nuclear-transcribed mRNA catabolic process
Reyan73397.40943.7	GO:0008652	asymmetric cell division
Reyan73397.40943.7	GO:0019988	mRNA splicing, via spliceosome
Reyan73397.40943.7	GO:0006096	actin filament depolymerization
Reyan73397.40943.7	GO:0009439	vesicle-mediated transport
Reyan73397.40943.7	GO:0006614	protein transport
Reyan73397.40943.8	GO:0007095	transmembrane transport
Reyan73397.40943.8	GO:0010447	oxidation-reduction process
Reyan73397.40943.8	GO:0006564	isoprenoid biosynthetic process
Reyan73397.40943.8	GO:0006680	phosphate ion transport
Reyan73397.40943.8	GO:0008652	asymmetric cell division
Reyan73397.40943.8	GO:0032049	amine metabolic process
Reyan73397.40943.9	GO:0034427	protein targeting
Reyan73397.40943.9	GO:0015743	protein N-linked glycosylation
Reyan73397.40943.9	GO:0007186	nuclear-transcribed mRNA catabolic process
Reyan73397.40943.9	GO:0009972	reciprocal meiotic recombination
Reyan73397.4120.1	GO:0007155	protein phosphorylation
Reyan73397.4120.1	GO:0007095	transmembrane transport
Reyan73397.4120.1	GO:0009773	protein refolding
Reyan73397.4120.1	GO:0034427	protein targeting
Reyan73397.4120.1	GO:0006680	phosphate ion transport
Reyan73397.41412.1	GO:0007155	protein phosphorylation
Reyan73397.41412.1	GO:0009773	protein refolding
Reyan73397.41412.1	GO:0030001	inositol biosynthetic process
Reyan73397.41412.1	GO:0015743	protein N-linked glycosylation
Reyan73397.41412.1	GO:0008652	asymmetric cell division
Reyan73397.41412.1	GO:0006002	negative regulation of DNA helicase activity
Reyan73397.41412.1	GO:0007143	response to photooxidative stress
Reyan73397.41412.1	GO:0005975	[2Fe-2S] cluster assembly
Reyan73397.41469.1	GO:0007155	protein phosphorylation
Reyan73397.41469.1	GO:0007095	transmembrane transport
Reyan73397.41469.1	GO:0006629	barbed-end actin filament capping
Reyan73397.41469.1	GO:0006680	phosphate ion transport
Reyan73397.41469.1	GO:1902600	actin cytoskeleton organization
Reyan73397.41469.1	GO:0006437	microtubule-based process
Reyan73397.41469.1	GO:0006790	sucrose transport
Reyan73397.41692.4	GO:0009773	protein refolding
Reyan73397.41692.4	GO:0008652	asymmetric cell division
Reyan73397.41692.4	GO:0007093	regulation of proteasomal ubiquitin-dependent protein catabolic process
Reyan73397.41692.4	GO:0070966	UDP-N-acetylglucosamine biosynthetic process
Reyan73397.41692.4	GO:0051513	trehalose biosynthetic process
Reyan73397.41692.4	GO:0006486	DNA damage checkpoint
Reyan73397.41862.1	GO:0007155	protein phosphorylation
Reyan73397.41862.1	GO:0007095	transmembrane transport
Reyan73397.41862.1	GO:0007186	nuclear-transcribed mRNA catabolic process
Reyan73397.41862.1	GO:0016567	L-phenylalanine catabolic process
Reyan73397.41862.1	GO:0045039	DNA duplex unwinding
Reyan73397.41862.1	GO:0017183	DNA replication initiation
Reyan73397.41862.1	GO:0000045	cellular glucan metabolic process
Reyan73397.41862.1	GO:0032456	xyloglucan metabolic process
Reyan73397.41862.1	GO:0031047	G protein-coupled receptor signaling pathway
Reyan73397.42086.1	GO:0007155	protein phosphorylation
Reyan73397.42086.1	GO:0007095	transmembrane transport
Reyan73397.42086.1	GO:0009773	protein refolding
Reyan73397.42086.1	GO:0006629	barbed-end actin filament capping
Reyan73397.42086.1	GO:0008652	asymmetric cell division
Reyan73397.42086.1	GO:0019464	carbohydrate derivative metabolic process
Reyan73397.4243.1	GO:0007155	protein phosphorylation
Reyan73397.4243.1	GO:0007095	transmembrane transport
Reyan73397.4243.1	GO:0006680	phosphate ion transport
Reyan73397.4243.1	GO:0016567	L-phenylalanine catabolic process
Reyan73397.4243.2	GO:0007155	protein phosphorylation
Reyan73397.4243.2	GO:0007095	transmembrane transport
Reyan73397.4243.2	GO:0009773	protein refolding
Reyan73397.4243.2	GO:0006680	phosphate ion transport
Reyan73397.4243.2	GO:0008652	asymmetric cell division
Reyan73397.42845.1	GO:0007155	protein phosphorylation
Reyan73397.42845.1	GO:0007095	transmembrane transport
Reyan73397.42845.1	GO:0006629	barbed-end actin filament capping
Reyan73397.42845.1	GO:0006680	phosphate ion transport
Reyan73397.42846.1	GO:0009773	protein refolding
Reyan73397.42846.1	GO:0009234	response to heat
Reyan73397.42846.1	GO:0007186	nuclear-transcribed mRNA catabolic process
Reyan73397.42846.1	GO:0035434	protein folding
Reyan73397.42846.1	GO:0008652	asymmetric cell division
Reyan73397.42846.1	GO:0000226	protein ufmylation
Reyan73397.42846.1	GO:0016125	dolichol biosynthetic process
Reyan73397.42846.1	GO:0019464	carbohydrate derivative metabolic process
Reyan73397.42846.1	GO:0009960	peroxisome organization
Reyan73397.42846.1	GO:0010241	intracellular protein transport
Reyan73397.42846.1	GO:0051513	trehalose biosynthetic process
Reyan73397.42902.1	GO:0007155	protein phosphorylation
Reyan73397.42902.1	GO:0009773	protein refolding
Reyan73397.42902.1	GO:0010447	oxidation-reduction process
Reyan73397.42902.1	GO:0035434	protein folding
Reyan73397.42902.1	GO:0008652	asymmetric cell division
Reyan73397.42902.1	GO:0017183	DNA replication initiation
Reyan73397.42902.1	GO:0006813	plant-type cell wall organization or biogenesis
Reyan73397.42902.1	GO:0009072	xylan biosynthetic process
Reyan73397.42902.1	GO:0032049	amine metabolic process
Reyan73397.42902.1	GO:0006470	nucleosome assembly
Reyan73397.42902.1	GO:0006139	microtubule cytoskeleton organization
Reyan73397.43138.1	GO:0007155	protein phosphorylation
Reyan73397.43138.1	GO:0007095	transmembrane transport
Reyan73397.43138.1	GO:0009773	protein refolding
Reyan73397.43138.1	GO:0006680	phosphate ion transport
Reyan73397.43138.1	GO:0016567	L-phenylalanine catabolic process
Reyan73397.43315.2	GO:0009737	translation
Reyan73397.43315.2	GO:0009664	formaldehyde catabolic process
Reyan73397.43315.2	GO:0032508	maturation of LSU-rRNA from tricistronic rRNA transcript (SSU-rRNA, 5.8S rRNA, LSU-rRNA)
Reyan73397.4338.6	GO:0008652	asymmetric cell division
Reyan73397.4338.7	GO:0006564	isoprenoid biosynthetic process
Reyan73397.4338.7	GO:0006629	barbed-end actin filament capping
Reyan73397.4338.7	GO:0006788	signal peptide processing
Reyan73397.4338.7	GO:0006437	microtubule-based process
Reyan73397.43904.1	GO:0007155	protein phosphorylation
Reyan73397.43904.1	GO:0007095	transmembrane transport
Reyan73397.43904.1	GO:0010447	oxidation-reduction process
Reyan73397.43904.1	GO:0007140	response to oxidative stress
Reyan73397.43904.1	GO:0006680	phosphate ion transport
Reyan73397.43904.1	GO:0008652	asymmetric cell division
Reyan73397.43904.1	GO:0007142	cell wall biogenesis
Reyan73397.43904.1	GO:0019264	lipid transport
Reyan73397.43904.1	GO:0000045	cellular glucan metabolic process
Reyan73397.43904.1	GO:0032456	xyloglucan metabolic process
Reyan73397.43904.1	GO:0006367	intracellular signal transduction
Reyan73397.44289.1	GO:0007155	protein phosphorylation
Reyan73397.44289.1	GO:0007095	transmembrane transport
Reyan73397.44289.1	GO:0009773	protein refolding
Reyan73397.44289.1	GO:0006680	phosphate ion transport
Reyan73397.44289.1	GO:0016567	L-phenylalanine catabolic process
Reyan73397.44289.1	GO:0008652	asymmetric cell division
Reyan73397.44289.1	GO:0043161	response to nitrate
Reyan73397.44289.1	GO:0006644	nitrate transport
Reyan73397.44312.1	GO:0007155	protein phosphorylation
Reyan73397.44312.1	GO:0007095	transmembrane transport
Reyan73397.44312.1	GO:0009773	protein refolding
Reyan73397.44312.1	GO:0006680	phosphate ion transport
Reyan73397.44312.1	GO:0016567	L-phenylalanine catabolic process
Reyan73397.44312.1	GO:0008652	asymmetric cell division
Reyan73397.44321.1	GO:0007155	protein phosphorylation
Reyan73397.44321.1	GO:0010447	oxidation-reduction process
Reyan73397.44321.1	GO:0006813	plant-type cell wall organization or biogenesis
Reyan73397.44321.1	GO:0009972	reciprocal meiotic recombination
Reyan73397.44321.1	GO:0032049	amine metabolic process
Reyan73397.44321.1	GO:0019354	protein import into nucleus
Reyan73397.4439.1	GO:0007155	protein phosphorylation
Reyan73397.4439.1	GO:0007095	transmembrane transport
Reyan73397.4439.1	GO:0001678	ion transport
Reyan73397.4439.1	GO:0007186	nuclear-transcribed mRNA catabolic process
Reyan73397.44479.1	GO:0007095	transmembrane transport
Reyan73397.44479.1	GO:0009773	protein refolding
Reyan73397.44479.1	GO:0008652	asymmetric cell division
Reyan73397.44479.1	GO:0016125	dolichol biosynthetic process
Reyan73397.44479.1	GO:0032049	amine metabolic process
Reyan73397.44583.1	GO:0010447	oxidation-reduction process
Reyan73397.44583.1	GO:0042546	glutathione metabolic process
Reyan73397.44583.1	GO:0016125	dolichol biosynthetic process
Reyan73397.44583.1	GO:0006506	positive regulation of transcription by RNA polymerase II
Reyan73397.4463.1	GO:0007155	protein phosphorylation
Reyan73397.4463.1	GO:0007095	transmembrane transport
Reyan73397.4463.1	GO:0010447	oxidation-reduction process
Reyan73397.4463.1	GO:0006680	phosphate ion transport
Reyan73397.4492.1	GO:0010447	oxidation-reduction process
Reyan73397.4492.1	GO:0007140	response to oxidative stress
Reyan73397.4492.1	GO:0042546	glutathione metabolic process
Reyan73397.4492.1	GO:0006672	defense response
Reyan73397.4492.1	GO:0032502	hydrogen peroxide catabolic process
Reyan73397.4492.1	GO:0006241	abscisic acid-activated signaling pathway
Reyan73397.4492.1	GO:0006506	positive regulation of transcription by RNA polymerase II
Reyan73397.4492.1	GO:0006633	cell differentiation
Reyan73397.4492.1	GO:0000055	very long-chain fatty acid biosynthetic process
Reyan73397.4492.1	GO:0006302	pigment biosynthetic process
Reyan73397.4492.1	GO:0006635	regulation of transcription, DNA-templated
Reyan73397.4492.1	GO:0002949	mismatch repair
Reyan73397.4492.1	GO:0008643	S-adenosylmethionine biosynthetic process
Reyan73397.4492.1	GO:0006310	plant organ development
Reyan73397.4492.1	GO:0042176	intracellular transport
Reyan73397.4492.1	GO:0006783	protein repair
Reyan73397.4671.1	GO:0007186	nuclear-transcribed mRNA catabolic process
Reyan73397.4671.1	GO:0010088	positive regulation of DNA-templated transcription, elongation
Reyan73397.4671.1	GO:0006629	barbed-end actin filament capping
Reyan73397.4671.1	GO:0008652	asymmetric cell division
Reyan73397.4671.1	GO:0000266	steroid biosynthetic process
Reyan73397.4671.1	GO:0019988	mRNA splicing, via spliceosome
Reyan73397.4671.1	GO:0006096	actin filament depolymerization
Reyan73397.5119.1	GO:0007155	protein phosphorylation
Reyan73397.5119.1	GO:0007095	transmembrane transport
Reyan73397.5119.1	GO:0009773	protein refolding
Reyan73397.5119.1	GO:0006680	phosphate ion transport
Reyan73397.5119.1	GO:0016567	L-phenylalanine catabolic process
Reyan73397.5119.1	GO:0008652	asymmetric cell division
Reyan73397.5148.1	GO:0007155	protein phosphorylation
Reyan73397.5148.1	GO:0007186	nuclear-transcribed mRNA catabolic process
Reyan73397.5148.1	GO:0030042	vacuolar transport
Reyan73397.5148.2	GO:0007155	protein phosphorylation
Reyan73397.5148.2	GO:0007095	transmembrane transport
Reyan73397.5148.2	GO:0009773	protein refolding
Reyan73397.5148.2	GO:0006680	phosphate ion transport
Reyan73397.5148.2	GO:0008652	asymmetric cell division
Reyan73397.5326.2	GO:0006536	superoxide metabolic process
Reyan73397.5326.2	GO:0007186	nuclear-transcribed mRNA catabolic process
Reyan73397.5326.2	GO:0035434	protein folding
Reyan73397.5326.2	GO:0006571	microtubule-based movement
Reyan73397.5326.2	GO:0045039	DNA duplex unwinding
Reyan73397.5326.2	GO:0017183	DNA replication initiation
Reyan73397.5326.2	GO:0006396	dUMP biosynthetic process
Reyan73397.5326.2	GO:0006357	dUTP catabolic process
Reyan73397.5326.2	GO:0000226	protein ufmylation
Reyan73397.5326.2	GO:0030041	protein import into peroxisome matrix, docking
Reyan73397.5326.2	GO:0006002	negative regulation of DNA helicase activity
Reyan73397.550.6	GO:0009773	protein refolding
Reyan73397.550.6	GO:0035434	protein folding
Reyan73397.550.6	GO:0006412	autophagosome assembly
Reyan73397.550.6	GO:0019408	autophagy
Reyan73397.550.6	GO:0006564	isoprenoid biosynthetic process
Reyan73397.550.6	GO:1990116	mRNA 3'-end processing
Reyan73397.550.6	GO:2000028	ubiquinone biosynthetic process
Reyan73397.550.6	GO:0006423	regulation of flower development
Reyan73397.550.6	GO:0006596	trichome morphogenesis
Reyan73397.550.6	GO:0006325	citrate metabolic process
Reyan73397.550.6	GO:0000103	siroheme biosynthetic process
Reyan73397.550.6	GO:0007094	protein targeting to vacuole
Reyan73397.550.6	GO:0006221	acetyl-CoA metabolic process
Reyan73397.550.6	GO:0000381	farnesyl diphosphate biosynthetic process, mevalonate pathway
Reyan73397.550.6	GO:0006816	iron ion transport
Reyan73397.550.6	GO:0032147	cellular iron ion homeostasis
Reyan73397.550.6	GO:0019427	deadenylation-dependent decapping of nuclear-transcribed mRNA
Reyan73397.550.6	GO:0009638	response to desiccation
Reyan73397.550.6	GO:0019752	protein homooligomerization
Reyan73397.550.6	GO:0006890	positive regulation of catalytic activity
Reyan73397.550.6	GO:0009651	defense response to bacterium
Reyan73397.550.6	GO:0090228	isopentenyl diphosphate biosynthetic process, mevalonate pathway
Reyan73397.550.6	GO:0006606	mRNA cleavage
Reyan73397.550.6	GO:0030488	cytochrome complex assembly
Reyan73397.550.6	GO:0010088	positive regulation of DNA-templated transcription, elongation
Reyan73397.550.6	GO:0051382	spliceosomal complex assembly
Reyan73397.550.6	GO:0051304	regulation of RNA metabolic process
Reyan73397.550.6	GO:0009639	thylakoid membrane organization
Reyan73397.550.6	GO:0007205	heme transport
Reyan73397.5782.1	GO:0007155	protein phosphorylation
Reyan73397.5782.1	GO:0007095	transmembrane transport
Reyan73397.5782.1	GO:0009773	protein refolding
Reyan73397.5782.1	GO:0006816	iron ion transport
Reyan73397.5782.1	GO:0032147	cellular iron ion homeostasis
Reyan73397.5782.1	GO:0006680	phosphate ion transport
Reyan73397.5782.1	GO:0016567	L-phenylalanine catabolic process
Reyan73397.5782.2	GO:0007155	protein phosphorylation
Reyan73397.5782.2	GO:0007095	transmembrane transport
Reyan73397.5782.2	GO:0009773	protein refolding
Reyan73397.5782.2	GO:0006680	phosphate ion transport
Reyan73397.5782.2	GO:0008652	asymmetric cell division
Reyan73397.5782.4	GO:0007155	protein phosphorylation
Reyan73397.5782.4	GO:0007095	transmembrane transport
Reyan73397.5782.4	GO:0009773	protein refolding
Reyan73397.5782.4	GO:0006680	phosphate ion transport
Reyan73397.5782.4	GO:0008652	asymmetric cell division
Reyan73397.5782.4	GO:0043161	response to nitrate
Reyan73397.5782.4	GO:0006644	nitrate transport
Reyan73397.5782.4	GO:0042147	radial pattern formation
Reyan73397.5863.2	GO:0007155	protein phosphorylation
Reyan73397.5863.2	GO:0007095	transmembrane transport
Reyan73397.5863.2	GO:0031047	G protein-coupled receptor signaling pathway
Reyan73397.5863.2	GO:0043161	response to nitrate
Reyan73397.5863.2	GO:0006644	nitrate transport
Reyan73397.5863.2	GO:0009738	phosphate-containing compound metabolic process
Reyan73397.5863.2	GO:0019684	dolichyl monophosphate biosynthetic process
Reyan73397.5863.3	GO:0007155	protein phosphorylation
Reyan73397.5863.3	GO:0007095	transmembrane transport
Reyan73397.5863.3	GO:0009773	protein refolding
Reyan73397.6847.1	GO:0007155	protein phosphorylation
Reyan73397.6847.1	GO:0010447	oxidation-reduction process
Reyan73397.6847.1	GO:0042546	glutathione metabolic process
Reyan73397.6847.1	GO:0006535	D-xylose metabolic process
Reyan73397.6847.1	GO:0009165	purine nucleobase metabolic process
Reyan73397.6847.1	GO:0006471	male meiotic nuclear division
Reyan73397.6847.1	GO:0009451	female meiotic nuclear division
Reyan73397.6847.1	GO:0042256	protein N-linked glycosylation via asparagine
Reyan73397.6847.1	GO:0006426	nucleoside diphosphate phosphorylation
Reyan73397.6847.1	GO:0006090	GTP biosynthetic process
Reyan73397.6847.1	GO:0071025	UTP biosynthetic process
Reyan73397.6847.1	GO:0048280	protein maturation by [4Fe-4S] cluster transfer
Reyan73397.6880.2	GO:0007155	protein phosphorylation
Reyan73397.6880.2	GO:0007095	transmembrane transport
Reyan73397.6880.2	GO:0009773	protein refolding
Reyan73397.6880.2	GO:0006816	iron ion transport
Reyan73397.6880.2	GO:0032147	cellular iron ion homeostasis
Reyan73397.6880.2	GO:0006680	phosphate ion transport
Reyan73397.6880.2	GO:0016567	L-phenylalanine catabolic process
Reyan73397.6880.2	GO:0008652	asymmetric cell division
Reyan73397.6937.1	GO:0010447	oxidation-reduction process
Reyan73397.6937.1	GO:0042546	glutathione metabolic process
Reyan73397.6937.1	GO:0045039	DNA duplex unwinding
Reyan73397.6937.1	GO:0017183	DNA replication initiation
Reyan73397.6937.1	GO:0006813	plant-type cell wall organization or biogenesis
Reyan73397.6937.1	GO:0006506	positive regulation of transcription by RNA polymerase II
Reyan73397.6937.1	GO:0006635	regulation of transcription, DNA-templated
Reyan73397.6937.1	GO:0042176	intracellular transport
Reyan73397.6985.1	GO:0007155	protein phosphorylation
Reyan73397.6985.1	GO:0007095	transmembrane transport
Reyan73397.6985.1	GO:0009773	protein refolding
Reyan73397.6985.1	GO:0006680	phosphate ion transport
Reyan73397.6985.1	GO:0043161	response to nitrate
Reyan73397.6985.1	GO:0006644	nitrate transport
Reyan73397.7102.1	GO:0016973	sphingolipid metabolic process
Reyan73397.7102.1	GO:0006536	superoxide metabolic process
Reyan73397.7102.1	GO:0007186	nuclear-transcribed mRNA catabolic process
Reyan73397.7102.1	GO:0035434	protein folding
Reyan73397.7102.1	GO:0045039	DNA duplex unwinding
Reyan73397.7102.1	GO:0017183	DNA replication initiation
Reyan73397.7102.1	GO:0006418	chromatin silencing at telomere
Reyan73397.7102.1	GO:0006002	negative regulation of DNA helicase activity
Reyan73397.7102.1	GO:0003333	positive regulation of transcription, DNA-templated
Reyan73397.7102.1	GO:0006952	glyoxylate cycle
Reyan73397.7103.1	GO:0007155	protein phosphorylation
Reyan73397.7103.1	GO:0009773	protein refolding
Reyan73397.7103.1	GO:0009234	response to heat
Reyan73397.7103.1	GO:0035434	protein folding
Reyan73397.7103.1	GO:0008652	asymmetric cell division
Reyan73397.7103.1	GO:0045039	DNA duplex unwinding
Reyan73397.7103.1	GO:0017183	DNA replication initiation
Reyan73397.7103.2	GO:0006596	trichome morphogenesis
Reyan73397.7103.2	GO:0009638	response to desiccation
Reyan73397.7103.2	GO:2000762	mitotic spindle assembly checkpoint
Reyan73397.7103.2	GO:0009249	signal transduction
Reyan73397.7103.2	GO:1900034	calcium ion transport
Reyan73397.7103.2	GO:0006401	positive regulation of superoxide dismutase activity
Reyan73397.7103.2	GO:0010265	NADP biosynthetic process
Reyan73397.7103.2	GO:0015770	NAD metabolic process
Reyan73397.7617.1	GO:0007155	protein phosphorylation
Reyan73397.7617.1	GO:0007095	transmembrane transport
Reyan73397.7617.1	GO:0009773	protein refolding
Reyan73397.7617.1	GO:0006629	barbed-end actin filament capping
Reyan73397.7617.1	GO:0006680	phosphate ion transport
Reyan73397.7617.1	GO:0043161	response to nitrate
Reyan73397.7617.1	GO:0006644	nitrate transport
Reyan73397.7875.1	GO:0007155	protein phosphorylation
Reyan73397.7875.1	GO:0007095	transmembrane transport
Reyan73397.7875.1	GO:0009773	protein refolding
Reyan73397.7875.1	GO:0006680	phosphate ion transport
Reyan73397.7875.1	GO:0043161	response to nitrate
Reyan73397.7875.1	GO:0006644	nitrate transport
Reyan73397.7875.2	GO:0007155	protein phosphorylation
Reyan73397.7875.2	GO:0007095	transmembrane transport
Reyan73397.7875.2	GO:0009773	protein refolding
Reyan73397.7875.2	GO:0006680	phosphate ion transport
Reyan73397.7875.2	GO:0008652	asymmetric cell division
Reyan73397.7983.1	GO:0007155	protein phosphorylation
Reyan73397.7983.1	GO:0007095	transmembrane transport
Reyan73397.7983.1	GO:0009773	protein refolding
Reyan73397.7983.1	GO:0035434	protein folding
Reyan73397.7983.1	GO:0006680	phosphate ion transport
Reyan73397.7983.1	GO:0043161	response to nitrate
Reyan73397.7983.1	GO:0006644	nitrate transport
Reyan73397.7983.2	GO:0007155	protein phosphorylation
Reyan73397.7983.2	GO:0009773	protein refolding
Reyan73397.7983.2	GO:0035434	protein folding
Reyan73397.7983.2	GO:0006414	carbohydrate metabolic process
Reyan73397.7983.2	GO:0007142	cell wall biogenesis
Reyan73397.7983.2	GO:0017183	DNA replication initiation
Reyan73397.7983.2	GO:0000045	cellular glucan metabolic process
Reyan73397.7983.2	GO:0032456	xyloglucan metabolic process
Reyan73397.7985.1	GO:0007155	protein phosphorylation
Reyan73397.7985.1	GO:0007186	nuclear-transcribed mRNA catabolic process
Reyan73397.7985.1	GO:0035434	protein folding
Reyan73397.7985.1	GO:0008652	asymmetric cell division
Reyan73397.7985.1	GO:0006414	carbohydrate metabolic process
Reyan73397.7985.1	GO:0007020	proteolysis
Reyan73397.7985.1	GO:0009306	plant-type cell wall organization
Reyan73397.7985.1	GO:0045039	DNA duplex unwinding
Reyan73397.7985.1	GO:0017183	DNA replication initiation
Reyan73397.7985.1	GO:0008356	positive regulation of ubiquitin protein ligase activity
Reyan73397.7985.1	GO:0000045	cellular glucan metabolic process
Reyan73397.7985.1	GO:0032456	xyloglucan metabolic process
Reyan73397.7985.1	GO:0042026	biosynthetic process
Reyan73397.7985.1	GO:0009415	spindle assembly
Reyan73397.7985.1	GO:0006366	phosphatidylinositol phosphorylation
Reyan73397.7985.1	GO:0042779	lipid biosynthetic process
Reyan73397.7985.1	GO:0009933	cleavage involved in rRNA processing
Reyan73397.7985.2	GO:0007155	protein phosphorylation
Reyan73397.7985.2	GO:0007095	transmembrane transport
Reyan73397.7985.2	GO:0009773	protein refolding
Reyan73397.7985.3	GO:0007155	protein phosphorylation
Reyan73397.7985.3	GO:0007186	nuclear-transcribed mRNA catabolic process
Reyan73397.7985.3	GO:0009933	cleavage involved in rRNA processing
Reyan73397.7985.4	GO:0007155	protein phosphorylation
Reyan73397.7985.4	GO:0007095	transmembrane transport
Reyan73397.7985.4	GO:0010447	oxidation-reduction process
Reyan73397.7985.4	GO:0006680	phosphate ion transport
Reyan73397.7985.4	GO:0006637	male meiosis II
Reyan73397.7985.4	GO:0009165	purine nucleobase metabolic process
Reyan73397.7985.4	GO:0006241	abscisic acid-activated signaling pathway
Reyan73397.7985.4	GO:0019464	carbohydrate derivative metabolic process
Reyan73397.8417.2	GO:0007155	protein phosphorylation
Reyan73397.8417.2	GO:0000266	steroid biosynthetic process
Reyan73397.8417.2	GO:0009644	proton export across plasma membrane
Reyan73397.8417.2	GO:0008643	S-adenosylmethionine biosynthetic process
Reyan73397.8417.2	GO:0006913	vesicle fusion with Golgi apparatus
Reyan73397.8458.9	GO:0006813	plant-type cell wall organization or biogenesis
Reyan73397.8458.9	GO:0006241	abscisic acid-activated signaling pathway
Reyan73397.8564.1	GO:0007155	protein phosphorylation
Reyan73397.8564.1	GO:0010447	oxidation-reduction process
Reyan73397.8564.1	GO:0006635	regulation of transcription, DNA-templated
Reyan73397.9061.1	GO:0007155	protein phosphorylation
Reyan73397.9061.1	GO:0007095	transmembrane transport
Reyan73397.9061.1	GO:0006680	phosphate ion transport
Reyan73397.9061.1	GO:0016567	L-phenylalanine catabolic process
Reyan73397.9061.3	GO:0007155	protein phosphorylation
Reyan73397.9061.3	GO:0010447	oxidation-reduction process
Reyan73397.9061.4	GO:0007155	protein phosphorylation
Reyan73397.9061.4	GO:0007095	transmembrane transport
Reyan73397.9061.4	GO:0009773	protein refolding
Reyan73397.9061.4	GO:0006680	phosphate ion transport
Reyan73397.9061.4	GO:0016567	L-phenylalanine catabolic process
Reyan73397.9138.1	GO:0009234	response to heat
Reyan73397.9138.1	GO:0008652	asymmetric cell division
Reyan73397.9138.1	GO:0045039	DNA duplex unwinding
Reyan73397.9138.1	GO:0017183	DNA replication initiation
Reyan73397.9138.1	GO:0030042	vacuolar transport
Reyan73397.9138.1	GO:0006096	actin filament depolymerization
Reyan73397.9138.1	GO:0009439	vesicle-mediated transport
Reyan73397.9151.5	GO:0015743	protein N-linked glycosylation
Reyan73397.9151.5	GO:2000028	ubiquinone biosynthetic process
Reyan73397.9151.5	GO:0009651	defense response to bacterium
Reyan73397.9151.5	GO:0006096	actin filament depolymerization
Reyan73397.9151.5	GO:0009439	vesicle-mediated transport
Reyan73397.9151.5	GO:0006662	proton transmembrane transport
Reyan73397.9151.5	GO:0032784	electron transport chain
Reyan73397.9151.5	GO:0009152	nucleobase-containing compound metabolic process
Reyan73397.9151.5	GO:0016126	defense response to fungus
Reyan73397.9151.5	GO:0009086	intermembrane lipid transfer
Reyan73397.9151.5	GO:0006284	endoplasmic reticulum to Golgi vesicle-mediated transport
Reyan73397.9151.5	GO:0006165	phosphatidylserine biosynthetic process
Reyan73397.9151.5	GO:0008299	ion transmembrane transport
Reyan73397.9151.6	GO:0030042	vacuolar transport
Reyan73397.9151.6	GO:0006426	nucleoside diphosphate phosphorylation
Reyan73397.9151.6	GO:0006090	GTP biosynthetic process
Reyan73397.9151.6	GO:0071025	UTP biosynthetic process
Reyan73397.9151.6	GO:0006384	CTP biosynthetic process
Reyan73397.9151.6	GO:0032259	Golgi vesicle transport
Reyan73397.9151.6	GO:0072344	phototropism
Reyan73397.9151.6	GO:0006120	mitochondrial calcium ion homeostasis
Reyan73397.9151.6	GO:0070072	regulation of GTPase activity
Reyan73397.92.1	GO:0007155	protein phosphorylation
Reyan73397.92.1	GO:0007095	transmembrane transport
Reyan73397.92.1	GO:0009773	protein refolding
Reyan73397.92.1	GO:0009234	response to heat
Reyan73397.92.1	GO:0034427	protein targeting
Reyan73397.92.1	GO:0030001	inositol biosynthetic process
Reyan73397.9247.2	GO:0007155	protein phosphorylation
Reyan73397.9247.2	GO:0007095	transmembrane transport
Reyan73397.9247.2	GO:0009773	protein refolding
Reyan73397.9247.2	GO:0006680	phosphate ion transport
Reyan73397.9247.2	GO:0006096	actin filament depolymerization
Reyan73397.9349.1	GO:0007155	protein phosphorylation
Reyan73397.9349.1	GO:0007095	transmembrane transport
Reyan73397.9349.1	GO:0001678	ion transport
Reyan73397.9349.1	GO:0015743	protein N-linked glycosylation
Reyan73397.9349.1	GO:0006535	D-xylose metabolic process
Reyan73397.9349.1	GO:0007186	nuclear-transcribed mRNA catabolic process
Reyan73397.9349.1	GO:0006414	carbohydrate metabolic process
Reyan73397.9349.1	GO:0007020	proteolysis
Reyan73397.9349.1	GO:0006571	microtubule-based movement
Reyan73397.9349.1	GO:0006471	male meiotic nuclear division
Reyan73397.9349.1	GO:0009451	female meiotic nuclear division
Reyan73397.9349.1	GO:0046488	regulation of monopolar cell growth
Reyan73397.9349.1	GO:0006096	actin filament depolymerization
Reyan73397.9349.1	GO:0006470	nucleosome assembly
Reyan73397.9349.1	GO:0042744	anion transport
XR_002490667.1	GO:0007155	protein phosphorylation
XR_002490667.1	GO:0007095	transmembrane transport
XR_002490667.1	GO:0006564	isoprenoid biosynthetic process
XR_002490667.1	GO:0006629	barbed-end actin filament capping
XR_002490667.1	GO:0006680	phosphate ion transport
XR_002490804.1	GO:0007155	protein phosphorylation
XR_002490804.1	GO:0007095	transmembrane transport
XR_002490804.1	GO:0009773	protein refolding
XR_002490806.1	GO:0009737	translation
XR_002490806.1	GO:0009664	formaldehyde catabolic process
XR_002491050.1	GO:0010447	oxidation-reduction process
XR_002491050.1	GO:0042546	glutathione metabolic process
XR_002491050.1	GO:0006536	superoxide metabolic process
XR_002491050.1	GO:0007186	nuclear-transcribed mRNA catabolic process
XR_002491050.1	GO:0035434	protein folding
XR_002491050.1	GO:0006672	defense response
XR_002491050.1	GO:0045039	DNA duplex unwinding
XR_002491050.1	GO:0017183	DNA replication initiation
XR_002491050.1	GO:0006241	abscisic acid-activated signaling pathway
XR_002491050.1	GO:0016125	dolichol biosynthetic process
XR_002491050.1	GO:0006506	positive regulation of transcription by RNA polymerase II
XR_002491050.1	GO:0006418	chromatin silencing at telomere
XR_002491050.1	GO:0006426	nucleoside diphosphate phosphorylation
XR_002491050.1	GO:0006090	GTP biosynthetic process
XR_002491050.1	GO:0071025	UTP biosynthetic process
XR_002491050.1	GO:0006384	CTP biosynthetic process
XR_002491050.1	GO:0006886	chromosome condensation
XR_002491050.1	GO:0000272	tetrahydrofolate metabolic process
XR_002491050.1	GO:0006623	regulation of nuclear division
XR_002491050.1	GO:0006342	negative regulation of ubiquitin protein ligase activity
XR_002491059.1	GO:0007155	protein phosphorylation
XR_002491059.1	GO:0007095	transmembrane transport
XR_002491059.1	GO:0006680	phosphate ion transport
XR_002491059.1	GO:0008652	asymmetric cell division
XR_002491059.1	GO:0031047	G protein-coupled receptor signaling pathway
XR_002491059.1	GO:0043161	response to nitrate
XR_002491059.1	GO:0006644	nitrate transport
XR_002491069.1	GO:0007155	protein phosphorylation
XR_002491069.1	GO:0007095	transmembrane transport
XR_002491069.1	GO:0001678	ion transport
XR_002491069.1	GO:0007186	nuclear-transcribed mRNA catabolic process
XR_002491069.1	GO:0008652	asymmetric cell division
XR_002491069.1	GO:0007142	cell wall biogenesis
XR_002491069.1	GO:0019264	lipid transport
XR_002491069.1	GO:0000045	cellular glucan metabolic process
XR_002491069.1	GO:0032456	xyloglucan metabolic process
XR_002491069.1	GO:0031047	G protein-coupled receptor signaling pathway
XR_002491069.1	GO:0043161	response to nitrate
XR_002491069.1	GO:0006644	nitrate transport
XR_002491069.1	GO:0042147	radial pattern formation
XR_002491130.1	GO:0007155	protein phosphorylation
XR_002491130.1	GO:0007095	transmembrane transport
XR_002491130.1	GO:0010447	oxidation-reduction process
XR_002491130.1	GO:0007140	response to oxidative stress
XR_002491130.1	GO:0001678	ion transport
XR_002491130.1	GO:0006680	phosphate ion transport
XR_002491130.1	GO:0016567	L-phenylalanine catabolic process
XR_002491130.1	GO:0008652	asymmetric cell division
XR_002491130.1	GO:0007020	proteolysis
XR_002491130.1	GO:0000045	cellular glucan metabolic process
XR_002491130.1	GO:0032456	xyloglucan metabolic process
XR_002491130.1	GO:0009956	potassium ion transmembrane transport
XR_002491130.1	GO:0043161	response to nitrate
XR_002491130.1	GO:0006644	nitrate transport
XR_002491130.1	GO:0042147	radial pattern formation
XR_002491130.1	GO:0051513	trehalose biosynthetic process
XR_002491266.1	GO:0007155	protein phosphorylation
XR_002491266.1	GO:0007095	transmembrane transport
XR_002491266.1	GO:0001678	ion transport
[truncated: 659 more rows]

## Sheet: Flower_mean
Table S3.5 The functional profile of flower tissue-specific lncRNAs
LncRNAId	GOId	Term
Reyan73397.10442.4	GO:0000077	microtubule-based movement
Reyan73397.10442.4	GO:0072423	DNA replication initiation
Reyan73397.10442.4	GO:0001678	mitotic spindle assembly checkpoint
Reyan73397.10442.4	GO:0006436	positive regulation of ubiquitin protein ligase activity
Reyan73397.10442.4	GO:0006433	DNA duplex unwinding
Reyan73397.10442.4	GO:0040029	DNA replication
Reyan73397.10442.4	GO:0030036	negative regulation of DNA helicase activity
Reyan73397.10442.4	GO:0006002	positive regulation of transcription, DNA-templated
Reyan73397.10442.4	GO:0019264	nuclear-transcribed mRNA catabolic process
Reyan73397.10466.1	GO:0006813	regulation of transcription, DNA-templated
Reyan73397.10466.1	GO:0046653	positive regulation of transcription by RNA polymerase II
Reyan73397.10466.1	GO:0000398	nicotianamine biosynthetic process
Reyan73397.10466.1	GO:0019988	plant-type cell wall organization
Reyan73397.10466.1	GO:0006568	xylan biosynthetic process
Reyan73397.10466.1	GO:0048280	stomatal complex development
Reyan73397.10466.1	GO:0015693	multicellular organism development
Reyan73397.10466.1	GO:0006265	developmental process
Reyan73397.10466.1	GO:0009651	fatty acid metabolic process
Reyan73397.10466.1	GO:0008033	embryo development ending in seed dormancy
Reyan73397.10466.1	GO:0044249	ubiquinone biosynthetic process
Reyan73397.10466.1	GO:0006357	heme transport
Reyan73397.10466.1	GO:0009073	mismatch repair
Reyan73397.10466.1	GO:0046034	activation of protein kinase activity
Reyan73397.10466.1	GO:0072344	regulation of mitotic spindle organization
Reyan73397.10466.1	GO:0016575	regulation of microtubule-based process
Reyan73397.10466.1	GO:0006259	dephosphorylation of RNA polymerase II C-terminal domain
Reyan73397.10466.1	GO:1904668	leaf formation
Reyan73397.10557.1	GO:0006869	response to auxin
Reyan73397.10557.1	GO:0006275	lipid metabolic process
Reyan73397.10586.7	GO:0006165	regulation of circadian rhythm
Reyan73397.10586.7	GO:0006471	oxidation-reduction process
Reyan73397.10586.7	GO:0009651	fatty acid metabolic process
Reyan73397.10586.7	GO:0044249	ubiquinone biosynthetic process
Reyan73397.10586.7	GO:0042256	sulfate transport
Reyan73397.10586.7	GO:0006614	transmembrane transport
Reyan73397.10586.7	GO:0045892	sterol biosynthetic process
Reyan73397.10586.7	GO:0000911	base-excision repair
Reyan73397.10586.7	GO:0016310	defense response
Reyan73397.10586.7	GO:0008272	aromatic amino acid family biosynthetic process
Reyan73397.10586.7	GO:0019354	spermine biosynthetic process
Reyan73397.10586.7	GO:0009098	spermidine biosynthetic process
Reyan73397.10586.7	GO:0016192	DNA methylation
Reyan73397.10684.2	GO:0019988	plant-type cell wall organization
Reyan73397.10684.2	GO:0006568	xylan biosynthetic process
Reyan73397.10684.2	GO:0043039	regulation of flower development
Reyan73397.10684.2	GO:0045454	tRNA wobble adenosine to inosine editing
Reyan73397.10684.2	GO:0000160	plant-type secondary cell wall biogenesis
Reyan73397.10768.1	GO:0006526	carbohydrate metabolic process
Reyan73397.10768.1	GO:0006629	cation transport
Reyan73397.10768.1	GO:0009116	cell wall modification
Reyan73397.10768.1	GO:0006869	response to auxin
Reyan73397.10768.1	GO:0032784	hexose metabolic process
Reyan73397.10768.1	GO:0006289	clathrin coat assembly
Reyan73397.10768.1	GO:0007155	systemic acquired resistance
Reyan73397.10768.1	GO:0006302	regulation of monopolar cell growth
Reyan73397.10768.1	GO:0016310	defense response
Reyan73397.10768.1	GO:0005975	abscisic acid-activated signaling pathway
Reyan73397.11186.1	GO:0046653	positive regulation of transcription by RNA polymerase II
Reyan73397.11186.1	GO:0006526	carbohydrate metabolic process
Reyan73397.11186.1	GO:0009116	cell wall modification
Reyan73397.11186.1	GO:0032784	hexose metabolic process
Reyan73397.11186.1	GO:0006289	clathrin coat assembly
Reyan73397.11186.1	GO:0007155	systemic acquired resistance
Reyan73397.11186.1	GO:0043039	regulation of flower development
Reyan73397.11186.1	GO:0006228	regulation of defense response to fungus
Reyan73397.11186.1	GO:0007275	glycerolipid biosynthetic process
Reyan73397.11186.1	GO:1902600	actin filament depolymerization
Reyan73397.11187.1	GO:0006526	carbohydrate metabolic process
Reyan73397.11187.1	GO:0010088	response to desiccation
Reyan73397.11187.1	GO:0015031	glutathione metabolic process
Reyan73397.11187.1	GO:0015979	Group II intron splicing
Reyan73397.11187.1	GO:0006637	oligopeptide transport
Reyan73397.11187.1	GO:0009733	mitochondrial ADP transmembrane transport
Reyan73397.11187.1	GO:0009086	mitochondrial ATP transmembrane transport
Reyan73397.11187.1	GO:0010315	regulation of abscisic acid biosynthetic process
Reyan73397.11187.2	GO:0009116	cell wall modification
Reyan73397.11187.2	GO:0007155	systemic acquired resistance
Reyan73397.11187.2	GO:0043039	regulation of flower development
Reyan73397.11187.2	GO:0010088	response to desiccation
Reyan73397.11187.2	GO:0015031	glutathione metabolic process
Reyan73397.11187.2	GO:0015979	Group II intron splicing
Reyan73397.11187.2	GO:0009733	mitochondrial ADP transmembrane transport
Reyan73397.11187.2	GO:0009086	mitochondrial ATP transmembrane transport
Reyan73397.11187.2	GO:0006816	mRNA splicing, via spliceosome
Reyan73397.11187.2	GO:0035434	sister chromatid cohesion
Reyan73397.11187.2	GO:0000381	hydrotropism
Reyan73397.11290.1	GO:0006526	carbohydrate metabolic process
Reyan73397.11290.1	GO:0009116	cell wall modification
Reyan73397.11290.1	GO:0006869	response to auxin
Reyan73397.11290.1	GO:0009630	carboxylic acid metabolic process
Reyan73397.11290.1	GO:0032784	hexose metabolic process
Reyan73397.11290.1	GO:0006289	clathrin coat assembly
Reyan73397.11290.1	GO:0007155	systemic acquired resistance
Reyan73397.11290.1	GO:0006284	histone exchange
Reyan73397.11290.1	GO:0101030	lipid transport
Reyan73397.11290.1	GO:0006749	branched-chain amino acid biosynthetic process
Reyan73397.12105.1	GO:0006526	carbohydrate metabolic process
Reyan73397.12105.1	GO:0006629	cation transport
Reyan73397.12105.1	GO:0009116	cell wall modification
Reyan73397.12105.1	GO:0006869	response to auxin
Reyan73397.12105.1	GO:0009630	carboxylic acid metabolic process
Reyan73397.12105.1	GO:0032784	hexose metabolic process
Reyan73397.12105.1	GO:0006289	clathrin coat assembly
Reyan73397.12105.1	GO:0007155	systemic acquired resistance
Reyan73397.12105.1	GO:0006284	histone exchange
Reyan73397.12105.1	GO:0042176	mitotic cell cycle checkpoint
Reyan73397.12105.1	GO:0005992	chromosome separation
Reyan73397.12105.1	GO:0019988	plant-type cell wall organization
Reyan73397.12105.1	GO:0101030	lipid transport
Reyan73397.12105.1	GO:0006749	branched-chain amino acid biosynthetic process
Reyan73397.12417.1	GO:0046653	positive regulation of transcription by RNA polymerase II
Reyan73397.12417.1	GO:0006526	carbohydrate metabolic process
Reyan73397.12417.1	GO:0009116	cell wall modification
Reyan73397.12417.1	GO:0006289	clathrin coat assembly
Reyan73397.12417.1	GO:0101030	lipid transport
Reyan73397.12417.1	GO:0006749	branched-chain amino acid biosynthetic process
Reyan73397.12449.1	GO:0006526	carbohydrate metabolic process
Reyan73397.12449.1	GO:0009116	cell wall modification
Reyan73397.12449.1	GO:0006471	oxidation-reduction process
Reyan73397.12449.1	GO:0006006	negative regulation of transcription, DNA-templated
Reyan73397.12449.1	GO:0071108	plasmodesmata-mediated intercellular transport
Reyan73397.12449.1	GO:0045892	sterol biosynthetic process
Reyan73397.12449.1	GO:0016560	protein phosphorylation
Reyan73397.12449.1	GO:0010468	proteolysis
Reyan73397.12449.1	GO:0042744	arachidonic acid secretion
Reyan73397.13210.1	GO:0006471	oxidation-reduction process
Reyan73397.13210.1	GO:0006414	cellular glucan metabolic process
Reyan73397.13210.1	GO:0000070	xyloglucan metabolic process
Reyan73397.13210.1	GO:0007165	cell wall biogenesis
Reyan73397.13210.1	GO:0006006	negative regulation of transcription, DNA-templated
Reyan73397.13210.1	GO:0006614	transmembrane transport
Reyan73397.13210.1	GO:0016310	defense response
Reyan73397.13210.1	GO:0015031	glutathione metabolic process
Reyan73397.13210.1	GO:0006401	response to oxidative stress
Reyan73397.13210.1	GO:0080009	hydrogen peroxide catabolic process
Reyan73397.13210.1	GO:0016036	proton export across plasma membrane
Reyan73397.13210.1	GO:0006633	chloride transport
Reyan73397.13210.1	GO:0015986	cytokinin metabolic process
Reyan73397.13210.1	GO:0006432	regulation of DNA endoreduplication
Reyan73397.13210.1	GO:0006355	'de novo' UMP biosynthetic process
Reyan73397.13210.1	GO:0010411	L-phenylalanine catabolic process
Reyan73397.13210.1	GO:0006644	prenylcysteine catabolic process
Reyan73397.14240.1	GO:0007205	maturation of LSU-rRNA from tricistronic rRNA transcript (SSU-rRNA, 5.8S rRNA, LSU-rRNA)
Reyan73397.14902.2	GO:0006813	regulation of transcription, DNA-templated
Reyan73397.14902.2	GO:0046653	positive regulation of transcription by RNA polymerase II
Reyan73397.14902.2	GO:0006914	cysteine biosynthetic process from serine
Reyan73397.14902.2	GO:0016310	defense response
Reyan73397.14902.2	GO:0006336	lignin catabolic process
Reyan73397.14902.2	GO:0007034	defense response to fungus
Reyan73397.14902.2	GO:0070588	defense response to bacterium
Reyan73397.15295.1	GO:0006526	carbohydrate metabolic process
Reyan73397.15295.1	GO:0006629	cation transport
Reyan73397.15295.1	GO:0009116	cell wall modification
Reyan73397.15295.1	GO:0006869	response to auxin
Reyan73397.15295.1	GO:0009630	carboxylic acid metabolic process
Reyan73397.15295.1	GO:0032784	hexose metabolic process
Reyan73397.15295.1	GO:0006289	clathrin coat assembly
Reyan73397.15295.1	GO:0006284	histone exchange
Reyan73397.15295.1	GO:0042176	mitotic cell cycle checkpoint
Reyan73397.15295.1	GO:0005992	chromosome separation
Reyan73397.15295.1	GO:0007015	cytoplasmic microtubule organization
Reyan73397.15295.1	GO:0019988	plant-type cell wall organization
Reyan73397.15295.1	GO:0006414	cellular glucan metabolic process
Reyan73397.15295.1	GO:0000070	xyloglucan metabolic process
Reyan73397.15295.1	GO:0007165	cell wall biogenesis
Reyan73397.15295.1	GO:0101030	lipid transport
Reyan73397.15295.1	GO:0006749	branched-chain amino acid biosynthetic process
Reyan73397.15295.1	GO:0019464	cellular amino acid metabolic process
Reyan73397.15387.2	GO:0006869	response to auxin
Reyan73397.15387.2	GO:0034968	vitamin B6 biosynthetic process
Reyan73397.15387.2	GO:0009960	pyridoxal phosphate biosynthetic process
Reyan73397.15387.2	GO:0006614	transmembrane transport
Reyan73397.15387.2	GO:0010468	proteolysis
Reyan73397.15387.2	GO:0034427	translation
Reyan73397.15387.2	GO:0008652	blue light signaling pathway
Reyan73397.15387.2	GO:0006412	carbohydrate transport
Reyan73397.15387.2	GO:0007062	zinc ion transmembrane transport
Reyan73397.15387.2	GO:0006366	regulation of auxin polar transport
Reyan73397.15387.2	GO:0006508	cellular manganese ion homeostasis
Reyan73397.15387.2	GO:0034314	steroid biosynthetic process
Reyan73397.15387.2	GO:0019408	carbon utilization
Reyan73397.15387.2	GO:0009113	leucyl-tRNA aminoacylation
Reyan73397.15387.2	GO:0044206	negative regulation of transcription by RNA polymerase III
Reyan73397.15387.2	GO:0006415	inositol phosphate biosynthetic process
Reyan73397.15387.2	GO:0045736	cell volume homeostasis
Reyan73397.15395.6	GO:0030001	microtubule-based process
Reyan73397.15395.6	GO:0015693	multicellular organism development
Reyan73397.15395.6	GO:0032886	nucleosome assembly
Reyan73397.15395.6	GO:0016560	protein phosphorylation
Reyan73397.15395.6	GO:0034427	translation
Reyan73397.15395.6	GO:0007094	translational elongation
Reyan73397.15395.6	GO:0051225	nucleotide-excision repair
Reyan73397.15395.6	GO:0006413	fructose 6-phosphate metabolic process
Reyan73397.15395.6	GO:0010265	positive regulation of growth
Reyan73397.15395.6	GO:0045944	cellular response to DNA damage stimulus
Reyan73397.15395.6	GO:0009909	protein-DNA covalent cross-linking
Reyan73397.15395.6	GO:0045927	response to metal ion
Reyan73397.15624.2	GO:0030488	electron transport chain
Reyan73397.15624.2	GO:0010241	mitochondrial electron transport, NADH to ubiquinone
Reyan73397.15624.2	GO:0030833	SRP-dependent cotranslational protein targeting to membrane
Reyan73397.15624.2	GO:0001522	intermembrane lipid transfer
Reyan73397.15624.2	GO:0010044	protein targeting
Reyan73397.15624.2	GO:0015770	positive regulation of DNA-templated transcription, elongation
Reyan73397.17076.1	GO:0006869	response to auxin
Reyan73397.17076.1	GO:0034968	vitamin B6 biosynthetic process
Reyan73397.17076.1	GO:0009960	pyridoxal phosphate biosynthetic process
Reyan73397.17076.1	GO:0006508	cellular manganese ion homeostasis
Reyan73397.17076.1	GO:0006571	phloem development
Reyan73397.17076.1	GO:0002098	glycogen biosynthetic process
Reyan73397.17559.1	GO:0006228	regulation of defense response to fungus
Reyan73397.17559.1	GO:0042256	sulfate transport
Reyan73397.17559.1	GO:0006614	transmembrane transport
Reyan73397.17559.1	GO:0006952	lipid biosynthetic process
Reyan73397.17559.1	GO:0016560	protein phosphorylation
Reyan73397.17559.1	GO:0010468	proteolysis
Reyan73397.17559.1	GO:0006633	chloride transport
Reyan73397.17559.1	GO:0007062	zinc ion transmembrane transport
Reyan73397.17559.1	GO:0006366	regulation of auxin polar transport
Reyan73397.17559.1	GO:0034314	steroid biosynthetic process
Reyan73397.17559.1	GO:0019408	carbon utilization
Reyan73397.17559.1	GO:0044206	negative regulation of transcription by RNA polymerase III
Reyan73397.17559.1	GO:0045736	cell volume homeostasis
Reyan73397.17559.1	GO:0019684	gravitropism
Reyan73397.17559.1	GO:0051276	metal ion transport
Reyan73397.17559.1	GO:0046856	ribosome biogenesis
Reyan73397.17559.1	GO:0006334	polysaccharide catabolic process
Reyan73397.17559.1	GO:0030041	spliceosomal snRNP assembly
Reyan73397.18747.1	GO:0006869	response to auxin
Reyan73397.18747.1	GO:0016579	malate transport
Reyan73397.18747.1	GO:0015693	multicellular organism development
Reyan73397.18747.1	GO:0015969	cellular ion homeostasis
Reyan73397.19153.1	GO:0006869	response to auxin
Reyan73397.19153.1	GO:0034968	vitamin B6 biosynthetic process
Reyan73397.19153.1	GO:0009960	pyridoxal phosphate biosynthetic process
Reyan73397.19153.1	GO:0006568	xylan biosynthetic process
Reyan73397.19153.1	GO:0006614	transmembrane transport
Reyan73397.19153.1	GO:0007275	glycerolipid biosynthetic process
Reyan73397.19153.1	GO:0010468	proteolysis
Reyan73397.19153.1	GO:0007062	zinc ion transmembrane transport
Reyan73397.19153.1	GO:0006366	regulation of auxin polar transport
Reyan73397.19153.1	GO:0006508	cellular manganese ion homeostasis
Reyan73397.19153.1	GO:0044206	negative regulation of transcription by RNA polymerase III
Reyan73397.19153.1	GO:0006571	phloem development
Reyan73397.19153.1	GO:0002098	glycogen biosynthetic process
Reyan73397.19153.1	GO:0019684	gravitropism
Reyan73397.19179.1	GO:0006351	copper ion transmembrane transport
Reyan73397.19179.1	GO:0006275	lipid metabolic process
Reyan73397.19220.1	GO:0006526	carbohydrate metabolic process
Reyan73397.19220.1	GO:0006629	cation transport
Reyan73397.19220.1	GO:0009116	cell wall modification
Reyan73397.19220.1	GO:0006869	response to auxin
Reyan73397.19220.1	GO:0009630	carboxylic acid metabolic process
Reyan73397.19220.1	GO:0032784	hexose metabolic process
Reyan73397.19220.1	GO:0006289	clathrin coat assembly
Reyan73397.19220.1	GO:0006284	histone exchange
Reyan73397.19220.1	GO:0042176	mitotic cell cycle checkpoint
Reyan73397.19220.1	GO:0005992	chromosome separation
Reyan73397.19220.1	GO:0007015	cytoplasmic microtubule organization
Reyan73397.19220.1	GO:0019988	plant-type cell wall organization
Reyan73397.19220.1	GO:0006414	cellular glucan metabolic process
Reyan73397.19220.1	GO:0000070	xyloglucan metabolic process
Reyan73397.19220.1	GO:0007165	cell wall biogenesis
Reyan73397.19220.1	GO:0101030	lipid transport
Reyan73397.19220.1	GO:0006749	branched-chain amino acid biosynthetic process
Reyan73397.19220.1	GO:0019464	cellular amino acid metabolic process
Reyan73397.19601.1	GO:0006869	response to auxin
Reyan73397.19601.1	GO:0016125	GMP biosynthetic process
Reyan73397.19601.1	GO:0016579	malate transport
Reyan73397.19601.1	GO:0015693	multicellular organism development
Reyan73397.19601.1	GO:0006401	response to oxidative stress
Reyan73397.19601.1	GO:0046856	ribosome biogenesis
Reyan73397.19601.1	GO:0015969	cellular ion homeostasis
Reyan73397.20051.2	GO:0006869	response to auxin
Reyan73397.20051.2	GO:0016125	GMP biosynthetic process
Reyan73397.20051.2	GO:0016579	malate transport
Reyan73397.20051.2	GO:0015693	multicellular organism development
Reyan73397.20051.2	GO:0007205	maturation of LSU-rRNA from tricistronic rRNA transcript (SSU-rRNA, 5.8S rRNA, LSU-rRNA)
Reyan73397.20051.2	GO:0034427	translation
Reyan73397.20051.2	GO:0019408	carbon utilization
Reyan73397.20051.2	GO:0009909	protein-DNA covalent cross-linking
Reyan73397.20051.2	GO:0046856	ribosome biogenesis
Reyan73397.20051.2	GO:0015969	cellular ion homeostasis
Reyan73397.20051.2	GO:0006470	protein metabolic process
Reyan73397.20051.2	GO:0022900	maturation of LSU-rRNA
Reyan73397.20051.2	GO:0050482	rRNA methylation
Reyan73397.2075.1	GO:0006783	transcription, DNA-templated
Reyan73397.2075.1	GO:0007020	triterpenoid biosynthetic process
Reyan73397.2075.1	GO:0015689	histone acetylation
Reyan73397.2075.1	GO:0006073	kinetochore assembly
Reyan73397.2075.1	GO:0009416	NAD biosynthetic process
Reyan73397.2075.1	GO:0120029	purine nucleotide biosynthetic process
Reyan73397.2075.1	GO:0016125	GMP biosynthetic process
Reyan73397.2075.1	GO:0045039	gluconeogenesis
Reyan73397.2075.1	GO:0006564	NADP biosynthetic process
Reyan73397.2075.1	GO:0090228	NAD metabolic process
Reyan73397.2075.1	GO:0006506	ribosomal large subunit assembly
Reyan73397.21284.8	GO:0019264	nuclear-transcribed mRNA catabolic process
Reyan73397.21285.1	GO:0006526	carbohydrate metabolic process
Reyan73397.21285.1	GO:0006629	cation transport
Reyan73397.21285.1	GO:0009116	cell wall modification
Reyan73397.21285.1	GO:0009630	carboxylic acid metabolic process
Reyan73397.21285.1	GO:0032784	hexose metabolic process
Reyan73397.21285.1	GO:0006289	clathrin coat assembly
Reyan73397.21285.1	GO:0007155	systemic acquired resistance
Reyan73397.21285.1	GO:0006284	histone exchange
Reyan73397.21285.1	GO:0019464	cellular amino acid metabolic process
Reyan73397.21285.1	GO:0006302	regulation of monopolar cell growth
Reyan73397.21285.1	GO:0016310	defense response
Reyan73397.21285.1	GO:1902600	actin filament depolymerization
Reyan73397.21285.2	GO:0006526	carbohydrate metabolic process
Reyan73397.21285.2	GO:0006629	cation transport
Reyan73397.21285.2	GO:0009116	cell wall modification
Reyan73397.21285.2	GO:0006869	response to auxin
Reyan73397.21285.2	GO:0032784	hexose metabolic process
Reyan73397.21285.2	GO:0006289	clathrin coat assembly
Reyan73397.21285.2	GO:0006284	histone exchange
Reyan73397.21285.2	GO:0007015	cytoplasmic microtubule organization
Reyan73397.21285.2	GO:1902600	actin filament depolymerization
Reyan73397.21285.3	GO:0006526	carbohydrate metabolic process
Reyan73397.21285.3	GO:0006629	cation transport
Reyan73397.21285.3	GO:0009116	cell wall modification
Reyan73397.21285.3	GO:0032784	hexose metabolic process
Reyan73397.21285.3	GO:0006289	clathrin coat assembly
Reyan73397.21285.3	GO:0007155	systemic acquired resistance
Reyan73397.21285.3	GO:0006302	regulation of monopolar cell growth
Reyan73397.21285.3	GO:0016310	defense response
Reyan73397.21285.3	GO:1902600	actin filament depolymerization
Reyan73397.21345.1	GO:0006471	oxidation-reduction process
Reyan73397.21345.1	GO:0043039	regulation of flower development
Reyan73397.21345.1	GO:0010088	response to desiccation
Reyan73397.21345.1	GO:0015031	glutathione metabolic process
Reyan73397.2156.12	GO:0030433	male meiosis II
Reyan73397.2156.12	GO:0000077	microtubule-based movement
Reyan73397.2156.12	GO:0072423	DNA replication initiation
Reyan73397.2156.12	GO:0001678	mitotic spindle assembly checkpoint
Reyan73397.2156.12	GO:0000413	cellulose microfibril organization
Reyan73397.2156.12	GO:0071805	deoxyribonucleotide biosynthetic process
Reyan73397.2156.12	GO:0009058	dUMP biosynthetic process
Reyan73397.2156.12	GO:0042752	dUTP catabolic process
Reyan73397.2156.12	GO:0030001	microtubule-based process
Reyan73397.2156.12	GO:0042026	cell division
Reyan73397.2156.12	GO:0006221	actin filament bundle assembly
Reyan73397.2156.12	GO:0046274	meiotic cell cycle
Reyan73397.2156.12	GO:0006310	regulation of nuclear division
Reyan73397.2156.12	GO:0016567	negative regulation of ubiquitin protein ligase activity
Reyan73397.2156.12	GO:0019856	[2Fe-2S] cluster assembly
Reyan73397.21637.5	GO:0009416	NAD biosynthetic process
Reyan73397.21637.5	GO:0006165	regulation of circadian rhythm
Reyan73397.21637.5	GO:0044249	ubiquinone biosynthetic process
Reyan73397.21637.5	GO:0006914	cysteine biosynthetic process from serine
Reyan73397.21637.5	GO:0009073	mismatch repair
Reyan73397.21637.5	GO:0046034	activation of protein kinase activity
Reyan73397.21637.5	GO:0072344	regulation of mitotic spindle organization
Reyan73397.21637.5	GO:0006259	dephosphorylation of RNA polymerase II C-terminal domain
Reyan73397.21637.5	GO:0010265	positive regulation of growth
Reyan73397.21637.5	GO:0045893	nitrogen compound metabolic process
Reyan73397.21637.5	GO:0030071	S-adenosylmethionine biosynthetic process
Reyan73397.21637.5	GO:0009165	tryptophan catabolic process to kynurenine
Reyan73397.21637.5	GO:0016311	plant organ development
Reyan73397.21637.5	GO:0006457	cell differentiation
Reyan73397.21637.5	GO:0009972	very long-chain fatty acid biosynthetic process
Reyan73397.2214.1	GO:0006526	carbohydrate metabolic process
Reyan73397.2214.1	GO:0006629	cation transport
Reyan73397.2214.1	GO:0009116	cell wall modification
Reyan73397.2214.1	GO:0006869	response to auxin
Reyan73397.2214.1	GO:0009630	carboxylic acid metabolic process
Reyan73397.2214.1	GO:0032784	hexose metabolic process
Reyan73397.2214.1	GO:0006289	clathrin coat assembly
Reyan73397.2214.1	GO:0006284	histone exchange
Reyan73397.2214.1	GO:0042176	mitotic cell cycle checkpoint
Reyan73397.2214.1	GO:0005992	chromosome separation
Reyan73397.2214.1	GO:0007015	cytoplasmic microtubule organization
Reyan73397.22279.6	GO:0006869	response to auxin
Reyan73397.22279.6	GO:0006351	copper ion transmembrane transport
Reyan73397.22279.6	GO:0006275	lipid metabolic process
Reyan73397.22938.29	GO:0009416	NAD biosynthetic process
Reyan73397.22938.29	GO:0048544	ATP-dependent chromatin remodeling
Reyan73397.22938.29	GO:0016560	protein phosphorylation
Reyan73397.22938.29	GO:0007205	maturation of LSU-rRNA from tricistronic rRNA transcript (SSU-rRNA, 5.8S rRNA, LSU-rRNA)
Reyan73397.22938.29	GO:0006508	cellular manganese ion homeostasis
Reyan73397.22938.29	GO:0032147	cysteinyl-tRNA aminoacylation
Reyan73397.22938.29	GO:0007142	chromatin remodeling
Reyan73397.22938.29	GO:0006511	histidine biosynthetic process
Reyan73397.23376.15	GO:0019988	plant-type cell wall organization
Reyan73397.23376.15	GO:0006568	xylan biosynthetic process
Reyan73397.23376.15	GO:0043039	regulation of flower development
Reyan73397.23376.15	GO:0045454	tRNA wobble adenosine to inosine editing
Reyan73397.23376.15	GO:0000160	plant-type secondary cell wall biogenesis
Reyan73397.23838.1	GO:0006869	response to auxin
Reyan73397.23838.1	GO:0009416	NAD biosynthetic process
Reyan73397.23838.1	GO:0006275	lipid metabolic process
Reyan73397.23838.1	GO:0006816	mRNA splicing, via spliceosome
Reyan73397.25049.1	GO:0006526	carbohydrate metabolic process
Reyan73397.25049.1	GO:0006629	cation transport
Reyan73397.25049.1	GO:0009116	cell wall modification
Reyan73397.25049.1	GO:0006869	response to auxin
Reyan73397.25049.1	GO:0009630	carboxylic acid metabolic process
Reyan73397.25049.1	GO:0032784	hexose metabolic process
Reyan73397.25049.1	GO:0006289	clathrin coat assembly
Reyan73397.25049.1	GO:0006284	histone exchange
Reyan73397.25049.1	GO:0042176	mitotic cell cycle checkpoint
Reyan73397.25049.1	GO:0005992	chromosome separation
Reyan73397.25049.1	GO:0007015	cytoplasmic microtubule organization
Reyan73397.25049.1	GO:0019988	plant-type cell wall organization
Reyan73397.25049.1	GO:0006414	cellular glucan metabolic process
Reyan73397.25049.1	GO:0000070	xyloglucan metabolic process
Reyan73397.25049.1	GO:0007165	cell wall biogenesis
Reyan73397.25049.1	GO:0101030	lipid transport
Reyan73397.25049.1	GO:0006749	branched-chain amino acid biosynthetic process
Reyan73397.25049.1	GO:0019464	cellular amino acid metabolic process
Reyan73397.25408.1	GO:0006869	response to auxin
Reyan73397.25408.1	GO:0008652	blue light signaling pathway
Reyan73397.26335.1	GO:0006526	carbohydrate metabolic process
Reyan73397.26335.1	GO:0006629	cation transport
Reyan73397.26335.1	GO:0009116	cell wall modification
Reyan73397.26335.1	GO:0006869	response to auxin
Reyan73397.26335.1	GO:0009630	carboxylic acid metabolic process
Reyan73397.26335.1	GO:0032784	hexose metabolic process
Reyan73397.26335.1	GO:0006289	clathrin coat assembly
Reyan73397.26335.1	GO:0006284	histone exchange
Reyan73397.26335.1	GO:0042176	mitotic cell cycle checkpoint
Reyan73397.26335.1	GO:0005992	chromosome separation
Reyan73397.26335.1	GO:0007015	cytoplasmic microtubule organization
Reyan73397.26335.1	GO:0019988	plant-type cell wall organization
Reyan73397.26335.1	GO:0006414	cellular glucan metabolic process
Reyan73397.26335.1	GO:0000070	xyloglucan metabolic process
Reyan73397.26335.1	GO:0007165	cell wall biogenesis
Reyan73397.26335.1	GO:0101030	lipid transport
Reyan73397.26335.1	GO:0006749	branched-chain amino acid biosynthetic process
Reyan73397.26335.1	GO:0019464	cellular amino acid metabolic process
Reyan73397.26711.1	GO:0006351	copper ion transmembrane transport
Reyan73397.26711.1	GO:0006275	lipid metabolic process
Reyan73397.26711.1	GO:0010265	positive regulation of growth
Reyan73397.26711.1	GO:0009052	protein refolding
Reyan73397.26711.1	GO:0006426	protein insertion into mitochondrial inner membrane
Reyan73397.26714.1	GO:0009772	Golgi organization
Reyan73397.26714.1	GO:0006351	copper ion transmembrane transport
Reyan73397.26714.1	GO:0006396	guard cell differentiation
Reyan73397.26714.1	GO:0034427	translation
Reyan73397.26714.1	GO:0010265	positive regulation of growth
Reyan73397.26714.1	GO:0009052	protein refolding
Reyan73397.26714.1	GO:0006426	protein insertion into mitochondrial inner membrane
Reyan73397.26714.1	GO:0006811	rescue of stalled ribosome
Reyan73397.26714.1	GO:0006520	regulation of asymmetric cell division
Reyan73397.26714.1	GO:0006270	peroxisome fission
Reyan73397.26931.2	GO:0006813	regulation of transcription, DNA-templated
Reyan73397.26931.2	GO:0046653	positive regulation of transcription by RNA polymerase II
Reyan73397.27245.1	GO:0006526	carbohydrate metabolic process
Reyan73397.27245.1	GO:0006629	cation transport
Reyan73397.27245.1	GO:0009116	cell wall modification
Reyan73397.27245.1	GO:0032784	hexose metabolic process
Reyan73397.27245.1	GO:0006289	clathrin coat assembly
Reyan73397.27245.1	GO:0006284	histone exchange
Reyan73397.27245.1	GO:0042176	mitotic cell cycle checkpoint
Reyan73397.27245.1	GO:0005992	chromosome separation
Reyan73397.27245.1	GO:0007015	cytoplasmic microtubule organization
Reyan73397.27245.1	GO:1902600	actin filament depolymerization
Reyan73397.29147.3	GO:0006813	regulation of transcription, DNA-templated
Reyan73397.29147.3	GO:0006526	carbohydrate metabolic process
Reyan73397.29147.3	GO:0006471	oxidation-reduction process
Reyan73397.29147.3	GO:0006414	cellular glucan metabolic process
Reyan73397.29147.3	GO:0000070	xyloglucan metabolic process
Reyan73397.29147.3	GO:0007165	cell wall biogenesis
Reyan73397.29147.3	GO:0006614	transmembrane transport
Reyan73397.29147.3	GO:0000373	photosynthesis, light harvesting
Reyan73397.29147.3	GO:0010468	proteolysis
Reyan73397.29147.3	GO:0006401	response to oxidative stress
Reyan73397.29147.3	GO:0080009	hydrogen peroxide catabolic process
Reyan73397.29147.3	GO:0006336	lignin catabolic process
Reyan73397.29147.3	GO:0006120	photosynthesis
Reyan73397.29147.3	GO:0009773	tetrapyrrole biosynthetic process
Reyan73397.29147.3	GO:1990116	phototropism
Reyan73397.29147.3	GO:0009742	glutamate metabolic process
Reyan73397.29147.3	GO:0046621	photosystem II assembly
Reyan73397.29147.3	GO:0009658	photosynthetic electron transport chain
Reyan73397.29147.3	GO:0055114	ammonium transmembrane transport
Reyan73397.29147.3	GO:0009725	ammonium transport
Reyan73397.29147.3	GO:0045017	phylloquinone biosynthetic process
Reyan73397.29147.3	GO:2000762	photosystem II stabilization
Reyan73397.29147.3	GO:1900150	xylem development
Reyan73397.29283.2	GO:0006813	regulation of transcription, DNA-templated
Reyan73397.29283.2	GO:0046653	positive regulation of transcription by RNA polymerase II
Reyan73397.29283.2	GO:0006783	transcription, DNA-templated
Reyan73397.29283.2	GO:0019988	plant-type cell wall organization
Reyan73397.29283.2	GO:0006265	developmental process
Reyan73397.29283.2	GO:0006672	fatty acid biosynthetic process
Reyan73397.29283.2	GO:0008033	embryo development ending in seed dormancy
Reyan73397.29283.2	GO:0044249	ubiquinone biosynthetic process
Reyan73397.29283.2	GO:0000226	trehalose metabolic process
Reyan73397.29283.2	GO:0006357	heme transport
Reyan73397.29283.2	GO:0032049	alternative mRNA splicing, via spliceosome
Reyan73397.29283.4	GO:0006813	regulation of transcription, DNA-templated
Reyan73397.29283.4	GO:0006783	transcription, DNA-templated
Reyan73397.29283.4	GO:0006471	oxidation-reduction process
Reyan73397.29283.4	GO:0006188	protein glycosylation
Reyan73397.29283.4	GO:0006275	lipid metabolic process
Reyan73397.29283.4	GO:0048280	stomatal complex development
Reyan73397.29283.4	GO:0006265	developmental process
Reyan73397.29283.4	GO:0044249	ubiquinone biosynthetic process
Reyan73397.29283.4	GO:0042256	sulfate transport
Reyan73397.29283.4	GO:0000911	base-excision repair
Reyan73397.29283.4	GO:0006376	seryl-tRNA aminoacylation
Reyan73397.29838.1	GO:0006526	carbohydrate metabolic process
Reyan73397.29838.1	GO:0009116	cell wall modification
Reyan73397.29838.1	GO:0006869	response to auxin
Reyan73397.29838.1	GO:0009630	carboxylic acid metabolic process
Reyan73397.29838.1	GO:0032784	hexose metabolic process
Reyan73397.29838.1	GO:0006289	clathrin coat assembly
Reyan73397.29838.1	GO:0007155	systemic acquired resistance
Reyan73397.29838.1	GO:0006284	histone exchange
Reyan73397.29838.1	GO:0101030	lipid transport
Reyan73397.29838.1	GO:0006749	branched-chain amino acid biosynthetic process
Reyan73397.29931.1	GO:0006869	response to auxin
Reyan73397.30769.1	GO:0006526	carbohydrate metabolic process
Reyan73397.30769.1	GO:0009116	cell wall modification
Reyan73397.30769.1	GO:0006289	clathrin coat assembly
Reyan73397.30769.1	GO:0019988	plant-type cell wall organization
Reyan73397.30769.1	GO:0101030	lipid transport
Reyan73397.30769.1	GO:0006749	branched-chain amino acid biosynthetic process
Reyan73397.30769.1	GO:0009168	regulation of gene expression, epigenetic
Reyan73397.30769.1	GO:0006139	phenylalanyl-tRNA aminoacylation
Reyan73397.31202.1	GO:0006526	carbohydrate metabolic process
Reyan73397.31202.1	GO:0006629	cation transport
Reyan73397.31202.1	GO:0009116	cell wall modification
Reyan73397.31202.1	GO:0006869	response to auxin
Reyan73397.31202.1	GO:0009630	carboxylic acid metabolic process
Reyan73397.31202.1	GO:0032784	hexose metabolic process
Reyan73397.31202.1	GO:0006289	clathrin coat assembly
Reyan73397.31202.1	GO:0006284	histone exchange
Reyan73397.31202.1	GO:0042176	mitotic cell cycle checkpoint
Reyan73397.31202.1	GO:0005992	chromosome separation
Reyan73397.31202.1	GO:0007015	cytoplasmic microtubule organization
Reyan73397.31202.1	GO:0019988	plant-type cell wall organization
Reyan73397.31202.1	GO:0006414	cellular glucan metabolic process
Reyan73397.31202.1	GO:0000070	xyloglucan metabolic process
Reyan73397.31202.1	GO:0007165	cell wall biogenesis
Reyan73397.31202.1	GO:0101030	lipid transport
Reyan73397.31202.1	GO:0006749	branched-chain amino acid biosynthetic process
Reyan73397.31202.1	GO:0019464	cellular amino acid metabolic process
Reyan73397.31603.1	GO:0006526	carbohydrate metabolic process
Reyan73397.31603.1	GO:0006629	cation transport
Reyan73397.31603.1	GO:0009116	cell wall modification
Reyan73397.31603.1	GO:0009630	carboxylic acid metabolic process
Reyan73397.31603.1	GO:0032784	hexose metabolic process
Reyan73397.31603.1	GO:0006289	clathrin coat assembly
[truncated: 897 more rows]

## Sheet: Seed
Table S3.6 The functional profile of seed tissue-specific lncRNAs
[truncated: 4,457 more rows]
