# Supplementary material for: Genome-wide identification, characterization, and functional analysis of lncRNAs in Hevea brasiliensis
Source: Front Plant Sci. 2022 Oct 5;13:1012576. doi: 10.3389/fpls.2022.1012576 (PMC9581277; doi:10.3389/fpls.2022.1012576)
Supplement: Supplementary Table 4 — The KEGG pathway profile of tissue-specific lncRNAs. [file Table_4.xlsx]

## Sheet: Root
LncRNAId	KEGGId	KEGGTerm
Reyan73397.1051.14	hbr04130	Phenylpropanoid biosynthesis
Reyan73397.1097.2	hbr04144	Autophagy - other
Reyan73397.11758.10	hbr00941	Ribosome biogenesis in eukaryotes
Reyan73397.12069.1	hbr04933	Tyrosine metabolism
Reyan73397.12069.1	hbr00760	Terpenoid backbone biosynthesis
Reyan73397.12576.1	hbr04130	Phenylpropanoid biosynthesis
Reyan73397.12576.1	hbr04626	Biosynthesis of secondary metabolites
Reyan73397.12576.1	hbr00270	Cyanoamino acid metabolism
Reyan73397.12576.1	hbr04136	Metabolic pathways
Reyan73397.12576.1	hbr00230	Cysteine and methionine metabolism
Reyan73397.12576.1	hbr04933	Tyrosine metabolism
Reyan73397.12576.1	hbr00260	Flavonoid biosynthesis
Reyan73397.12576.1	hbr04712	Isoquinoline alkaloid biosynthesis
Reyan73397.12576.1	hbr00904	Stilbenoid, diarylheptanoid and gingerol biosynthesis
Reyan73397.12712.1	hbr00020	Phosphatidylinositol signaling system
Reyan73397.12712.1	hbr03440	Inositol phosphate metabolism
Reyan73397.12804.1	hbr04130	Phenylpropanoid biosynthesis
Reyan73397.12804.1	hbr04626	Biosynthesis of secondary metabolites
Reyan73397.12804.1	hbr00730	Starch and sucrose metabolism
Reyan73397.12804.1	hbr00270	Cyanoamino acid metabolism
Reyan73397.12804.1	hbr00410	Monoterpenoid biosynthesis
Reyan73397.12884.1	hbr00941	Ribosome biogenesis in eukaryotes
Reyan73397.13453.9	hbr04130	Phenylpropanoid biosynthesis
Reyan73397.13453.9	hbr00941	Ribosome biogenesis in eukaryotes
Reyan73397.13456.10	hbr00020	Phosphatidylinositol signaling system
Reyan73397.13906.3	hbr04130	Phenylpropanoid biosynthesis
Reyan73397.13906.3	hbr04626	Biosynthesis of secondary metabolites
Reyan73397.13906.3	hbr04136	Metabolic pathways
Reyan73397.13906.3	hbr04120	Biosynthesis of secondary metabolites - unclassified
Reyan73397.13906.3	hbr00071	Plant-pathogen interaction
Reyan73397.13906.3	hbr00520	Brassinosteroid biosynthesis
Reyan73397.13906.3	hbr00062	Tryptophan metabolism
Reyan73397.13906.3	hbr01110	ABC transporters
Reyan73397.13906.3	hbr03008	Ether lipid metabolism
Reyan73397.13906.3	hbr03420	Glycosphingolipid biosynthesis - globo and isoglobo series
Reyan73397.13908.1	hbr04130	Phenylpropanoid biosynthesis
Reyan73397.13908.1	hbr04626	Biosynthesis of secondary metabolites
Reyan73397.13908.1	hbr04136	Metabolic pathways
Reyan73397.13908.1	hbr03010	alpha-Linolenic acid metabolism
Reyan73397.13908.1	hbr02010	Sesquiterpenoid and triterpenoid biosynthesis
Reyan73397.13908.1	hbr00030	Linoleic acid metabolism
Reyan73397.14088.1	hbr00910	Ribosome
Reyan73397.14414.1	hbr04130	Phenylpropanoid biosynthesis
Reyan73397.14414.1	hbr04626	Biosynthesis of secondary metabolites
Reyan73397.14414.1	hbr00230	Cysteine and methionine metabolism
Reyan73397.14414.1	hbr04933	Tyrosine metabolism
Reyan73397.14414.1	hbr00260	Flavonoid biosynthesis
Reyan73397.14414.1	hbr00904	Stilbenoid, diarylheptanoid and gingerol biosynthesis
Reyan73397.14414.1	hbr04120	Biosynthesis of secondary metabolites - unclassified
Reyan73397.14414.1	hbr00941	Ribosome biogenesis in eukaryotes
Reyan73397.14582.1	hbr04130	Phenylpropanoid biosynthesis
Reyan73397.15131.1	hbr04130	Phenylpropanoid biosynthesis
Reyan73397.15131.1	hbr00904	Stilbenoid, diarylheptanoid and gingerol biosynthesis
Reyan73397.15131.1	hbr04120	Biosynthesis of secondary metabolites - unclassified
Reyan73397.15131.1	hbr00071	Plant-pathogen interaction
Reyan73397.15131.1	hbr00520	Brassinosteroid biosynthesis
Reyan73397.15131.1	hbr00400	MAPK signaling pathway - plant
Reyan73397.15131.1	hbr00565	Taurine and hypotaurine metabolism
Reyan73397.15131.2	hbr04130	Phenylpropanoid biosynthesis
Reyan73397.15131.2	hbr04626	Biosynthesis of secondary metabolites
Reyan73397.15131.2	hbr04136	Metabolic pathways
Reyan73397.15131.2	hbr04933	Tyrosine metabolism
Reyan73397.15131.2	hbr00260	Flavonoid biosynthesis
Reyan73397.15131.2	hbr04712	Isoquinoline alkaloid biosynthesis
Reyan73397.15131.2	hbr00904	Stilbenoid, diarylheptanoid and gingerol biosynthesis
Reyan73397.15131.2	hbr04120	Biosynthesis of secondary metabolites - unclassified
Reyan73397.15131.2	hbr00240	Glutathione metabolism
Reyan73397.15131.2	hbr00350	Riboflavin metabolism
Reyan73397.15131.2	hbr00520	Brassinosteroid biosynthesis
Reyan73397.15131.2	hbr00565	Taurine and hypotaurine metabolism
Reyan73397.15131.2	hbr00630	Glycosaminoglycan degradation
Reyan73397.15544.3	hbr04130	Phenylpropanoid biosynthesis
Reyan73397.1580.1	hbr00920	Protein processing in endoplasmic reticulum
Reyan73397.1580.1	hbr00531	Ubiquitin mediated proteolysis
Reyan73397.15833.1	hbr04626	Biosynthesis of secondary metabolites
Reyan73397.1707.4	hbr00910	Ribosome
Reyan73397.1707.4	hbr00592	Proteasome
Reyan73397.1707.4	hbr00600	Protein export
Reyan73397.1707.4	hbr00906	RNA polymerase
Reyan73397.1707.4	hbr01210	Isoflavonoid biosynthesis
Reyan73397.17946.2	hbr00910	Ribosome
Reyan73397.17946.2	hbr03015	Biosynthesis of amino acids
Reyan73397.18121.1	hbr04130	Phenylpropanoid biosynthesis
Reyan73397.18621.1	hbr00531	Ubiquitin mediated proteolysis
Reyan73397.18621.1	hbr04146	Endocytosis
Reyan73397.18760.1	hbr04130	Phenylpropanoid biosynthesis
Reyan73397.18760.1	hbr04626	Biosynthesis of secondary metabolites
Reyan73397.18760.1	hbr00230	Cysteine and methionine metabolism
Reyan73397.18760.1	hbr04933	Tyrosine metabolism
Reyan73397.18760.1	hbr04712	Isoquinoline alkaloid biosynthesis
Reyan73397.18760.1	hbr00240	Glutathione metabolism
Reyan73397.18760.1	hbr00520	Brassinosteroid biosynthesis
Reyan73397.18760.1	hbr00940	Biosynthesis of unsaturated fatty acids
Reyan73397.18888.2	hbr04130	Phenylpropanoid biosynthesis
Reyan73397.18888.2	hbr04626	Biosynthesis of secondary metabolites
Reyan73397.18888.2	hbr04136	Metabolic pathways
Reyan73397.18888.2	hbr00900	Glycolysis / Gluconeogenesis
Reyan73397.18888.2	hbr00230	Cysteine and methionine metabolism
Reyan73397.18888.2	hbr00561	Fatty acid degradation
Reyan73397.18888.2	hbr00260	Flavonoid biosynthesis
Reyan73397.18888.2	hbr00904	Stilbenoid, diarylheptanoid and gingerol biosynthesis
Reyan73397.18888.2	hbr04120	Biosynthesis of secondary metabolites - unclassified
Reyan73397.18888.2	hbr00520	Brassinosteroid biosynthesis
Reyan73397.18888.2	hbr03010	alpha-Linolenic acid metabolism
Reyan73397.18888.2	hbr00940	Biosynthesis of unsaturated fatty acids
Reyan73397.18888.2	hbr03410	Other glycan degradation
Reyan73397.18923.2	hbr04626	Biosynthesis of secondary metabolites
Reyan73397.18923.2	hbr04136	Metabolic pathways
Reyan73397.18923.2	hbr00900	Glycolysis / Gluconeogenesis
Reyan73397.18923.2	hbr00100	Purine metabolism
Reyan73397.18923.2	hbr00561	Fatty acid degradation
Reyan73397.18923.2	hbr04933	Tyrosine metabolism
Reyan73397.18923.2	hbr00564	Cutin, suberine and wax biosynthesis
Reyan73397.18923.2	hbr03010	alpha-Linolenic acid metabolism
Reyan73397.18923.2	hbr00460	Nicotinate and nicotinamide metabolism
Reyan73397.18923.4	hbr04130	Phenylpropanoid biosynthesis
Reyan73397.18923.4	hbr04626	Biosynthesis of secondary metabolites
Reyan73397.18923.4	hbr03018	Carbon metabolism
Reyan73397.18923.4	hbr03015	Biosynthesis of amino acids
Reyan73397.18923.4	hbr04136	Metabolic pathways
Reyan73397.18923.4	hbr00900	Glycolysis / Gluconeogenesis
Reyan73397.18923.4	hbr00230	Cysteine and methionine metabolism
Reyan73397.18923.4	hbr00100	Purine metabolism
Reyan73397.18923.4	hbr00561	Fatty acid degradation
Reyan73397.18923.4	hbr04933	Tyrosine metabolism
Reyan73397.18923.4	hbr00260	Flavonoid biosynthesis
Reyan73397.18923.4	hbr00564	Cutin, suberine and wax biosynthesis
Reyan73397.18923.4	hbr04712	Isoquinoline alkaloid biosynthesis
Reyan73397.18923.4	hbr00904	Stilbenoid, diarylheptanoid and gingerol biosynthesis
Reyan73397.18923.4	hbr04120	Biosynthesis of secondary metabolites - unclassified
Reyan73397.18923.4	hbr00240	Glutathione metabolism
Reyan73397.18923.4	hbr03430	Pyrimidine metabolism
Reyan73397.18923.4	hbr03010	alpha-Linolenic acid metabolism
Reyan73397.18923.4	hbr00940	Biosynthesis of unsaturated fatty acids
Reyan73397.18923.4	hbr01110	ABC transporters
Reyan73397.18923.4	hbr00970	Glycerolipid metabolism
Reyan73397.18923.4	hbr00190	Carbon fixation in photosynthetic organisms
Reyan73397.18923.4	hbr04141	Arginine and proline metabolism
Reyan73397.18923.4	hbr00310	Pentose phosphate pathway
Reyan73397.18923.4	hbr00562	Galactose metabolism
Reyan73397.18923.4	hbr01212	Fructose and mannose metabolism
Reyan73397.18923.4	hbr00511	Sulfur metabolism
Reyan73397.18923.5	hbr04626	Biosynthesis of secondary metabolites
Reyan73397.18923.5	hbr04136	Metabolic pathways
Reyan73397.18923.5	hbr00900	Glycolysis / Gluconeogenesis
Reyan73397.18923.5	hbr00240	Glutathione metabolism
Reyan73397.18923.5	hbr00565	Taurine and hypotaurine metabolism
Reyan73397.19432.1	hbr04130	Phenylpropanoid biosynthesis
Reyan73397.19432.1	hbr00240	Glutathione metabolism
Reyan73397.19541.1	hbr04130	Phenylpropanoid biosynthesis
Reyan73397.19541.1	hbr04626	Biosynthesis of secondary metabolites
Reyan73397.19541.1	hbr00941	Ribosome biogenesis in eukaryotes
Reyan73397.20922.1	hbr04130	Phenylpropanoid biosynthesis
Reyan73397.20922.1	hbr03050	Nitrogen metabolism
Reyan73397.21548.2	hbr04130	Phenylpropanoid biosynthesis
Reyan73397.23085.1	hbr04130	Phenylpropanoid biosynthesis
Reyan73397.23225.1	hbr04130	Phenylpropanoid biosynthesis
Reyan73397.2512.1	hbr00860	Phagosome
Reyan73397.2512.1	hbr00020	Phosphatidylinositol signaling system
Reyan73397.25177.14	hbr03060	Nucleotide excision repair
Reyan73397.25700.14	hbr03020	RNA degradation
Reyan73397.25700.14	hbr00510	Lysine degradation
Reyan73397.2576.1	hbr00531	Ubiquitin mediated proteolysis
Reyan73397.2613.1	hbr04130	Phenylpropanoid biosynthesis
Reyan73397.2613.1	hbr04626	Biosynthesis of secondary metabolites
Reyan73397.2613.1	hbr00730	Starch and sucrose metabolism
Reyan73397.2613.1	hbr00270	Cyanoamino acid metabolism
Reyan73397.2613.1	hbr00410	Monoterpenoid biosynthesis
Reyan73397.26833.1	hbr04130	Phenylpropanoid biosynthesis
Reyan73397.26833.1	hbr00531	Ubiquitin mediated proteolysis
Reyan73397.26833.1	hbr03060	Nucleotide excision repair
Reyan73397.26946.1	hbr04130	Phenylpropanoid biosynthesis
Reyan73397.26946.1	hbr00520	Brassinosteroid biosynthesis
Reyan73397.26946.1	hbr00940	Biosynthesis of unsaturated fatty acids
Reyan73397.27637.1	hbr00920	Protein processing in endoplasmic reticulum
Reyan73397.27637.1	hbr00730	Starch and sucrose metabolism
Reyan73397.27637.1	hbr00270	Cyanoamino acid metabolism
Reyan73397.27637.1	hbr00900	Glycolysis / Gluconeogenesis
Reyan73397.27637.1	hbr00562	Galactose metabolism
Reyan73397.27637.1	hbr01200	Amino sugar and nucleotide sugar metabolism
Reyan73397.27732.15	hbr04130	Phenylpropanoid biosynthesis
Reyan73397.28537.1	hbr04130	Phenylpropanoid biosynthesis
Reyan73397.2854.1	hbr04130	Phenylpropanoid biosynthesis
Reyan73397.28681.1	hbr04130	Phenylpropanoid biosynthesis
Reyan73397.28681.1	hbr04626	Biosynthesis of secondary metabolites
Reyan73397.28681.1	hbr00230	Cysteine and methionine metabolism
Reyan73397.28681.1	hbr04933	Tyrosine metabolism
Reyan73397.28681.1	hbr04712	Isoquinoline alkaloid biosynthesis
Reyan73397.28681.1	hbr00904	Stilbenoid, diarylheptanoid and gingerol biosynthesis
Reyan73397.28681.1	hbr00941	Ribosome biogenesis in eukaryotes
Reyan73397.28681.1	hbr03030	Mismatch repair
Reyan73397.28928.1	hbr04075	Alanine, aspartate and glutamate metabolism
Reyan73397.29936.1	hbr04130	Phenylpropanoid biosynthesis
Reyan73397.29936.1	hbr04626	Biosynthesis of secondary metabolites
Reyan73397.29936.1	hbr04136	Metabolic pathways
Reyan73397.29936.1	hbr04933	Tyrosine metabolism
Reyan73397.29936.1	hbr00260	Flavonoid biosynthesis
Reyan73397.29936.1	hbr04712	Isoquinoline alkaloid biosynthesis
Reyan73397.29936.1	hbr00904	Stilbenoid, diarylheptanoid and gingerol biosynthesis
Reyan73397.29936.1	hbr04120	Biosynthesis of secondary metabolites - unclassified
Reyan73397.29936.1	hbr00240	Glutathione metabolism
Reyan73397.29936.1	hbr00520	Brassinosteroid biosynthesis
Reyan73397.29936.1	hbr00565	Taurine and hypotaurine metabolism
Reyan73397.29936.1	hbr00670	Sulfur relay system
Reyan73397.30098.6	hbr04146	Endocytosis
Reyan73397.30098.6	hbr00010	Carotenoid biosynthesis
Reyan73397.30098.6	hbr00052	Other types of O-glycan biosynthesis
Reyan73397.30565.23	hbr00531	Ubiquitin mediated proteolysis
Reyan73397.30565.31	hbr00941	Ribosome biogenesis in eukaryotes
Reyan73397.30565.31	hbr03030	Mismatch repair
Reyan73397.31209.1	hbr03060	Nucleotide excision repair
Reyan73397.31209.1	hbr01230	Aminoacyl-tRNA biosynthesis
Reyan73397.31330.2	hbr04130	Phenylpropanoid biosynthesis
Reyan73397.31330.2	hbr04626	Biosynthesis of secondary metabolites
Reyan73397.31330.2	hbr04136	Metabolic pathways
Reyan73397.31330.2	hbr00260	Flavonoid biosynthesis
Reyan73397.31330.2	hbr00904	Stilbenoid, diarylheptanoid and gingerol biosynthesis
Reyan73397.31330.2	hbr04120	Biosynthesis of secondary metabolites - unclassified
Reyan73397.31330.2	hbr00040	Fatty acid elongation
Reyan73397.31330.2	hbr00940	Biosynthesis of unsaturated fatty acids
Reyan73397.31516.1	hbr04130	Phenylpropanoid biosynthesis
Reyan73397.31516.1	hbr04626	Biosynthesis of secondary metabolites
Reyan73397.31516.1	hbr03018	Carbon metabolism
Reyan73397.31516.1	hbr03015	Biosynthesis of amino acids
Reyan73397.31516.1	hbr04136	Metabolic pathways
Reyan73397.31516.1	hbr00900	Glycolysis / Gluconeogenesis
Reyan73397.31516.1	hbr00100	Purine metabolism
Reyan73397.31516.1	hbr04933	Tyrosine metabolism
Reyan73397.31516.1	hbr00260	Flavonoid biosynthesis
Reyan73397.31516.1	hbr04712	Isoquinoline alkaloid biosynthesis
Reyan73397.31516.1	hbr00904	Stilbenoid, diarylheptanoid and gingerol biosynthesis
Reyan73397.31516.1	hbr03430	Pyrimidine metabolism
Reyan73397.31516.1	hbr00500	beta-Alanine metabolism
Reyan73397.31516.1	hbr00563	Pyruvate metabolism
Reyan73397.31516.1	hbr00640	Phenylalanine, tyrosine and tryptophan biosynthesis
Reyan73397.31516.1	hbr00051	Pantothenate and CoA biosynthesis
Reyan73397.31516.1	hbr00195	Phenylalanine metabolism
Reyan73397.31516.1	hbr00790	Tropane, piperidine and pyridine alkaloid biosynthesis
Reyan73397.31516.1	hbr00909	Vitamin B6 metabolism
Reyan73397.31827.4	hbr04130	Phenylpropanoid biosynthesis
Reyan73397.33226.3	hbr04130	Phenylpropanoid biosynthesis
Reyan73397.33437.1	hbr04130	Phenylpropanoid biosynthesis
Reyan73397.33437.1	hbr00904	Stilbenoid, diarylheptanoid and gingerol biosynthesis
Reyan73397.33840.1	hbr04130	Phenylpropanoid biosynthesis
Reyan73397.33840.1	hbr04626	Biosynthesis of secondary metabolites
Reyan73397.33840.1	hbr04136	Metabolic pathways
Reyan73397.33840.1	hbr00230	Cysteine and methionine metabolism
Reyan73397.33840.1	hbr04933	Tyrosine metabolism
Reyan73397.33840.1	hbr00260	Flavonoid biosynthesis
Reyan73397.33840.1	hbr04712	Isoquinoline alkaloid biosynthesis
Reyan73397.33840.1	hbr00904	Stilbenoid, diarylheptanoid and gingerol biosynthesis
Reyan73397.33840.1	hbr00240	Glutathione metabolism
Reyan73397.33840.1	hbr00940	Biosynthesis of unsaturated fatty acids
Reyan73397.33840.1	hbr00565	Taurine and hypotaurine metabolism
Reyan73397.33840.1	hbr04145	Fatty acid biosynthesis
Reyan73397.34022.1	hbr00910	Ribosome
Reyan73397.34048.1	hbr04130	Phenylpropanoid biosynthesis
Reyan73397.34116.1	hbr04130	Phenylpropanoid biosynthesis
Reyan73397.34811.1	hbr04130	Phenylpropanoid biosynthesis
Reyan73397.3516.1	hbr00910	Ribosome
Reyan73397.3516.1	hbr03018	Carbon metabolism
Reyan73397.3516.1	hbr03015	Biosynthesis of amino acids
Reyan73397.35217.1	hbr00360	Spliceosome
Reyan73397.35319.20	hbr00531	Ubiquitin mediated proteolysis
Reyan73397.35687.1	hbr04130	Phenylpropanoid biosynthesis
Reyan73397.35687.1	hbr03060	Nucleotide excision repair
Reyan73397.35864.1	hbr00220	Plant hormone signal transduction
Reyan73397.36217.1	hbr00061	mRNA surveillance pathway
Reyan73397.37477.1	hbr04130	Phenylpropanoid biosynthesis
Reyan73397.37477.1	hbr00531	Ubiquitin mediated proteolysis
Reyan73397.37477.1	hbr00360	Spliceosome
Reyan73397.37592.1	hbr04130	Phenylpropanoid biosynthesis
Reyan73397.37666.1	hbr04130	Phenylpropanoid biosynthesis
Reyan73397.37666.1	hbr04626	Biosynthesis of secondary metabolites
Reyan73397.37666.1	hbr00730	Starch and sucrose metabolism
Reyan73397.37666.1	hbr03018	Carbon metabolism
Reyan73397.37666.1	hbr04136	Metabolic pathways
Reyan73397.37666.1	hbr00900	Glycolysis / Gluconeogenesis
Reyan73397.37666.1	hbr00230	Cysteine and methionine metabolism
Reyan73397.37666.1	hbr00561	Fatty acid degradation
Reyan73397.37666.1	hbr04933	Tyrosine metabolism
Reyan73397.37666.1	hbr00260	Flavonoid biosynthesis
Reyan73397.37666.1	hbr00904	Stilbenoid, diarylheptanoid and gingerol biosynthesis
Reyan73397.37666.1	hbr04120	Biosynthesis of secondary metabolites - unclassified
Reyan73397.37666.1	hbr00071	Plant-pathogen interaction
Reyan73397.37666.1	hbr00220	Plant hormone signal transduction
Reyan73397.37666.1	hbr03010	alpha-Linolenic acid metabolism
Reyan73397.37666.1	hbr00562	Galactose metabolism
Reyan73397.37666.1	hbr01200	Amino sugar and nucleotide sugar metabolism
Reyan73397.37666.1	hbr04070	Glyoxylate and dicarboxylate metabolism
Reyan73397.37666.1	hbr00563	Pyruvate metabolism
Reyan73397.37666.1	hbr00195	Phenylalanine metabolism
Reyan73397.37666.1	hbr00250	Pentose and glucuronate interconversions
Reyan73397.37666.1	hbr03013	Ascorbate and aldarate metabolism
Reyan73397.37666.1	hbr00480	Flavone and flavonol biosynthesis
Reyan73397.39347.1	hbr04130	Phenylpropanoid biosynthesis
Reyan73397.39347.1	hbr04626	Biosynthesis of secondary metabolites
Reyan73397.39347.1	hbr00730	Starch and sucrose metabolism
Reyan73397.39347.1	hbr00270	Cyanoamino acid metabolism
Reyan73397.39347.1	hbr00410	Monoterpenoid biosynthesis
Reyan73397.4011.2	hbr04130	Phenylpropanoid biosynthesis
Reyan73397.4011.2	hbr04626	Biosynthesis of secondary metabolites
Reyan73397.4011.2	hbr04136	Metabolic pathways
Reyan73397.4011.2	hbr00900	Glycolysis / Gluconeogenesis
Reyan73397.4011.2	hbr00230	Cysteine and methionine metabolism
Reyan73397.4011.2	hbr00100	Purine metabolism
Reyan73397.4011.2	hbr00561	Fatty acid degradation
Reyan73397.4011.2	hbr04933	Tyrosine metabolism
Reyan73397.4011.2	hbr00260	Flavonoid biosynthesis
Reyan73397.4011.2	hbr00564	Cutin, suberine and wax biosynthesis
Reyan73397.4011.2	hbr04712	Isoquinoline alkaloid biosynthesis
Reyan73397.4011.2	hbr00904	Stilbenoid, diarylheptanoid and gingerol biosynthesis
Reyan73397.4011.2	hbr04120	Biosynthesis of secondary metabolites - unclassified
Reyan73397.4074.1	hbr00920	Protein processing in endoplasmic reticulum
Reyan73397.4074.1	hbr00531	Ubiquitin mediated proteolysis
Reyan73397.4074.1	hbr00860	Phagosome
Reyan73397.4074.1	hbr04146	Endocytosis
Reyan73397.4074.1	hbr00280	Oxidative phosphorylation
Reyan73397.4074.1	hbr00770	SNARE interactions in vesicular transport
Reyan73397.41062.2	hbr04130	Phenylpropanoid biosynthesis
Reyan73397.42179.1	hbr00920	Protein processing in endoplasmic reticulum
Reyan73397.42179.1	hbr00061	mRNA surveillance pathway
Reyan73397.42179.1	hbr01100	2-Oxocarboxylic acid metabolism
Reyan73397.42179.1	hbr03040	Arginine biosynthesis
Reyan73397.42333.1	hbr00531	Ubiquitin mediated proteolysis
Reyan73397.42333.1	hbr04146	Endocytosis
Reyan73397.42614.1	hbr03018	Carbon metabolism
Reyan73397.42614.1	hbr04136	Metabolic pathways
Reyan73397.42614.1	hbr00130	Photosynthesis
Reyan73397.42614.1	hbr00190	Carbon fixation in photosynthetic organisms
Reyan73397.42614.1	hbr00290	Zeatin biosynthesis
Reyan73397.42614.1	hbr00053	Photosynthesis - antenna proteins
Reyan73397.43428.1	hbr00941	Ribosome biogenesis in eukaryotes
Reyan73397.43780.1	hbr04130	Phenylpropanoid biosynthesis
Reyan73397.43780.1	hbr04626	Biosynthesis of secondary metabolites
Reyan73397.43780.1	hbr00760	Terpenoid backbone biosynthesis
Reyan73397.43780.1	hbr00195	Phenylalanine metabolism
Reyan73397.44033.2	hbr00130	Photosynthesis
Reyan73397.44033.2	hbr00053	Photosynthesis - antenna proteins
Reyan73397.4582.1	hbr04130	Phenylpropanoid biosynthesis
Reyan73397.4582.1	hbr04626	Biosynthesis of secondary metabolites
Reyan73397.4582.1	hbr00904	Stilbenoid, diarylheptanoid and gingerol biosynthesis
Reyan73397.4582.1	hbr04120	Biosynthesis of secondary metabolites - unclassified
Reyan73397.4582.1	hbr00240	Glutathione metabolism
Reyan73397.4892.1	hbr00620	Fatty acid metabolism
Reyan73397.4892.1	hbr00040	Fatty acid elongation
Reyan73397.4892.5	hbr00920	Protein processing in endoplasmic reticulum
Reyan73397.4892.5	hbr00531	Ubiquitin mediated proteolysis
Reyan73397.4892.5	hbr00360	Spliceosome
Reyan73397.4967.2	hbr00920	Protein processing in endoplasmic reticulum
Reyan73397.4967.2	hbr00531	Ubiquitin mediated proteolysis
Reyan73397.4967.2	hbr00910	Ribosome
Reyan73397.4967.2	hbr00600	Protein export
Reyan73397.4967.2	hbr00860	Phagosome
Reyan73397.4967.2	hbr04146	Endocytosis
Reyan73397.4967.2	hbr00280	Oxidative phosphorylation
Reyan73397.4967.2	hbr00770	SNARE interactions in vesicular transport
Reyan73397.4967.2	hbr00360	Spliceosome
Reyan73397.4967.2	hbr03060	Nucleotide excision repair
Reyan73397.5366.1	hbr00071	Plant-pathogen interaction
Reyan73397.5366.1	hbr00760	Terpenoid backbone biosynthesis
Reyan73397.5878.1	hbr00564	Cutin, suberine and wax biosynthesis
Reyan73397.5878.1	hbr03430	Pyrimidine metabolism
Reyan73397.6354.1	hbr04130	Phenylpropanoid biosynthesis
Reyan73397.7034.6	hbr00230	Cysteine and methionine metabolism
Reyan73397.7485.1	hbr00220	Plant hormone signal transduction
Reyan73397.7565.1	hbr00564	Cutin, suberine and wax biosynthesis
Reyan73397.9834.1	hbr00531	Ubiquitin mediated proteolysis
Reyan73397.9850.1	hbr00531	Ubiquitin mediated proteolysis
Reyan73397.9850.1	hbr03430	Pyrimidine metabolism
Reyan73397.9850.1	hbr00330	Histidine metabolism
XR_002491303.1	hbr04626	Biosynthesis of secondary metabolites
XR_002491303.1	hbr00071	Plant-pathogen interaction
XR_002491303.1	hbr00760	Terpenoid backbone biosynthesis
XR_002491303.1	hbr00062	Tryptophan metabolism
XR_002491303.1	hbr04070	Glyoxylate and dicarboxylate metabolism
XR_002491303.1	hbr00500	beta-Alanine metabolism
XR_002491303.1	hbr03022	Limonene and pinene degradation
XR_002491623.1	hbr00561	Fatty acid degradation
XR_002492571.1	hbr00940	Biosynthesis of unsaturated fatty acids
XR_002493092.1	hbr04130	Phenylpropanoid biosynthesis
XR_002493172.1	hbr04130	Phenylpropanoid biosynthesis
XR_002494431.1	hbr04130	Phenylpropanoid biosynthesis
XR_002494431.1	hbr04626	Biosynthesis of secondary metabolites
XR_002494431.1	hbr04136	Metabolic pathways
XR_002494431.1	hbr00561	Fatty acid degradation
XR_002494431.1	hbr03010	alpha-Linolenic acid metabolism
XR_002494431.1	hbr00940	Biosynthesis of unsaturated fatty acids
XR_002494431.1	hbr03410	Other glycan degradation
XR_002494514.1	hbr00130	Photosynthesis
XR_002494514.1	hbr00053	Photosynthesis - antenna proteins
XR_002494519.1	hbr00040	Fatty acid elongation
XR_002494519.1	hbr00220	Plant hormone signal transduction
XR_002494519.1	hbr00130	Photosynthesis
XR_002494519.1	hbr04070	Glyoxylate and dicarboxylate metabolism
XR_002494519.1	hbr00053	Photosynthesis - antenna proteins
XR_002495160.1	hbr04130	Phenylpropanoid biosynthesis
XR_002495160.1	hbr04933	Tyrosine metabolism
XR_002495160.1	hbr00260	Flavonoid biosynthesis
XR_002495160.1	hbr04712	Isoquinoline alkaloid biosynthesis
XR_002495160.1	hbr00904	Stilbenoid, diarylheptanoid and gingerol biosynthesis
XR_002495160.1	hbr00350	Riboflavin metabolism
XR_002495160.1	hbr00520	Brassinosteroid biosynthesis
XR_002496132.1	hbr04626	Biosynthesis of secondary metabolites
XR_002496132.1	hbr03018	Carbon metabolism
XR_002496132.1	hbr04136	Metabolic pathways
XR_002496132.1	hbr00561	Fatty acid degradation
XR_002496132.1	hbr00620	Fatty acid metabolism
XR_002496132.1	hbr00380	Propanoate metabolism
XR_002496132.1	hbr03010	alpha-Linolenic acid metabolism
XR_002496132.1	hbr04016	Butanoate metabolism
XR_002496132.1	hbr00940	Biosynthesis of unsaturated fatty acids
XR_002496132.1	hbr00960	Synthesis and degradation of ketone bodies
XR_002496141.1	hbr04130	Phenylpropanoid biosynthesis
XR_002496141.1	hbr04626	Biosynthesis of secondary metabolites
XR_002496141.1	hbr04136	Metabolic pathways
XR_002496141.1	hbr00900	Glycolysis / Gluconeogenesis
XR_002496141.1	hbr00561	Fatty acid degradation
XR_002496141.1	hbr04933	Tyrosine metabolism
XR_002496141.1	hbr00260	Flavonoid biosynthesis
XR_002496141.1	hbr04712	Isoquinoline alkaloid biosynthesis
XR_002496141.1	hbr00904	Stilbenoid, diarylheptanoid and gingerol biosynthesis
XR_002496141.1	hbr04120	Biosynthesis of secondary metabolites - unclassified
XR_002496141.1	hbr00240	Glutathione metabolism
XR_002496141.1	hbr03010	alpha-Linolenic acid metabolism
XR_002496141.1	hbr00400	MAPK signaling pathway - plant
XR_002496141.1	hbr00130	Photosynthesis
XR_002496141.1	hbr00565	Taurine and hypotaurine metabolism
XR_002496141.1	hbr00710	Glycosphingolipid biosynthesis - lacto and neolacto series
XR_002496239.1	hbr04130	Phenylpropanoid biosynthesis
XR_002496239.1	hbr04626	Biosynthesis of secondary metabolites
XR_002496239.1	hbr00730	Starch and sucrose metabolism
XR_002496239.1	hbr00270	Cyanoamino acid metabolism
XR_002496239.1	hbr00410	Monoterpenoid biosynthesis
XR_002497334.1	hbr00910	Ribosome
XR_002497404.1	hbr04130	Phenylpropanoid biosynthesis
XR_002497523.1	hbr00531	Ubiquitin mediated proteolysis
XR_002497683.1	hbr04130	Phenylpropanoid biosynthesis
XR_002497683.1	hbr04626	Biosynthesis of secondary metabolites
XR_002497683.1	hbr00230	Cysteine and methionine metabolism
XR_002497683.1	hbr00260	Flavonoid biosynthesis
XR_002497683.1	hbr00904	Stilbenoid, diarylheptanoid and gingerol biosynthesis
XR_002497683.1	hbr04120	Biosynthesis of secondary metabolites - unclassified
XR_002497683.1	hbr00940	Biosynthesis of unsaturated fatty acids

## Sheet: Bark
LncRNAId	KEGGId	KEGGTerm
Reyan73397.12667.9	hbr00500	Biosynthesis of secondary metabolites
Reyan73397.12667.9	hbr04070	Phenylalanine metabolism
Reyan73397.12667.9	hbr00061	RNA degradation
Reyan73397.12667.9	hbr00250	Tyrosine metabolism
Reyan73397.12667.9	hbr04016	Carbon metabolism
Reyan73397.12667.9	hbr00270	Cysteine and methionine metabolism
Reyan73397.12667.9	hbr01230	Arginine and proline metabolism
Reyan73397.12667.9	hbr01100	2-Oxocarboxylic acid metabolism
Reyan73397.12667.9	hbr00330	Phenylalanine, tyrosine and tryptophan biosynthesis
Reyan73397.12667.9	hbr04075	Alanine, aspartate and glutamate metabolism
Reyan73397.12667.9	hbr00510	Propanoate metabolism
Reyan73397.12667.9	hbr04141	Arginine biosynthesis
Reyan73397.12667.9	hbr00280	Tropane, piperidine and pyridine alkaloid biosynthesis
Reyan73397.12667.9	hbr00562	Isoquinoline alkaloid biosynthesis
Reyan73397.12733.1	hbr00970	Metabolic pathways
Reyan73397.12733.1	hbr00500	Biosynthesis of secondary metabolites
Reyan73397.12733.1	hbr03010	alpha-Linolenic acid metabolism
Reyan73397.12733.1	hbr00250	Tyrosine metabolism
Reyan73397.12733.1	hbr01212	Glyoxylate and dicarboxylate metabolism
Reyan73397.12733.1	hbr03040	Ascorbate and aldarate metabolism
Reyan73397.12733.1	hbr04145	Fatty acid degradation
Reyan73397.12733.1	hbr01110	ABC transporters
Reyan73397.17491.1	hbr00970	Metabolic pathways
Reyan73397.17491.1	hbr00500	Biosynthesis of secondary metabolites
Reyan73397.17491.1	hbr00240	MAPK signaling pathway - plant
Reyan73397.17491.1	hbr01110	ABC transporters
Reyan73397.17491.1	hbr00030	Plant-pathogen interaction
Reyan73397.17491.1	hbr00190	Carotenoid biosynthesis
Reyan73397.17491.1	hbr00900	Nicotinate and nicotinamide metabolism
Reyan73397.1950.1	hbr00500	Biosynthesis of secondary metabolites
Reyan73397.1950.1	hbr03440	Phenylpropanoid biosynthesis
Reyan73397.1950.1	hbr04626	Biosynthesis of secondary metabolites - unclassified
Reyan73397.1950.1	hbr00230	Diterpenoid biosynthesis
Reyan73397.1950.1	hbr00010	Cutin, suberine and wax biosynthesis
Reyan73397.1950.1	hbr03060	Stilbenoid, diarylheptanoid and gingerol biosynthesis
Reyan73397.20439.2	hbr00970	Metabolic pathways
Reyan73397.20439.2	hbr00500	Biosynthesis of secondary metabolites
Reyan73397.20439.2	hbr03440	Phenylpropanoid biosynthesis
Reyan73397.20439.2	hbr00620	Flavonoid biosynthesis
Reyan73397.20439.2	hbr04626	Biosynthesis of secondary metabolites - unclassified
Reyan73397.20439.2	hbr03060	Stilbenoid, diarylheptanoid and gingerol biosynthesis
Reyan73397.20439.2	hbr00260	Glycolysis / Gluconeogenesis
Reyan73397.20439.2	hbr04016	Carbon metabolism
Reyan73397.20439.2	hbr00270	Cysteine and methionine metabolism
Reyan73397.20439.2	hbr01212	Glyoxylate and dicarboxylate metabolism
Reyan73397.20439.2	hbr04145	Fatty acid degradation
Reyan73397.20439.2	hbr00030	Plant-pathogen interaction
Reyan73397.20439.2	hbr04120	Biosynthesis of unsaturated fatty acids
Reyan73397.21855.3	hbr00052	Terpenoid backbone biosynthesis
Reyan73397.241.1	hbr00970	Metabolic pathways
Reyan73397.241.1	hbr00500	Biosynthesis of secondary metabolites
Reyan73397.241.1	hbr03440	Phenylpropanoid biosynthesis
Reyan73397.241.1	hbr00710	Phagosome
Reyan73397.241.1	hbr03018	Circadian rhythm - plant
Reyan73397.241.1	hbr00620	Flavonoid biosynthesis
Reyan73397.241.1	hbr04070	Phenylalanine metabolism
Reyan73397.241.1	hbr03410	Taurine and hypotaurine metabolism
Reyan73397.241.1	hbr04626	Biosynthesis of secondary metabolites - unclassified
Reyan73397.241.1	hbr00040	Flavone and flavonol biosynthesis
Reyan73397.28524.2	hbr03420	Pentose and glucuronate interconversions
Reyan73397.28684.1	hbr00460	Spliceosome
Reyan73397.28757.1	hbr00410	Ribosome
Reyan73397.30016.1	hbr00030	Plant-pathogen interaction
Reyan73397.30717.2	hbr01210	Photosynthesis
Reyan73397.30717.2	hbr04712	Photosynthesis - antenna proteins
Reyan73397.42525.3	hbr03420	Pentose and glucuronate interconversions
Reyan73397.44087.3	hbr01110	ABC transporters
Reyan73397.4851.1	hbr00500	Biosynthesis of secondary metabolites
Reyan73397.4851.1	hbr00230	Diterpenoid biosynthesis
Reyan73397.4851.1	hbr03010	alpha-Linolenic acid metabolism
Reyan73397.5272.1	hbr03440	Phenylpropanoid biosynthesis
Reyan73397.5272.1	hbr00620	Flavonoid biosynthesis
Reyan73397.5272.1	hbr04626	Biosynthesis of secondary metabolites - unclassified
Reyan73397.5272.1	hbr03060	Stilbenoid, diarylheptanoid and gingerol biosynthesis
Reyan73397.546.1	hbr00410	Ribosome
Reyan73397.546.1	hbr04144	Biosynthesis of amino acids
Reyan73397.737.1	hbr00710	Phagosome
Reyan73397.737.1	hbr00410	Ribosome
Reyan73397.737.1	hbr00460	Spliceosome
Reyan73397.737.1	hbr00860	Ubiquitin mediated proteolysis
Reyan73397.737.1	hbr00630	Oxidative phosphorylation
Reyan73397.737.1	hbr00061	RNA degradation
XR_002491284.1	hbr00970	Metabolic pathways
XR_002491284.1	hbr00500	Biosynthesis of secondary metabolites
XR_002491284.1	hbr03440	Phenylpropanoid biosynthesis
XR_002491284.1	hbr00620	Flavonoid biosynthesis
XR_002491284.1	hbr03410	Taurine and hypotaurine metabolism
XR_002491284.1	hbr04626	Biosynthesis of secondary metabolites - unclassified
XR_002491284.1	hbr00040	Flavone and flavonol biosynthesis
XR_002491284.1	hbr00240	MAPK signaling pathway - plant
XR_002491284.1	hbr00230	Diterpenoid biosynthesis
XR_002491284.1	hbr00010	Cutin, suberine and wax biosynthesis
XR_002491284.1	hbr03060	Stilbenoid, diarylheptanoid and gingerol biosynthesis
XR_002491284.1	hbr01200	Amino sugar and nucleotide sugar metabolism
XR_002491284.1	hbr00480	Glutathione metabolism
XR_002491284.1	hbr03015	Biosynthesis of secondary metabolites - other antibiotics
XR_002491284.1	hbr00270	Cysteine and methionine metabolism
XR_002491284.1	hbr00562	Isoquinoline alkaloid biosynthesis
XR_002491284.1	hbr00030	Plant-pathogen interaction
XR_002491284.1	hbr03050	Starch and sucrose metabolism
XR_002491284.1	hbr00564	Cyanoamino acid metabolism
XR_002491284.1	hbr00940	Butanoate metabolism
XR_002491538.1	hbr03420	Pentose and glucuronate interconversions
XR_002491653.1	hbr00970	Metabolic pathways
XR_002491653.1	hbr00500	Biosynthesis of secondary metabolites
XR_002491653.1	hbr03440	Phenylpropanoid biosynthesis
XR_002491653.1	hbr00620	Flavonoid biosynthesis
XR_002491653.1	hbr04070	Phenylalanine metabolism
XR_002491653.1	hbr04626	Biosynthesis of secondary metabolites - unclassified
XR_002491653.1	hbr03022	Plant hormone signal transduction
XR_002491653.1	hbr00051	Tryptophan metabolism
XR_002491653.1	hbr01212	Glyoxylate and dicarboxylate metabolism
XR_002491653.1	hbr00310	Ubiquinone and other terpenoid-quinone biosynthesis
XR_002491653.1	hbr04712	Photosynthesis - antenna proteins
XR_002491955.1	hbr00970	Metabolic pathways
XR_002491955.1	hbr00500	Biosynthesis of secondary metabolites
XR_002491955.1	hbr03440	Phenylpropanoid biosynthesis
XR_002491955.1	hbr00010	Cutin, suberine and wax biosynthesis
XR_002491955.1	hbr01200	Amino sugar and nucleotide sugar metabolism
XR_002491955.1	hbr00480	Glutathione metabolism
XR_002491955.1	hbr03030	Pyrimidine metabolism
XR_002491955.1	hbr03013	beta-Alanine metabolism
XR_002491955.1	hbr00195	Valine, leucine and isoleucine degradation
XR_002493717.1	hbr00710	Phagosome
XR_002493717.1	hbr00051	Tryptophan metabolism
XR_002493717.1	hbr00630	Oxidative phosphorylation
XR_002493717.1	hbr04136	Protein processing in endoplasmic reticulum
XR_002493717.1	hbr04146	Endocytosis
XR_002493717.1	hbr00400	Protein export
XR_002494853.1	hbr00260	Glycolysis / Gluconeogenesis
XR_002494853.1	hbr00561	Fatty acid metabolism
XR_002494853.1	hbr03008	Fatty acid biosynthesis
XR_002494853.1	hbr00520	Caffeine metabolism
XR_002494853.1	hbr00640	Vancomycin resistance
XR_002495908.1	hbr00970	Metabolic pathways
XR_002495908.1	hbr00500	Biosynthesis of secondary metabolites
XR_002495908.1	hbr03440	Phenylpropanoid biosynthesis
XR_002495908.1	hbr00260	Glycolysis / Gluconeogenesis
XR_002495908.1	hbr01200	Amino sugar and nucleotide sugar metabolism
XR_002495908.1	hbr00480	Glutathione metabolism
XR_002495908.1	hbr00250	Tyrosine metabolism
XR_002495908.1	hbr03015	Biosynthesis of secondary metabolites - other antibiotics
XR_002495937.1	hbr00970	Metabolic pathways
XR_002495937.1	hbr00500	Biosynthesis of secondary metabolites
XR_002495937.1	hbr03440	Phenylpropanoid biosynthesis
XR_002495937.1	hbr00620	Flavonoid biosynthesis
XR_002495937.1	hbr04070	Phenylalanine metabolism
XR_002495937.1	hbr03022	Plant hormone signal transduction
XR_002495937.1	hbr00240	MAPK signaling pathway - plant
XR_002495937.1	hbr00051	Tryptophan metabolism
XR_002497563.1	hbr00010	Cutin, suberine and wax biosynthesis
XR_002497563.1	hbr03015	Biosynthesis of secondary metabolites - other antibiotics
XR_002497563.1	hbr00900	Nicotinate and nicotinamide metabolism
XR_002497563.1	hbr01210	Photosynthesis

## Sheet: Leaf
LncRNAId	KEGGId	KEGGTerm
Reyan73397.10652.1	hbr00195	Ribosome
Reyan73397.10652.1	hbr00260	Isoflavonoid biosynthesis
Reyan73397.10892.1	hbr04070	Nitrogen metabolism
Reyan73397.11513.1	hbr00630	Monoterpenoid biosynthesis
Reyan73397.11513.1	hbr00260	Isoflavonoid biosynthesis
Reyan73397.1160.65	hbr00195	Ribosome
Reyan73397.1160.65	hbr00071	Spliceosome
Reyan73397.1160.65	hbr00250	Protein processing in endoplasmic reticulum
Reyan73397.1160.65	hbr03020	Ubiquitin mediated proteolysis
Reyan73397.1160.65	hbr03022	Oxidative phosphorylation
Reyan73397.1160.65	hbr04136	Phagosome
Reyan73397.1160.65	hbr00100	Terpenoid backbone biosynthesis
Reyan73397.1160.65	hbr01110	ABC transporters
Reyan73397.1160.65	hbr00220	SNARE interactions in vesicular transport
Reyan73397.11783.1	hbr00195	Ribosome
Reyan73397.11783.1	hbr04070	Nitrogen metabolism
Reyan73397.11783.1	hbr00630	Monoterpenoid biosynthesis
Reyan73397.11895.8	hbr00195	Ribosome
Reyan73397.11895.8	hbr03022	Oxidative phosphorylation
Reyan73397.11920.25	hbr00940	Cyanoamino acid metabolism
Reyan73397.11920.25	hbr00562	Limonene and pinene degradation
Reyan73397.12837.1	hbr00410	Phenylpropanoid biosynthesis
Reyan73397.12857.1	hbr00195	Ribosome
Reyan73397.12857.1	hbr00500	Carbon metabolism
Reyan73397.12857.1	hbr04070	Nitrogen metabolism
Reyan73397.12941.1	hbr00195	Ribosome
Reyan73397.1307.59	hbr00195	Ribosome
Reyan73397.1307.59	hbr00071	Spliceosome
Reyan73397.1307.59	hbr04130	RNA degradation
Reyan73397.1307.59	hbr00250	Protein processing in endoplasmic reticulum
Reyan73397.1307.59	hbr03018	Endocytosis
Reyan73397.1307.59	hbr03020	Ubiquitin mediated proteolysis
Reyan73397.1307.59	hbr03022	Oxidative phosphorylation
Reyan73397.1307.59	hbr04136	Phagosome
Reyan73397.1307.59	hbr00051	Protein export
Reyan73397.1307.59	hbr00220	SNARE interactions in vesicular transport
Reyan73397.1307.59	hbr00380	Starch and sucrose metabolism
Reyan73397.13255.1	hbr00195	Ribosome
Reyan73397.13301.1	hbr00195	Ribosome
Reyan73397.13301.1	hbr04070	Nitrogen metabolism
Reyan73397.13301.3	hbr00195	Ribosome
Reyan73397.13301.3	hbr00460	Photosynthesis
Reyan73397.13301.3	hbr00040	Glyoxylate and dicarboxylate metabolism
Reyan73397.13301.3	hbr04070	Nitrogen metabolism
Reyan73397.13301.3	hbr01210	One carbon pool by folate
Reyan73397.13436.1	hbr00460	Photosynthesis
Reyan73397.13436.1	hbr00500	Carbon metabolism
Reyan73397.13436.1	hbr04144	Carbon fixation in photosynthetic organisms
Reyan73397.13436.1	hbr03050	Photosynthesis - antenna proteins
Reyan73397.13436.1	hbr00240	MAPK signaling pathway - plant
Reyan73397.13456.7	hbr00410	Phenylpropanoid biosynthesis
Reyan73397.13456.7	hbr00940	Cyanoamino acid metabolism
Reyan73397.13456.7	hbr00020	RNA polymerase
Reyan73397.1386.41	hbr00071	Spliceosome
Reyan73397.13881.1	hbr00195	Ribosome
Reyan73397.13881.1	hbr00040	Glyoxylate and dicarboxylate metabolism
Reyan73397.13881.1	hbr00500	Carbon metabolism
Reyan73397.13881.1	hbr04070	Nitrogen metabolism
Reyan73397.13881.1	hbr00260	Isoflavonoid biosynthesis
Reyan73397.13881.1	hbr04141	Biosynthesis of secondary metabolites
Reyan73397.13881.1	hbr03008	Glycine, serine and threonine metabolism
Reyan73397.13881.1	hbr00940	Cyanoamino acid metabolism
Reyan73397.13881.1	hbr01210	One carbon pool by folate
Reyan73397.14558.49	hbr00195	Ribosome
Reyan73397.14558.49	hbr00250	Protein processing in endoplasmic reticulum
Reyan73397.14558.49	hbr03022	Oxidative phosphorylation
Reyan73397.14558.49	hbr04136	Phagosome
Reyan73397.14610.1	hbr00195	Ribosome
Reyan73397.14610.1	hbr04070	Nitrogen metabolism
Reyan73397.14610.1	hbr00630	Monoterpenoid biosynthesis
Reyan73397.14610.1	hbr00260	Isoflavonoid biosynthesis
Reyan73397.14652.1	hbr00195	Ribosome
Reyan73397.14652.1	hbr00460	Photosynthesis
Reyan73397.14652.1	hbr03050	Photosynthesis - antenna proteins
Reyan73397.15363.1	hbr01210	One carbon pool by folate
Reyan73397.15363.1	hbr00563	Tropane, piperidine and pyridine alkaloid biosynthesis
Reyan73397.15363.1	hbr00270	Folate biosynthesis
Reyan73397.15363.1	hbr00860	Riboflavin metabolism
Reyan73397.15363.1	hbr04120	Cutin, suberine and wax biosynthesis
Reyan73397.15366.1	hbr00195	Ribosome
Reyan73397.15366.1	hbr00460	Photosynthesis
Reyan73397.15366.1	hbr00500	Carbon metabolism
Reyan73397.15366.1	hbr04070	Nitrogen metabolism
Reyan73397.15931.1	hbr00195	Ribosome
Reyan73397.15931.1	hbr00071	Spliceosome
Reyan73397.15931.1	hbr00250	Protein processing in endoplasmic reticulum
Reyan73397.15931.1	hbr03020	Ubiquitin mediated proteolysis
Reyan73397.15931.1	hbr03022	Oxidative phosphorylation
Reyan73397.15931.1	hbr04136	Phagosome
Reyan73397.15931.1	hbr00280	Proteasome
Reyan73397.15931.1	hbr00051	Protein export
Reyan73397.15931.1	hbr00220	SNARE interactions in vesicular transport
Reyan73397.1607.24	hbr00195	Ribosome
Reyan73397.1607.24	hbr00250	Protein processing in endoplasmic reticulum
Reyan73397.1607.24	hbr03020	Ubiquitin mediated proteolysis
Reyan73397.1607.24	hbr03022	Oxidative phosphorylation
Reyan73397.1607.24	hbr04136	Phagosome
Reyan73397.1607.24	hbr00051	Protein export
Reyan73397.1607.24	hbr01100	2-Oxocarboxylic acid metabolism
Reyan73397.16420.4	hbr00250	Protein processing in endoplasmic reticulum
Reyan73397.16420.4	hbr00970	Metabolic pathways
Reyan73397.16420.4	hbr03050	Photosynthesis - antenna proteins
Reyan73397.16584.1	hbr00195	Ribosome
Reyan73397.16585.1	hbr00195	Ribosome
Reyan73397.16585.1	hbr04070	Nitrogen metabolism
Reyan73397.16585.1	hbr00630	Monoterpenoid biosynthesis
Reyan73397.16585.1	hbr00260	Isoflavonoid biosynthesis
Reyan73397.16585.1	hbr00410	Phenylpropanoid biosynthesis
Reyan73397.16585.1	hbr04712	Other glycan degradation
Reyan73397.16586.2	hbr00240	MAPK signaling pathway - plant
Reyan73397.17095.1	hbr00380	Starch and sucrose metabolism
Reyan73397.17095.1	hbr00630	Monoterpenoid biosynthesis
Reyan73397.17095.1	hbr00410	Phenylpropanoid biosynthesis
Reyan73397.17095.1	hbr00940	Cyanoamino acid metabolism
Reyan73397.17095.3	hbr00195	Ribosome
Reyan73397.17095.3	hbr00260	Isoflavonoid biosynthesis
Reyan73397.17307.1	hbr00195	Ribosome
Reyan73397.17307.1	hbr00071	Spliceosome
Reyan73397.17307.1	hbr00130	RNA transport
Reyan73397.17574.19	hbr00195	Ribosome
Reyan73397.17574.19	hbr00071	Spliceosome
Reyan73397.17574.19	hbr03022	Oxidative phosphorylation
Reyan73397.18293.1	hbr00195	Ribosome
Reyan73397.18293.1	hbr00040	Glyoxylate and dicarboxylate metabolism
Reyan73397.18293.1	hbr00500	Carbon metabolism
Reyan73397.18293.1	hbr04070	Nitrogen metabolism
Reyan73397.18293.1	hbr00260	Isoflavonoid biosynthesis
Reyan73397.18293.1	hbr04141	Biosynthesis of secondary metabolites
Reyan73397.18293.1	hbr03008	Glycine, serine and threonine metabolism
Reyan73397.18293.1	hbr00940	Cyanoamino acid metabolism
Reyan73397.18293.1	hbr01210	One carbon pool by folate
Reyan73397.18634.1	hbr00380	Starch and sucrose metabolism
Reyan73397.18634.1	hbr00130	RNA transport
Reyan73397.19021.1	hbr00195	Ribosome
Reyan73397.19021.1	hbr00460	Photosynthesis
Reyan73397.19039.1	hbr00195	Ribosome
Reyan73397.19039.1	hbr00460	Photosynthesis
Reyan73397.19039.1	hbr04070	Nitrogen metabolism
Reyan73397.19039.1	hbr00630	Monoterpenoid biosynthesis
Reyan73397.1911.2	hbr00195	Ribosome
Reyan73397.1911.2	hbr00500	Carbon metabolism
Reyan73397.1911.2	hbr04144	Carbon fixation in photosynthetic organisms
Reyan73397.1911.2	hbr04070	Nitrogen metabolism
Reyan73397.1911.2	hbr00630	Monoterpenoid biosynthesis
Reyan73397.1911.2	hbr00260	Isoflavonoid biosynthesis
Reyan73397.1911.4	hbr00500	Carbon metabolism
Reyan73397.1911.4	hbr04141	Biosynthesis of secondary metabolites
Reyan73397.1911.4	hbr00410	Phenylpropanoid biosynthesis
Reyan73397.1911.4	hbr04145	Glycolysis / Gluconeogenesis
Reyan73397.20481.13	hbr00195	Ribosome
Reyan73397.20481.13	hbr00460	Photosynthesis
Reyan73397.20481.13	hbr00040	Glyoxylate and dicarboxylate metabolism
Reyan73397.20481.13	hbr00010	Fatty acid elongation
Reyan73397.20481.13	hbr03050	Photosynthesis - antenna proteins
Reyan73397.20849.1	hbr00630	Monoterpenoid biosynthesis
Reyan73397.20849.1	hbr01230	Biosynthesis of amino acids
Reyan73397.20849.1	hbr03030	Phenylalanine, tyrosine and tryptophan biosynthesis
Reyan73397.21313.1	hbr00250	Protein processing in endoplasmic reticulum
Reyan73397.21313.1	hbr03022	Oxidative phosphorylation
Reyan73397.21313.1	hbr04136	Phagosome
Reyan73397.21313.1	hbr00051	Protein export
Reyan73397.21313.1	hbr03420	mRNA surveillance pathway
Reyan73397.2148.8	hbr00195	Ribosome
Reyan73397.2148.8	hbr00640	Ribosome biogenesis in eukaryotes
Reyan73397.22203.1	hbr00195	Ribosome
Reyan73397.22203.1	hbr00460	Photosynthesis
Reyan73397.22203.1	hbr00040	Glyoxylate and dicarboxylate metabolism
Reyan73397.22203.1	hbr04070	Nitrogen metabolism
Reyan73397.22316.1	hbr00195	Ribosome
Reyan73397.22316.1	hbr00460	Photosynthesis
Reyan73397.22316.1	hbr00040	Glyoxylate and dicarboxylate metabolism
Reyan73397.22316.1	hbr00500	Carbon metabolism
Reyan73397.22316.1	hbr04144	Carbon fixation in photosynthetic organisms
Reyan73397.22316.1	hbr03050	Photosynthesis - antenna proteins
Reyan73397.22316.1	hbr04075	Alanine, aspartate and glutamate metabolism
Reyan73397.22374.1	hbr00195	Ribosome
Reyan73397.22374.1	hbr00460	Photosynthesis
Reyan73397.22374.1	hbr00500	Carbon metabolism
Reyan73397.22374.1	hbr04144	Carbon fixation in photosynthetic organisms
Reyan73397.22374.1	hbr04070	Nitrogen metabolism
Reyan73397.22374.1	hbr00630	Monoterpenoid biosynthesis
Reyan73397.22557.1	hbr00195	Ribosome
Reyan73397.22557.1	hbr04070	Nitrogen metabolism
Reyan73397.23144.1	hbr00195	Ribosome
Reyan73397.23144.1	hbr04070	Nitrogen metabolism
Reyan73397.23144.1	hbr00630	Monoterpenoid biosynthesis
Reyan73397.23144.1	hbr00260	Isoflavonoid biosynthesis
Reyan73397.23216.1	hbr00460	Photosynthesis
Reyan73397.23216.1	hbr00640	Ribosome biogenesis in eukaryotes
Reyan73397.23282.2	hbr00195	Ribosome
Reyan73397.23282.2	hbr00460	Photosynthesis
Reyan73397.23282.2	hbr04070	Nitrogen metabolism
Reyan73397.23282.2	hbr03050	Photosynthesis - antenna proteins
Reyan73397.23282.3	hbr00195	Ribosome
Reyan73397.23282.3	hbr00460	Photosynthesis
Reyan73397.23282.3	hbr00500	Carbon metabolism
Reyan73397.23282.3	hbr04070	Nitrogen metabolism
Reyan73397.23282.3	hbr01230	Biosynthesis of amino acids
Reyan73397.23282.3	hbr03050	Photosynthesis - antenna proteins
Reyan73397.23282.9	hbr00195	Ribosome
Reyan73397.23282.9	hbr03050	Photosynthesis - antenna proteins
Reyan73397.23335.17	hbr00250	Protein processing in endoplasmic reticulum
Reyan73397.23335.17	hbr03018	Endocytosis
Reyan73397.23335.17	hbr03020	Ubiquitin mediated proteolysis
Reyan73397.23335.17	hbr03022	Oxidative phosphorylation
Reyan73397.23335.17	hbr03440	Nucleotide excision repair
Reyan73397.23601.2	hbr04712	Other glycan degradation
Reyan73397.23608.2	hbr00460	Photosynthesis
Reyan73397.23608.2	hbr00010	Fatty acid elongation
Reyan73397.23608.2	hbr03050	Photosynthesis - antenna proteins
Reyan73397.23608.2	hbr03010	Arginine and proline metabolism
Reyan73397.24104.2	hbr00195	Ribosome
Reyan73397.24104.2	hbr00460	Photosynthesis
Reyan73397.24104.2	hbr00040	Glyoxylate and dicarboxylate metabolism
Reyan73397.24104.2	hbr04070	Nitrogen metabolism
Reyan73397.24436.1	hbr00195	Ribosome
Reyan73397.24436.1	hbr03015	Circadian rhythm - plant
Reyan73397.2458.1	hbr00195	Ribosome
Reyan73397.2458.1	hbr00460	Photosynthesis
Reyan73397.2458.1	hbr00500	Carbon metabolism
Reyan73397.2458.1	hbr04070	Nitrogen metabolism
Reyan73397.24675.1	hbr00195	Ribosome
Reyan73397.24675.1	hbr00460	Photosynthesis
Reyan73397.24675.1	hbr04070	Nitrogen metabolism
Reyan73397.24675.1	hbr00260	Isoflavonoid biosynthesis
Reyan73397.25122.1	hbr00195	Ribosome
Reyan73397.25122.1	hbr00460	Photosynthesis
Reyan73397.25122.1	hbr00040	Glyoxylate and dicarboxylate metabolism
Reyan73397.25122.1	hbr00500	Carbon metabolism
Reyan73397.25122.1	hbr04144	Carbon fixation in photosynthetic organisms
Reyan73397.25122.1	hbr00970	Metabolic pathways
Reyan73397.25122.1	hbr03050	Photosynthesis - antenna proteins
Reyan73397.25122.1	hbr03008	Glycine, serine and threonine metabolism
Reyan73397.25142.1	hbr00195	Ribosome
Reyan73397.25142.1	hbr00460	Photosynthesis
Reyan73397.25142.1	hbr00500	Carbon metabolism
Reyan73397.25142.1	hbr04144	Carbon fixation in photosynthetic organisms
Reyan73397.25142.1	hbr00520	Cysteine and methionine metabolism
Reyan73397.25280.1	hbr00195	Ribosome
Reyan73397.25686.1	hbr04070	Nitrogen metabolism
Reyan73397.25686.1	hbr00630	Monoterpenoid biosynthesis
Reyan73397.25943.1	hbr00195	Ribosome
Reyan73397.25943.1	hbr00630	Monoterpenoid biosynthesis
Reyan73397.26452.1	hbr00260	Isoflavonoid biosynthesis
Reyan73397.26452.1	hbr03015	Circadian rhythm - plant
Reyan73397.26540.3	hbr00195	Ribosome
Reyan73397.26540.3	hbr00071	Spliceosome
Reyan73397.26540.3	hbr03020	Ubiquitin mediated proteolysis
Reyan73397.26540.3	hbr03022	Oxidative phosphorylation
Reyan73397.26540.3	hbr04136	Phagosome
Reyan73397.26540.3	hbr00280	Proteasome
Reyan73397.26540.3	hbr00051	Protein export
Reyan73397.26647.1	hbr00195	Ribosome
Reyan73397.26647.1	hbr03020	Ubiquitin mediated proteolysis
Reyan73397.26647.1	hbr03022	Oxidative phosphorylation
Reyan73397.26647.1	hbr04136	Phagosome
Reyan73397.26647.1	hbr00100	Terpenoid backbone biosynthesis
Reyan73397.26647.1	hbr03430	Thiamine metabolism
Reyan73397.26647.1	hbr00010	Fatty acid elongation
Reyan73397.26647.1	hbr00562	Limonene and pinene degradation
Reyan73397.26647.1	hbr00350	Tryptophan metabolism
Reyan73397.26879.1	hbr00195	Ribosome
Reyan73397.26879.1	hbr00260	Isoflavonoid biosynthesis
Reyan73397.27210.1	hbr03013	Biosynthesis of unsaturated fatty acids
Reyan73397.2747.11	hbr03022	Oxidative phosphorylation
Reyan73397.2747.11	hbr04136	Phagosome
Reyan73397.2747.11	hbr00100	Terpenoid backbone biosynthesis
Reyan73397.27945.1	hbr00195	Ribosome
Reyan73397.27945.1	hbr03018	Endocytosis
Reyan73397.27945.1	hbr03022	Oxidative phosphorylation
Reyan73397.27945.1	hbr04136	Phagosome
Reyan73397.27945.1	hbr00051	Protein export
Reyan73397.27945.1	hbr00100	Terpenoid backbone biosynthesis
Reyan73397.27945.1	hbr00970	Metabolic pathways
Reyan73397.27945.1	hbr03030	Phenylalanine, tyrosine and tryptophan biosynthesis
Reyan73397.27945.1	hbr03420	mRNA surveillance pathway
Reyan73397.2829.1	hbr00500	Carbon metabolism
Reyan73397.2829.1	hbr04144	Carbon fixation in photosynthetic organisms
Reyan73397.2829.1	hbr04141	Biosynthesis of secondary metabolites
Reyan73397.2829.1	hbr00410	Phenylpropanoid biosynthesis
Reyan73397.2829.1	hbr04145	Glycolysis / Gluconeogenesis
Reyan73397.2829.1	hbr00970	Metabolic pathways
Reyan73397.2829.1	hbr01230	Biosynthesis of amino acids
Reyan73397.2829.1	hbr00520	Cysteine and methionine metabolism
Reyan73397.2829.1	hbr04146	Glutathione metabolism
Reyan73397.2829.1	hbr00230	Fructose and mannose metabolism
Reyan73397.2829.1	hbr00920	Sulfur metabolism
Reyan73397.2829.1	hbr00910	Tyrosine metabolism
Reyan73397.2829.1	hbr00564	Flavonoid biosynthesis
Reyan73397.2829.1	hbr01212	Isoquinoline alkaloid biosynthesis
Reyan73397.2829.1	hbr00600	Stilbenoid, diarylheptanoid and gingerol biosynthesis
Reyan73397.2829.1	hbr03040	Biosynthesis of secondary metabolites - unclassified
Reyan73397.28424.1	hbr00195	Ribosome
Reyan73397.28424.1	hbr00460	Photosynthesis
Reyan73397.28424.1	hbr04070	Nitrogen metabolism
Reyan73397.28499.1	hbr00410	Phenylpropanoid biosynthesis
Reyan73397.28682.4	hbr00710	Nicotinate and nicotinamide metabolism
Reyan73397.29172.1	hbr00195	Ribosome
Reyan73397.29172.2	hbr00195	Ribosome
Reyan73397.29316.1	hbr04130	RNA degradation
Reyan73397.29316.1	hbr03022	Oxidative phosphorylation
Reyan73397.29316.1	hbr04136	Phagosome
Reyan73397.29316.1	hbr00051	Protein export
Reyan73397.29409.1	hbr00195	Ribosome
Reyan73397.29409.1	hbr00460	Photosynthesis
Reyan73397.29431.1	hbr04146	Glutathione metabolism
Reyan73397.29431.1	hbr00400	Peroxisome
Reyan73397.29442.1	hbr04070	Nitrogen metabolism
Reyan73397.29591.1	hbr03050	Photosynthesis - antenna proteins
Reyan73397.29971.1	hbr00630	Monoterpenoid biosynthesis
Reyan73397.29972.1	hbr03020	Ubiquitin mediated proteolysis
Reyan73397.29972.1	hbr04070	Nitrogen metabolism
Reyan73397.29972.1	hbr00630	Monoterpenoid biosynthesis
Reyan73397.29972.1	hbr00260	Isoflavonoid biosynthesis
Reyan73397.29972.1	hbr00410	Phenylpropanoid biosynthesis
Reyan73397.30395.1	hbr00460	Photosynthesis
Reyan73397.30395.1	hbr04070	Nitrogen metabolism
Reyan73397.31067.1	hbr00195	Ribosome
Reyan73397.31067.1	hbr04144	Carbon fixation in photosynthetic organisms
Reyan73397.31067.1	hbr00260	Isoflavonoid biosynthesis
Reyan73397.31192.1	hbr03022	Oxidative phosphorylation
Reyan73397.31398.5	hbr04712	Other glycan degradation
Reyan73397.31398.5	hbr00310	Purine metabolism
Reyan73397.31398.8	hbr03022	Oxidative phosphorylation
Reyan73397.31503.8	hbr00071	Spliceosome
Reyan73397.31503.8	hbr00250	Protein processing in endoplasmic reticulum
Reyan73397.31503.8	hbr03018	Endocytosis
Reyan73397.31503.8	hbr03020	Ubiquitin mediated proteolysis
Reyan73397.31503.8	hbr03022	Oxidative phosphorylation
Reyan73397.31503.8	hbr04136	Phagosome
Reyan73397.31503.8	hbr00280	Proteasome
Reyan73397.31503.8	hbr00051	Protein export
Reyan73397.31503.8	hbr00220	SNARE interactions in vesicular transport
Reyan73397.31731.1	hbr00195	Ribosome
Reyan73397.31731.1	hbr00260	Isoflavonoid biosynthesis
Reyan73397.32061.1	hbr00380	Starch and sucrose metabolism
Reyan73397.32061.1	hbr00630	Monoterpenoid biosynthesis
Reyan73397.32061.1	hbr00410	Phenylpropanoid biosynthesis
Reyan73397.32061.1	hbr00940	Cyanoamino acid metabolism
Reyan73397.32080.1	hbr00195	Ribosome
Reyan73397.32080.1	hbr00460	Photosynthesis
Reyan73397.32080.1	hbr00040	Glyoxylate and dicarboxylate metabolism
Reyan73397.32080.1	hbr04070	Nitrogen metabolism
Reyan73397.32080.1	hbr00260	Isoflavonoid biosynthesis
Reyan73397.33054.1	hbr00195	Ribosome
Reyan73397.33054.1	hbr00460	Photosynthesis
Reyan73397.33054.1	hbr04070	Nitrogen metabolism
Reyan73397.33054.1	hbr00630	Monoterpenoid biosynthesis
Reyan73397.33408.2	hbr00900	Mismatch repair
Reyan73397.33408.2	hbr03440	Nucleotide excision repair
Reyan73397.33408.2	hbr00620	Homologous recombination
Reyan73397.33408.2	hbr00190	DNA replication
Reyan73397.33498.1	hbr00195	Ribosome
Reyan73397.33498.1	hbr00460	Photosynthesis
Reyan73397.33498.1	hbr00500	Carbon metabolism
Reyan73397.33498.1	hbr04144	Carbon fixation in photosynthetic organisms
Reyan73397.33498.1	hbr04070	Nitrogen metabolism
Reyan73397.33498.1	hbr00260	Isoflavonoid biosynthesis
Reyan73397.33498.1	hbr00061	Phosphatidylinositol signaling system
Reyan73397.33509.1	hbr00195	Ribosome
Reyan73397.33596.1	hbr04130	RNA degradation
Reyan73397.33596.1	hbr03022	Oxidative phosphorylation
Reyan73397.33596.1	hbr00280	Proteasome
Reyan73397.336.1	hbr00195	Ribosome
Reyan73397.336.1	hbr00460	Photosynthesis
Reyan73397.33751.1	hbr04136	Phagosome
Reyan73397.33751.1	hbr00260	Isoflavonoid biosynthesis
Reyan73397.34276.1	hbr00195	Ribosome
Reyan73397.34798.1	hbr00195	Ribosome
Reyan73397.34798.1	hbr00630	Monoterpenoid biosynthesis
Reyan73397.3643.1	hbr03020	Ubiquitin mediated proteolysis
Reyan73397.3643.1	hbr00520	Cysteine and methionine metabolism
Reyan73397.3643.1	hbr00920	Sulfur metabolism
Reyan73397.3643.1	hbr00330	Non-homologous end-joining
Reyan73397.36794.1	hbr00195	Ribosome
Reyan73397.36794.1	hbr00250	Protein processing in endoplasmic reticulum
Reyan73397.36794.1	hbr01230	Biosynthesis of amino acids
Reyan73397.36794.1	hbr03050	Photosynthesis - antenna proteins
Reyan73397.3719.10	hbr00460	Photosynthesis
Reyan73397.3719.10	hbr04070	Nitrogen metabolism
Reyan73397.3719.10	hbr00260	Isoflavonoid biosynthesis
Reyan73397.3719.10	hbr03015	Circadian rhythm - plant
Reyan73397.37840.1	hbr00195	Ribosome
Reyan73397.37840.1	hbr00460	Photosynthesis
Reyan73397.37840.1	hbr04070	Nitrogen metabolism
Reyan73397.37840.6	hbr00195	Ribosome
Reyan73397.37840.6	hbr00460	Photosynthesis
Reyan73397.37840.6	hbr00040	Glyoxylate and dicarboxylate metabolism
Reyan73397.37840.6	hbr00500	Carbon metabolism
Reyan73397.37840.6	hbr04070	Nitrogen metabolism
Reyan73397.37840.6	hbr01230	Biosynthesis of amino acids
Reyan73397.37840.6	hbr00010	Fatty acid elongation
Reyan73397.37840.6	hbr03008	Glycine, serine and threonine metabolism
Reyan73397.37840.6	hbr00940	Cyanoamino acid metabolism
Reyan73397.37840.6	hbr01210	One carbon pool by folate
Reyan73397.37840.6	hbr04120	Cutin, suberine and wax biosynthesis
Reyan73397.39061.1	hbr03040	Biosynthesis of secondary metabolites - unclassified
Reyan73397.39061.1	hbr00061	Phosphatidylinositol signaling system
Reyan73397.39061.1	hbr00480	Inositol phosphate metabolism
Reyan73397.39061.1	hbr00592	Steroid biosynthesis
Reyan73397.39062.1	hbr03060	Plant hormone signal transduction
Reyan73397.39335.1	hbr00195	Ribosome
Reyan73397.39335.1	hbr00460	Photosynthesis
Reyan73397.39335.1	hbr03050	Photosynthesis - antenna proteins
Reyan73397.39335.1	hbr03010	Arginine and proline metabolism
Reyan73397.39523.3	hbr04070	Nitrogen metabolism
Reyan73397.39550.2	hbr03050	Photosynthesis - antenna proteins
Reyan73397.40192.5	hbr00195	Ribosome
Reyan73397.40192.5	hbr00460	Photosynthesis
Reyan73397.40192.5	hbr00500	Carbon metabolism
Reyan73397.40192.5	hbr04070	Nitrogen metabolism
Reyan73397.40192.5	hbr01230	Biosynthesis of amino acids
Reyan73397.40931.1	hbr00195	Ribosome
Reyan73397.40931.1	hbr00460	Photosynthesis
Reyan73397.40931.1	hbr04070	Nitrogen metabolism
Reyan73397.4115.1	hbr03030	Phenylalanine, tyrosine and tryptophan biosynthesis
Reyan73397.41319.1	hbr00195	Ribosome
Reyan73397.41319.1	hbr00460	Photosynthesis
Reyan73397.41319.1	hbr00040	Glyoxylate and dicarboxylate metabolism
Reyan73397.41319.1	hbr00500	Carbon metabolism
Reyan73397.41319.1	hbr04144	Carbon fixation in photosynthetic organisms
Reyan73397.41319.1	hbr04070	Nitrogen metabolism
Reyan73397.41319.1	hbr00630	Monoterpenoid biosynthesis
Reyan73397.41418.1	hbr00195	Ribosome
Reyan73397.41719.26	hbr00195	Ribosome
Reyan73397.41719.26	hbr03020	Ubiquitin mediated proteolysis
Reyan73397.41719.26	hbr03022	Oxidative phosphorylation
Reyan73397.41719.26	hbr04136	Phagosome
Reyan73397.41719.26	hbr00280	Proteasome
Reyan73397.41719.26	hbr00051	Protein export
Reyan73397.41719.26	hbr00220	SNARE interactions in vesicular transport
Reyan73397.41719.26	hbr00130	RNA transport
Reyan73397.41799.1	hbr00460	Photosynthesis
Reyan73397.41799.1	hbr04070	Nitrogen metabolism
Reyan73397.41799.2	hbr03020	Ubiquitin mediated proteolysis
Reyan73397.41799.2	hbr04070	Nitrogen metabolism
Reyan73397.41799.2	hbr03015	Circadian rhythm - plant
Reyan73397.41800.1	hbr00195	Ribosome
Reyan73397.41800.1	hbr03050	Photosynthesis - antenna proteins
Reyan73397.42298.12	hbr00195	Ribosome
Reyan73397.42298.12	hbr00071	Spliceosome
Reyan73397.42298.12	hbr04130	RNA degradation
Reyan73397.42298.12	hbr00250	Protein processing in endoplasmic reticulum
Reyan73397.42298.12	hbr03020	Ubiquitin mediated proteolysis
Reyan73397.42298.12	hbr03022	Oxidative phosphorylation
Reyan73397.42298.12	hbr04136	Phagosome
Reyan73397.42298.12	hbr00280	Proteasome
Reyan73397.42298.12	hbr00051	Protein export
Reyan73397.4270.1	hbr00195	Ribosome
Reyan73397.4270.1	hbr00460	Photosynthesis
Reyan73397.4270.1	hbr00040	Glyoxylate and dicarboxylate metabolism
Reyan73397.4270.1	hbr04070	Nitrogen metabolism
Reyan73397.42749.3	hbr00410	Phenylpropanoid biosynthesis
Reyan73397.42857.1	hbr00460	Photosynthesis
Reyan73397.42857.1	hbr03020	Ubiquitin mediated proteolysis
Reyan73397.42857.1	hbr04070	Nitrogen metabolism
Reyan73397.42857.1	hbr00240	MAPK signaling pathway - plant
Reyan73397.42857.1	hbr00061	Phosphatidylinositol signaling system
Reyan73397.4318.1	hbr00195	Ribosome
Reyan73397.43223.1	hbr00195	Ribosome
Reyan73397.43223.1	hbr00460	Photosynthesis
Reyan73397.43223.1	hbr00500	Carbon metabolism
Reyan73397.43223.1	hbr04144	Carbon fixation in photosynthetic organisms
Reyan73397.43223.1	hbr04070	Nitrogen metabolism
Reyan73397.43586.3	hbr00380	Starch and sucrose metabolism
Reyan73397.43586.3	hbr04712	Other glycan degradation
Reyan73397.43695.12	hbr00195	Ribosome
Reyan73397.43695.12	hbr03050	Photosynthesis - antenna proteins
Reyan73397.44460.1	hbr00195	Ribosome
Reyan73397.44460.1	hbr00460	Photosynthesis
Reyan73397.44460.1	hbr04070	Nitrogen metabolism
Reyan73397.44460.1	hbr00640	Ribosome biogenesis in eukaryotes
Reyan73397.4487.1	hbr00195	Ribosome
Reyan73397.4487.1	hbr00250	Protein processing in endoplasmic reticulum
Reyan73397.4487.1	hbr03020	Ubiquitin mediated proteolysis
Reyan73397.4487.1	hbr03022	Oxidative phosphorylation
Reyan73397.4487.1	hbr00220	SNARE interactions in vesicular transport
Reyan73397.4488.1	hbr00195	Ribosome
Reyan73397.4488.1	hbr00460	Photosynthesis
Reyan73397.4488.1	hbr03020	Ubiquitin mediated proteolysis
Reyan73397.4488.1	hbr00010	Fatty acid elongation
Reyan73397.4488.1	hbr03050	Photosynthesis - antenna proteins
Reyan73397.4638.3	hbr00195	Ribosome
Reyan73397.4638.3	hbr00460	Photosynthesis
Reyan73397.4638.3	hbr04070	Nitrogen metabolism
Reyan73397.4649.4	hbr00071	Spliceosome
Reyan73397.4649.4	hbr03022	Oxidative phosphorylation
Reyan73397.4649.4	hbr04136	Phagosome
Reyan73397.5702.1	hbr00460	Photosynthesis
Reyan73397.5702.1	hbr04070	Nitrogen metabolism
Reyan73397.5702.1	hbr00630	Monoterpenoid biosynthesis
Reyan73397.5933.1	hbr00195	Ribosome
Reyan73397.5933.1	hbr00460	Photosynthesis
Reyan73397.5933.1	hbr03050	Photosynthesis - antenna proteins
Reyan73397.5933.2	hbr00195	Ribosome
Reyan73397.6089.1	hbr00195	Ribosome
Reyan73397.6089.1	hbr00460	Photosynthesis
Reyan73397.6089.1	hbr00040	Glyoxylate and dicarboxylate metabolism
Reyan73397.6089.1	hbr00500	Carbon metabolism
Reyan73397.6089.1	hbr04070	Nitrogen metabolism
Reyan73397.6089.2	hbr00630	Monoterpenoid biosynthesis
Reyan73397.6089.2	hbr00260	Isoflavonoid biosynthesis
Reyan73397.6192.1	hbr03020	Ubiquitin mediated proteolysis
Reyan73397.6192.1	hbr04070	Nitrogen metabolism
Reyan73397.6192.1	hbr00630	Monoterpenoid biosynthesis
Reyan73397.6306.1	hbr00260	Isoflavonoid biosynthesis
Reyan73397.6311.1	hbr00195	Ribosome
Reyan73397.6311.1	hbr00460	Photosynthesis
Reyan73397.6311.1	hbr00100	Terpenoid backbone biosynthesis
Reyan73397.6311.1	hbr00010	Fatty acid elongation
Reyan73397.6311.1	hbr03050	Photosynthesis - antenna proteins
Reyan73397.6951.2	hbr00195	Ribosome
Reyan73397.6951.2	hbr00460	Photosynthesis
Reyan73397.6951.2	hbr04070	Nitrogen metabolism
Reyan73397.7088.1	hbr00195	Ribosome
Reyan73397.7088.1	hbr00460	Photosynthesis
Reyan73397.7088.1	hbr04070	Nitrogen metabolism
Reyan73397.737.5	hbr00195	Ribosome
Reyan73397.737.5	hbr04130	RNA degradation
Reyan73397.737.5	hbr00250	Protein processing in endoplasmic reticulum
Reyan73397.737.5	hbr03018	Endocytosis
Reyan73397.737.5	hbr03020	Ubiquitin mediated proteolysis
Reyan73397.737.5	hbr03022	Oxidative phosphorylation
Reyan73397.737.5	hbr04136	Phagosome
Reyan73397.737.5	hbr00280	Proteasome
Reyan73397.737.5	hbr00051	Protein export
Reyan73397.7563.1	hbr00195	Ribosome
Reyan73397.7563.1	hbr00460	Photosynthesis
Reyan73397.7563.1	hbr00100	Terpenoid backbone biosynthesis
Reyan73397.7563.1	hbr00010	Fatty acid elongation
Reyan73397.7563.1	hbr03050	Photosynthesis - antenna proteins
Reyan73397.8325.3	hbr00195	Ribosome
Reyan73397.8325.3	hbr03020	Ubiquitin mediated proteolysis
Reyan73397.8430.1	hbr03022	Oxidative phosphorylation
Reyan73397.8608.1	hbr00195	Ribosome
Reyan73397.8626.1	hbr00195	Ribosome
Reyan73397.8626.1	hbr00460	Photosynthesis
Reyan73397.8626.1	hbr04070	Nitrogen metabolism
Reyan73397.8627.1	hbr00195	Ribosome
Reyan73397.8627.1	hbr00040	Glyoxylate and dicarboxylate metabolism
Reyan73397.8627.1	hbr00500	Carbon metabolism
Reyan73397.8627.1	hbr00260	Isoflavonoid biosynthesis
Reyan73397.8627.1	hbr04141	Biosynthesis of secondary metabolites
Reyan73397.8627.1	hbr03008	Glycine, serine and threonine metabolism
Reyan73397.8627.1	hbr00906	Valine, leucine and isoleucine degradation
Reyan73397.8627.1	hbr00052	Propanoate metabolism
Reyan73397.8760.1	hbr00250	Protein processing in endoplasmic reticulum
Reyan73397.8760.1	hbr03020	Ubiquitin mediated proteolysis
Reyan73397.8760.1	hbr03022	Oxidative phosphorylation
Reyan73397.8760.1	hbr04136	Phagosome
Reyan73397.8760.1	hbr00051	Protein export
Reyan73397.8760.1	hbr00220	SNARE interactions in vesicular transport
Reyan73397.8850.1	hbr04070	Nitrogen metabolism
Reyan73397.8850.1	hbr03015	Circadian rhythm - plant
Reyan73397.8936.1	hbr00195	Ribosome
Reyan73397.8936.1	hbr00071	Spliceosome
Reyan73397.8936.1	hbr03022	Oxidative phosphorylation
Reyan73397.899.1	hbr00195	Ribosome
Reyan73397.899.1	hbr00100	Terpenoid backbone biosynthesis
Reyan73397.899.1	hbr00040	Glyoxylate and dicarboxylate metabolism
Reyan73397.899.1	hbr01110	ABC transporters
Reyan73397.899.1	hbr03430	Thiamine metabolism
Reyan73397.9234.11	hbr00195	Ribosome
Reyan73397.9234.11	hbr00071	Spliceosome
Reyan73397.9267.1	hbr00195	Ribosome
Reyan73397.9267.1	hbr00280	Proteasome
Reyan73397.9267.1	hbr00260	Isoflavonoid biosynthesis
Reyan73397.9267.1	hbr03015	Circadian rhythm - plant
XR_002491621.1	hbr00195	Ribosome
XR_002491621.1	hbr03022	Oxidative phosphorylation
XR_002491621.1	hbr00280	Proteasome
XR_002491621.1	hbr00052	Propanoate metabolism
XR_002491621.1	hbr00900	Mismatch repair
XR_002491621.1	hbr03440	Nucleotide excision repair
XR_002491621.1	hbr00620	Homologous recombination
XR_002491621.1	hbr00190	DNA replication
XR_002491621.1	hbr04626	Citrate cycle (TCA cycle)
XR_002491774.1	hbr00195	Ribosome
XR_002491774.1	hbr00250	Protein processing in endoplasmic reticulum
XR_002491774.1	hbr03020	Ubiquitin mediated proteolysis
XR_002491774.1	hbr00130	RNA transport
XR_002492382.1	hbr00460	Photosynthesis
XR_002492382.1	hbr00040	Glyoxylate and dicarboxylate metabolism
XR_002492382.1	hbr00500	Carbon metabolism
XR_002492382.1	hbr04141	Biosynthesis of secondary metabolites
XR_002492382.1	hbr03008	Glycine, serine and threonine metabolism
XR_002492382.1	hbr00940	Cyanoamino acid metabolism
XR_002492382.1	hbr01210	One carbon pool by folate
XR_002492382.1	hbr04016	Diterpenoid biosynthesis
XR_002492568.1	hbr00195	Ribosome
XR_002492568.1	hbr03015	Circadian rhythm - plant
XR_002493105.1	hbr00460	Photosynthesis
XR_002493105.1	hbr00040	Glyoxylate and dicarboxylate metabolism
XR_002493105.1	hbr00640	Ribosome biogenesis in eukaryotes
XR_002493105.1	hbr04626	Citrate cycle (TCA cycle)
XR_002493106.1	hbr00460	Photosynthesis
XR_002493106.1	hbr00500	Carbon metabolism
XR_002493106.1	hbr04144	Carbon fixation in photosynthetic organisms
XR_002493106.1	hbr00630	Monoterpenoid biosynthesis
XR_002493106.1	hbr00970	Metabolic pathways
XR_002493106.1	hbr03050	Photosynthesis - antenna proteins
XR_002493106.1	hbr00510	Pentose phosphate pathway
XR_002493125.1	hbr00195	Ribosome
XR_002493820.1	hbr00195	Ribosome
XR_002493820.1	hbr00460	Photosynthesis
XR_002493820.1	hbr00040	Glyoxylate and dicarboxylate metabolism
XR_002493820.1	hbr04070	Nitrogen metabolism
XR_002493820.1	hbr00630	Monoterpenoid biosynthesis
XR_002493820.1	hbr00260	Isoflavonoid biosynthesis
XR_002493821.1	hbr00195	Ribosome
XR_002493821.1	hbr00460	Photosynthesis
XR_002493821.1	hbr00040	Glyoxylate and dicarboxylate metabolism
XR_002493821.1	hbr04070	Nitrogen metabolism
XR_002493821.1	hbr00630	Monoterpenoid biosynthesis
XR_002493821.1	hbr00260	Isoflavonoid biosynthesis
XR_002494081.1	hbr03430	Thiamine metabolism
XR_002494081.1	hbr00860	Riboflavin metabolism
XR_002494081.1	hbr00710	Nicotinate and nicotinamide metabolism
XR_002494081.1	hbr00310	Purine metabolism
XR_002494081.1	hbr00592	Steroid biosynthesis
XR_002494081.1	hbr00030	Pantothenate and CoA biosynthesis
XR_002494081.1	hbr00053	Sesquiterpenoid and triterpenoid biosynthesis
XR_002494081.1	hbr02010	Zeatin biosynthesis
XR_002494251.1	hbr04070	Nitrogen metabolism
XR_002494454.1	hbr00195	Ribosome
XR_002494454.1	hbr00460	Photosynthesis
XR_002494454.1	hbr04070	Nitrogen metabolism
XR_002494770.1	hbr00195	Ribosome
XR_002494770.1	hbr00460	Photosynthesis
XR_002494770.1	hbr00100	Terpenoid backbone biosynthesis
XR_002494770.1	hbr00040	Glyoxylate and dicarboxylate metabolism
XR_002494770.1	hbr00010	Fatty acid elongation
XR_002494770.1	hbr03050	Photosynthesis - antenna proteins
XR_002494802.1	hbr00941	Ubiquinone and other terpenoid-quinone biosynthesis
XR_002494975.1	hbr00195	Ribosome
XR_002494975.1	hbr00071	Spliceosome
XR_002494975.1	hbr04130	RNA degradation
XR_002495422.1	hbr00380	Starch and sucrose metabolism
XR_002495422.1	hbr00410	Phenylpropanoid biosynthesis
XR_002495422.1	hbr00941	Ubiquinone and other terpenoid-quinone biosynthesis
XR_002495471.1	hbr00195	Ribosome
XR_002495471.1	hbr00100	Terpenoid backbone biosynthesis
XR_002495471.1	hbr00500	Carbon metabolism
XR_002495471.1	hbr04070	Nitrogen metabolism
XR_002495471.1	hbr04141	Biosynthesis of secondary metabolites
XR_002495471.1	hbr00970	Metabolic pathways
XR_002495471.1	hbr01230	Biosynthesis of amino acids
XR_002495471.1	hbr00520	Cysteine and methionine metabolism
XR_002495471.1	hbr04075	Alanine, aspartate and glutamate metabolism
XR_002495641.1	hbr00561	Glycosphingolipid biosynthesis - ganglio series
XR_002496102.1	hbr00130	RNA transport
XR_002496282.1	hbr00460	Photosynthesis
XR_002496282.1	hbr00280	Proteasome
XR_002496282.1	hbr00040	Glyoxylate and dicarboxylate metabolism
XR_002496282.1	hbr00500	Carbon metabolism
XR_002496282.1	hbr04070	Nitrogen metabolism
XR_002496282.1	hbr00630	Monoterpenoid biosynthesis
XR_002496282.1	hbr04141	Biosynthesis of secondary metabolites
XR_002496282.1	hbr00970	Metabolic pathways
XR_002496282.1	hbr03008	Glycine, serine and threonine metabolism
XR_002496282.1	hbr04712	Other glycan degradation
XR_002496282.1	hbr00563	Tropane, piperidine and pyridine alkaloid biosynthesis
XR_002496290.1	hbr00195	Ribosome
XR_002496290.1	hbr00460	Photosynthesis
XR_002496290.1	hbr04070	Nitrogen metabolism
XR_002496328.1	hbr00195	Ribosome
XR_002496328.1	hbr00640	Ribosome biogenesis in eukaryotes
XR_002496601.1	hbr04712	Other glycan degradation
XR_002496601.1	hbr00270	Folate biosynthesis
XR_002496601.1	hbr00860	Riboflavin metabolism
XR_002496621.1	hbr04141	Biosynthesis of secondary metabolites
XR_002496621.1	hbr00970	Metabolic pathways
XR_002496621.1	hbr01230	Biosynthesis of amino acids
XR_002496621.1	hbr00520	Cysteine and methionine metabolism
XR_002496621.1	hbr00920	Sulfur metabolism
XR_002496621.1	hbr00900	Mismatch repair
XR_002496667.1	hbr00195	Ribosome
XR_002496667.1	hbr04070	Nitrogen metabolism
XR_002496667.1	hbr00630	Monoterpenoid biosynthesis
XR_002496667.1	hbr00260	Isoflavonoid biosynthesis
XR_002496896.1	hbr00100	Terpenoid backbone biosynthesis
XR_002496896.1	hbr03430	Thiamine metabolism
XR_002496896.1	hbr00562	Limonene and pinene degradation
XR_002496896.1	hbr00350	Tryptophan metabolism
XR_002496916.1	hbr00460	Photosynthesis
XR_002496916.1	hbr00500	Carbon metabolism
XR_002496916.1	hbr04144	Carbon fixation in photosynthetic organisms
XR_002496916.1	hbr03410	Porphyrin and chlorophyll metabolism
XR_002497193.1	hbr00195	Ribosome
XR_002497193.1	hbr03022	Oxidative phosphorylation
XR_002497212.1	hbr00460	Photosynthesis
XR_002497212.1	hbr04144	Carbon fixation in photosynthetic organisms
XR_002497233.1	hbr00460	Photosynthesis
XR_002497233.1	hbr00500	Carbon metabolism
XR_002497233.1	hbr04144	Carbon fixation in photosynthetic organisms
XR_002497233.1	hbr00970	Metabolic pathways
XR_002497233.1	hbr03050	Photosynthesis - antenna proteins
XR_002497233.1	hbr00941	Ubiquinone and other terpenoid-quinone biosynthesis
XR_002497233.1	hbr03410	Porphyrin and chlorophyll metabolism
XR_002497233.1	hbr01200	Ascorbate and aldarate metabolism
XR_002498120.1	hbr00460	Photosynthesis
XR_002498120.1	hbr00040	Glyoxylate and dicarboxylate metabolism
XR_002498120.1	hbr04144	Carbon fixation in photosynthetic organisms
XR_002498120.1	hbr04141	Biosynthesis of secondary metabolites
XR_002498120.1	hbr00970	Metabolic pathways
XR_002498120.1	hbr03050	Photosynthesis - antenna proteins
XR_002498120.1	hbr03008	Glycine, serine and threonine metabolism
XR_002498120.1	hbr03060	Plant hormone signal transduction
XR_002498280.1	hbr04070	Nitrogen metabolism

## Sheet: Latex
LncRNAId	KEGGId	KEGGTerm
Reyan73397.10119.1	hbr00941	Terpenoid backbone biosynthesis
Reyan73397.10218.1	hbr00941	Terpenoid backbone biosynthesis
Reyan73397.10218.1	hbr03060	Phenylpropanoid biosynthesis
Reyan73397.10218.1	hbr02010	Tryptophan metabolism
Reyan73397.10218.1	hbr03050	Phenylalanine metabolism
Reyan73397.10218.1	hbr00710	Limonene and pinene degradation
Reyan73397.10460.2	hbr00860	Protein processing in endoplasmic reticulum
Reyan73397.10460.2	hbr00360	Ubiquitin mediated proteolysis
Reyan73397.10460.2	hbr00053	RNA degradation
Reyan73397.10797.3	hbr03440	MAPK signaling pathway - plant
Reyan73397.10797.3	hbr00020	Ribosome
Reyan73397.10813.2	hbr03013	Biosynthesis of secondary metabolites
Reyan73397.10813.2	hbr00941	Terpenoid backbone biosynthesis
Reyan73397.10813.2	hbr03060	Phenylpropanoid biosynthesis
Reyan73397.10813.2	hbr02010	Tryptophan metabolism
Reyan73397.10813.2	hbr03050	Phenylalanine metabolism
Reyan73397.10813.2	hbr00710	Limonene and pinene degradation
Reyan73397.10813.5	hbr00941	Terpenoid backbone biosynthesis
Reyan73397.10813.5	hbr02010	Tryptophan metabolism
Reyan73397.10813.5	hbr03050	Phenylalanine metabolism
Reyan73397.10813.6	hbr00941	Terpenoid backbone biosynthesis
Reyan73397.10813.7	hbr00941	Terpenoid backbone biosynthesis
Reyan73397.10813.8	hbr00941	Terpenoid backbone biosynthesis
Reyan73397.11354.1	hbr00941	Terpenoid backbone biosynthesis
Reyan73397.11361.1	hbr03013	Biosynthesis of secondary metabolites
Reyan73397.11361.1	hbr00941	Terpenoid backbone biosynthesis
Reyan73397.11361.1	hbr03060	Phenylpropanoid biosynthesis
Reyan73397.11361.1	hbr02010	Tryptophan metabolism
Reyan73397.11361.1	hbr03050	Phenylalanine metabolism
Reyan73397.11361.1	hbr00710	Limonene and pinene degradation
Reyan73397.12100.1	hbr00941	Terpenoid backbone biosynthesis
Reyan73397.12100.1	hbr02010	Tryptophan metabolism
Reyan73397.12100.1	hbr03050	Phenylalanine metabolism
Reyan73397.12100.1	hbr03440	MAPK signaling pathway - plant
Reyan73397.12100.1	hbr03010	Arachidonic acid metabolism
Reyan73397.12100.1	hbr00564	Ether lipid metabolism
Reyan73397.12496.2	hbr00941	Terpenoid backbone biosynthesis
Reyan73397.12496.2	hbr03060	Phenylpropanoid biosynthesis
Reyan73397.12496.2	hbr03050	Phenylalanine metabolism
Reyan73397.12529.2	hbr00941	Terpenoid backbone biosynthesis
Reyan73397.12668.1	hbr03013	Biosynthesis of secondary metabolites
Reyan73397.12668.1	hbr00051	Plant-pathogen interaction
Reyan73397.12668.1	hbr00941	Terpenoid backbone biosynthesis
Reyan73397.12668.1	hbr02010	Tryptophan metabolism
Reyan73397.12668.1	hbr01100	ABC transporters
Reyan73397.12668.1	hbr04136	Other glycan degradation
Reyan73397.1363.1	hbr03013	Biosynthesis of secondary metabolites
Reyan73397.1363.1	hbr00051	Plant-pathogen interaction
Reyan73397.1363.1	hbr03060	Phenylpropanoid biosynthesis
Reyan73397.1363.1	hbr01210	Metabolic pathways
Reyan73397.1363.1	hbr00520	Cutin, suberine and wax biosynthesis
Reyan73397.1363.1	hbr04144	Biosynthesis of secondary metabolites - unclassified
Reyan73397.14023.10	hbr03013	Biosynthesis of secondary metabolites
Reyan73397.14023.10	hbr00941	Terpenoid backbone biosynthesis
Reyan73397.14023.10	hbr03440	MAPK signaling pathway - plant
Reyan73397.14023.10	hbr00770	Tyrosine metabolism
Reyan73397.14023.10	hbr00230	Fatty acid elongation
Reyan73397.14023.10	hbr03420	Isoquinoline alkaloid biosynthesis
Reyan73397.14023.10	hbr00061	Peroxisome
Reyan73397.14027.1	hbr00941	Terpenoid backbone biosynthesis
Reyan73397.14027.1	hbr02010	Tryptophan metabolism
Reyan73397.14027.1	hbr03050	Phenylalanine metabolism
Reyan73397.14027.1	hbr00710	Limonene and pinene degradation
Reyan73397.14152.1	hbr03013	Biosynthesis of secondary metabolites
Reyan73397.14152.1	hbr00941	Terpenoid backbone biosynthesis
Reyan73397.14152.1	hbr02010	Tryptophan metabolism
Reyan73397.14152.1	hbr03050	Phenylalanine metabolism
Reyan73397.14152.1	hbr00970	Glyoxylate and dicarboxylate metabolism
Reyan73397.14152.1	hbr01230	Ascorbate and aldarate metabolism
Reyan73397.14152.2	hbr00941	Terpenoid backbone biosynthesis
Reyan73397.14152.2	hbr03050	Phenylalanine metabolism
Reyan73397.14153.1	hbr00360	Ubiquitin mediated proteolysis
Reyan73397.14153.1	hbr00941	Terpenoid backbone biosynthesis
Reyan73397.14153.1	hbr02010	Tryptophan metabolism
Reyan73397.14337.1	hbr03440	MAPK signaling pathway - plant
Reyan73397.14609.5	hbr03013	Biosynthesis of secondary metabolites
Reyan73397.14609.5	hbr00710	Limonene and pinene degradation
Reyan73397.14609.5	hbr01230	Ascorbate and aldarate metabolism
Reyan73397.14609.5	hbr01210	Metabolic pathways
Reyan73397.14609.5	hbr00030	Nicotinate and nicotinamide metabolism
Reyan73397.14609.5	hbr00620	Glycerolipid metabolism
Reyan73397.14609.5	hbr00561	Galactose metabolism
Reyan73397.14609.5	hbr03410	Photosynthesis
Reyan73397.14609.5	hbr00592	Sphingolipid metabolism
Reyan73397.14609.5	hbr00240	Glycosphingolipid biosynthesis - globo and isoglobo series
Reyan73397.14768.2	hbr00053	RNA degradation
Reyan73397.14829.10	hbr00051	Plant-pathogen interaction
Reyan73397.14829.10	hbr00941	Terpenoid backbone biosynthesis
Reyan73397.14829.10	hbr03060	Phenylpropanoid biosynthesis
Reyan73397.14829.10	hbr02010	Tryptophan metabolism
Reyan73397.14829.10	hbr03050	Phenylalanine metabolism
Reyan73397.14829.10	hbr00710	Limonene and pinene degradation
Reyan73397.14829.4	hbr03013	Biosynthesis of secondary metabolites
Reyan73397.14829.4	hbr00051	Plant-pathogen interaction
Reyan73397.14829.4	hbr00941	Terpenoid backbone biosynthesis
Reyan73397.14829.4	hbr02010	Tryptophan metabolism
Reyan73397.14829.4	hbr03050	Phenylalanine metabolism
Reyan73397.14829.8	hbr00360	Ubiquitin mediated proteolysis
Reyan73397.14829.8	hbr00460	Phagosome
Reyan73397.14829.8	hbr00941	Terpenoid backbone biosynthesis
Reyan73397.14829.9	hbr03013	Biosynthesis of secondary metabolites
Reyan73397.14829.9	hbr00051	Plant-pathogen interaction
Reyan73397.14829.9	hbr00040	Glutathione metabolism
Reyan73397.14829.9	hbr00941	Terpenoid backbone biosynthesis
Reyan73397.14829.9	hbr03060	Phenylpropanoid biosynthesis
Reyan73397.14829.9	hbr02010	Tryptophan metabolism
Reyan73397.14829.9	hbr03050	Phenylalanine metabolism
Reyan73397.14829.9	hbr00970	Glyoxylate and dicarboxylate metabolism
Reyan73397.14829.9	hbr01210	Metabolic pathways
Reyan73397.14829.9	hbr00564	Ether lipid metabolism
Reyan73397.14829.9	hbr03008	Flavone and flavonol biosynthesis
Reyan73397.14882.1	hbr03013	Biosynthesis of secondary metabolites
Reyan73397.14882.1	hbr00051	Plant-pathogen interaction
Reyan73397.14882.1	hbr03060	Phenylpropanoid biosynthesis
Reyan73397.14882.1	hbr02010	Tryptophan metabolism
Reyan73397.14882.1	hbr03050	Phenylalanine metabolism
Reyan73397.14882.1	hbr01210	Metabolic pathways
Reyan73397.15125.1	hbr00941	Terpenoid backbone biosynthesis
Reyan73397.15383.2	hbr00360	Ubiquitin mediated proteolysis
Reyan73397.15432.1	hbr00941	Terpenoid backbone biosynthesis
Reyan73397.15432.1	hbr00230	Fatty acid elongation
Reyan73397.15534.1	hbr03013	Biosynthesis of secondary metabolites
Reyan73397.15534.1	hbr03060	Phenylpropanoid biosynthesis
Reyan73397.15534.1	hbr03440	MAPK signaling pathway - plant
Reyan73397.15534.1	hbr01210	Metabolic pathways
Reyan73397.1566.1	hbr00360	Ubiquitin mediated proteolysis
Reyan73397.15720.1	hbr00360	Ubiquitin mediated proteolysis
Reyan73397.15842.11	hbr00460	Phagosome
Reyan73397.15842.11	hbr00310	Protein export
Reyan73397.15842.11	hbr03410	Photosynthesis
Reyan73397.15842.11	hbr00600	Spliceosome
Reyan73397.1604.1	hbr03013	Biosynthesis of secondary metabolites
Reyan73397.1604.1	hbr00941	Terpenoid backbone biosynthesis
Reyan73397.1604.1	hbr01230	Ascorbate and aldarate metabolism
Reyan73397.1604.1	hbr01100	ABC transporters
Reyan73397.1604.1	hbr00030	Nicotinate and nicotinamide metabolism
Reyan73397.16421.2	hbr00061	Peroxisome
Reyan73397.16421.2	hbr00010	Endocytosis
Reyan73397.16570.1	hbr00360	Ubiquitin mediated proteolysis
Reyan73397.16570.1	hbr00020	Ribosome
Reyan73397.16721.1	hbr03013	Biosynthesis of secondary metabolites
Reyan73397.16721.1	hbr00051	Plant-pathogen interaction
Reyan73397.16721.1	hbr00941	Terpenoid backbone biosynthesis
Reyan73397.16721.1	hbr03060	Phenylpropanoid biosynthesis
Reyan73397.16721.1	hbr02010	Tryptophan metabolism
Reyan73397.16721.1	hbr03050	Phenylalanine metabolism
Reyan73397.16721.1	hbr00710	Limonene and pinene degradation
Reyan73397.16721.1	hbr00564	Ether lipid metabolism
Reyan73397.16928.1	hbr00941	Terpenoid backbone biosynthesis
Reyan73397.16928.1	hbr00710	Limonene and pinene degradation
Reyan73397.16928.1	hbr03010	Arachidonic acid metabolism
Reyan73397.17664.1	hbr00941	Terpenoid backbone biosynthesis
Reyan73397.17749.2	hbr00941	Terpenoid backbone biosynthesis
Reyan73397.17749.2	hbr03060	Phenylpropanoid biosynthesis
Reyan73397.17749.2	hbr02010	Tryptophan metabolism
Reyan73397.17749.2	hbr03050	Phenylalanine metabolism
Reyan73397.17749.2	hbr00710	Limonene and pinene degradation
Reyan73397.18109.1	hbr00020	Ribosome
Reyan73397.1811.2	hbr03013	Biosynthesis of secondary metabolites
Reyan73397.1811.2	hbr00040	Glutathione metabolism
Reyan73397.1811.2	hbr00941	Terpenoid backbone biosynthesis
Reyan73397.1811.2	hbr00350	Synthesis and degradation of ketone bodies
Reyan73397.1811.2	hbr00053	RNA degradation
Reyan73397.1897.1	hbr00460	Phagosome
Reyan73397.1897.1	hbr00941	Terpenoid backbone biosynthesis
Reyan73397.19049.1	hbr00460	Phagosome
Reyan73397.19147.1	hbr03013	Biosynthesis of secondary metabolites
Reyan73397.19147.1	hbr00941	Terpenoid backbone biosynthesis
Reyan73397.19147.1	hbr00710	Limonene and pinene degradation
Reyan73397.19147.1	hbr00270	Fatty acid degradation
Reyan73397.19147.1	hbr00230	Fatty acid elongation
Reyan73397.19147.1	hbr00500	Biosynthesis of unsaturated fatty acids
Reyan73397.19147.1	hbr00730	Valine, leucine and isoleucine degradation
Reyan73397.19398.2	hbr00941	Terpenoid backbone biosynthesis
Reyan73397.19398.2	hbr02010	Tryptophan metabolism
Reyan73397.19398.2	hbr00053	RNA degradation
Reyan73397.19511.2	hbr03013	Biosynthesis of secondary metabolites
Reyan73397.19511.2	hbr00710	Limonene and pinene degradation
Reyan73397.19511.2	hbr00100	Steroid biosynthesis
Reyan73397.19511.2	hbr01212	Glycolysis / Gluconeogenesis
Reyan73397.19511.2	hbr00900	Histidine metabolism
Reyan73397.19511.2	hbr03008	Flavone and flavonol biosynthesis
Reyan73397.19614.2	hbr00941	Terpenoid backbone biosynthesis
Reyan73397.20308.1	hbr00941	Terpenoid backbone biosynthesis
Reyan73397.20608.1	hbr03013	Biosynthesis of secondary metabolites
Reyan73397.20608.1	hbr00051	Plant-pathogen interaction
Reyan73397.20608.1	hbr00941	Terpenoid backbone biosynthesis
Reyan73397.20608.1	hbr02010	Tryptophan metabolism
Reyan73397.20687.1	hbr03013	Biosynthesis of secondary metabolites
Reyan73397.20687.1	hbr00941	Terpenoid backbone biosynthesis
Reyan73397.20687.1	hbr02010	Tryptophan metabolism
Reyan73397.20718.1	hbr03013	Biosynthesis of secondary metabolites
Reyan73397.20718.1	hbr00051	Plant-pathogen interaction
Reyan73397.20718.1	hbr00941	Terpenoid backbone biosynthesis
Reyan73397.20718.1	hbr03060	Phenylpropanoid biosynthesis
Reyan73397.20718.1	hbr02010	Tryptophan metabolism
Reyan73397.20718.1	hbr03050	Phenylalanine metabolism
Reyan73397.20718.1	hbr01210	Metabolic pathways
Reyan73397.20718.1	hbr03008	Flavone and flavonol biosynthesis
Reyan73397.20718.1	hbr00920	Starch and sucrose metabolism
Reyan73397.21438.1	hbr03013	Biosynthesis of secondary metabolites
Reyan73397.21438.1	hbr00051	Plant-pathogen interaction
Reyan73397.21438.1	hbr00941	Terpenoid backbone biosynthesis
Reyan73397.21438.1	hbr03060	Phenylpropanoid biosynthesis
Reyan73397.21438.1	hbr02010	Tryptophan metabolism
Reyan73397.21438.1	hbr03050	Phenylalanine metabolism
Reyan73397.21438.1	hbr00970	Glyoxylate and dicarboxylate metabolism
Reyan73397.21438.1	hbr01210	Metabolic pathways
Reyan73397.21438.3	hbr00941	Terpenoid backbone biosynthesis
Reyan73397.21438.5	hbr00360	Ubiquitin mediated proteolysis
Reyan73397.21438.5	hbr00941	Terpenoid backbone biosynthesis
Reyan73397.21438.5	hbr02010	Tryptophan metabolism
Reyan73397.21896.1	hbr03013	Biosynthesis of secondary metabolites
Reyan73397.21896.1	hbr00051	Plant-pathogen interaction
Reyan73397.21896.1	hbr00040	Glutathione metabolism
Reyan73397.21896.1	hbr00941	Terpenoid backbone biosynthesis
Reyan73397.21896.1	hbr03060	Phenylpropanoid biosynthesis
Reyan73397.21896.1	hbr03050	Phenylalanine metabolism
Reyan73397.21896.1	hbr01210	Metabolic pathways
Reyan73397.21896.1	hbr03008	Flavone and flavonol biosynthesis
Reyan73397.21896.1	hbr04070	Linoleic acid metabolism
Reyan73397.22513.11	hbr03013	Biosynthesis of secondary metabolites
Reyan73397.22513.11	hbr00051	Plant-pathogen interaction
Reyan73397.22513.11	hbr00941	Terpenoid backbone biosynthesis
Reyan73397.22513.11	hbr02010	Tryptophan metabolism
Reyan73397.22513.11	hbr03050	Phenylalanine metabolism
Reyan73397.22513.11	hbr00710	Limonene and pinene degradation
Reyan73397.22513.13	hbr04075	Amino sugar and nucleotide sugar metabolism
Reyan73397.22513.5	hbr03013	Biosynthesis of secondary metabolites
Reyan73397.22513.5	hbr00941	Terpenoid backbone biosynthesis
Reyan73397.22513.5	hbr03060	Phenylpropanoid biosynthesis
Reyan73397.22513.5	hbr03050	Phenylalanine metabolism
Reyan73397.22513.5	hbr01100	ABC transporters
Reyan73397.22513.5	hbr00052	Photosynthesis - antenna proteins
Reyan73397.22513.8	hbr00941	Terpenoid backbone biosynthesis
Reyan73397.22513.8	hbr00100	Steroid biosynthesis
Reyan73397.22513.8	hbr00630	Inositol phosphate metabolism
Reyan73397.22513.9	hbr00941	Terpenoid backbone biosynthesis
Reyan73397.22513.9	hbr04075	Amino sugar and nucleotide sugar metabolism
Reyan73397.22575.7	hbr03013	Biosynthesis of secondary metabolites
Reyan73397.22575.7	hbr00051	Plant-pathogen interaction
Reyan73397.22575.7	hbr00941	Terpenoid backbone biosynthesis
Reyan73397.22575.7	hbr03060	Phenylpropanoid biosynthesis
Reyan73397.22575.7	hbr02010	Tryptophan metabolism
Reyan73397.22575.7	hbr03050	Phenylalanine metabolism
Reyan73397.22575.7	hbr00710	Limonene and pinene degradation
Reyan73397.22575.7	hbr01230	Ascorbate and aldarate metabolism
Reyan73397.22575.7	hbr01210	Metabolic pathways
Reyan73397.22575.7	hbr04070	Linoleic acid metabolism
Reyan73397.22604.4	hbr00940	Circadian rhythm - plant
Reyan73397.22604.5	hbr00941	Terpenoid backbone biosynthesis
Reyan73397.2323.1	hbr00941	Terpenoid backbone biosynthesis
Reyan73397.23303.14	hbr03013	Biosynthesis of secondary metabolites
Reyan73397.23303.14	hbr00941	Terpenoid backbone biosynthesis
Reyan73397.23303.14	hbr03060	Phenylpropanoid biosynthesis
Reyan73397.23303.14	hbr02010	Tryptophan metabolism
Reyan73397.23303.14	hbr03050	Phenylalanine metabolism
Reyan73397.23303.14	hbr00970	Glyoxylate and dicarboxylate metabolism
Reyan73397.23725.1	hbr00941	Terpenoid backbone biosynthesis
Reyan73397.23932.1	hbr00100	Steroid biosynthesis
Reyan73397.24061.1	hbr03013	Biosynthesis of secondary metabolites
Reyan73397.24061.1	hbr00051	Plant-pathogen interaction
Reyan73397.24061.1	hbr03060	Phenylpropanoid biosynthesis
Reyan73397.24061.1	hbr02010	Tryptophan metabolism
Reyan73397.24061.1	hbr03050	Phenylalanine metabolism
Reyan73397.24061.1	hbr01210	Metabolic pathways
Reyan73397.24061.1	hbr03410	Photosynthesis
Reyan73397.24170.1	hbr00941	Terpenoid backbone biosynthesis
Reyan73397.24170.1	hbr03060	Phenylpropanoid biosynthesis
Reyan73397.24170.1	hbr02010	Tryptophan metabolism
Reyan73397.24170.1	hbr03050	Phenylalanine metabolism
Reyan73397.24170.1	hbr00710	Limonene and pinene degradation
Reyan73397.24292.1	hbr00460	Phagosome
Reyan73397.24292.1	hbr00380	SNARE interactions in vesicular transport
Reyan73397.24292.1	hbr00040	Glutathione metabolism
Reyan73397.24292.1	hbr03440	MAPK signaling pathway - plant
Reyan73397.24292.1	hbr01210	Metabolic pathways
Reyan73397.24292.1	hbr00280	Plant hormone signal transduction
Reyan73397.24292.1	hbr00190	Cysteine and methionine metabolism
Reyan73397.24292.1	hbr03018	DNA replication
Reyan73397.24292.1	hbr00330	Lysine biosynthesis
Reyan73397.25229.1	hbr03013	Biosynthesis of secondary metabolites
Reyan73397.25229.1	hbr00941	Terpenoid backbone biosynthesis
Reyan73397.25229.1	hbr03060	Phenylpropanoid biosynthesis
Reyan73397.25229.1	hbr02010	Tryptophan metabolism
Reyan73397.25229.1	hbr03050	Phenylalanine metabolism
Reyan73397.25229.1	hbr00710	Limonene and pinene degradation
Reyan73397.25229.2	hbr03013	Biosynthesis of secondary metabolites
Reyan73397.25229.2	hbr00051	Plant-pathogen interaction
Reyan73397.25229.2	hbr00941	Terpenoid backbone biosynthesis
Reyan73397.25229.2	hbr03060	Phenylpropanoid biosynthesis
Reyan73397.25229.2	hbr03050	Phenylalanine metabolism
Reyan73397.25229.3	hbr00941	Terpenoid backbone biosynthesis
Reyan73397.25430.1	hbr00941	Terpenoid backbone biosynthesis
Reyan73397.25430.1	hbr02010	Tryptophan metabolism
Reyan73397.25716.2	hbr00941	Terpenoid backbone biosynthesis
Reyan73397.25716.2	hbr03060	Phenylpropanoid biosynthesis
Reyan73397.25716.2	hbr02010	Tryptophan metabolism
Reyan73397.25716.2	hbr03050	Phenylalanine metabolism
Reyan73397.25716.2	hbr00710	Limonene and pinene degradation
Reyan73397.26925.1	hbr00941	Terpenoid backbone biosynthesis
Reyan73397.26925.2	hbr00941	Terpenoid backbone biosynthesis
Reyan73397.26925.2	hbr02010	Tryptophan metabolism
Reyan73397.26925.2	hbr03050	Phenylalanine metabolism
Reyan73397.26941.1	hbr00941	Terpenoid backbone biosynthesis
Reyan73397.26941.1	hbr00350	Synthesis and degradation of ketone bodies
Reyan73397.27062.1	hbr00053	RNA degradation
Reyan73397.27243.9	hbr00941	Terpenoid backbone biosynthesis
Reyan73397.27301.7	hbr00941	Terpenoid backbone biosynthesis
Reyan73397.27302.1	hbr00941	Terpenoid backbone biosynthesis
Reyan73397.27302.1	hbr02010	Tryptophan metabolism
Reyan73397.27302.1	hbr01100	ABC transporters
Reyan73397.27482.2	hbr03013	Biosynthesis of secondary metabolites
Reyan73397.27482.2	hbr00941	Terpenoid backbone biosynthesis
Reyan73397.27482.2	hbr02010	Tryptophan metabolism
Reyan73397.277.2	hbr03013	Biosynthesis of secondary metabolites
Reyan73397.277.2	hbr00051	Plant-pathogen interaction
Reyan73397.28193.1	hbr03013	Biosynthesis of secondary metabolites
Reyan73397.28193.1	hbr00040	Glutathione metabolism
Reyan73397.28193.1	hbr03060	Phenylpropanoid biosynthesis
Reyan73397.28193.1	hbr00770	Tyrosine metabolism
Reyan73397.28193.1	hbr00130	Ribosome biogenesis in eukaryotes
Reyan73397.28275.1	hbr00941	Terpenoid backbone biosynthesis
Reyan73397.28275.1	hbr02010	Tryptophan metabolism
Reyan73397.28275.1	hbr03050	Phenylalanine metabolism
Reyan73397.28275.1	hbr00710	Limonene and pinene degradation
Reyan73397.28309.1	hbr00941	Terpenoid backbone biosynthesis
Reyan73397.28309.1	hbr03010	Arachidonic acid metabolism
Reyan73397.28310.1	hbr03013	Biosynthesis of secondary metabolites
Reyan73397.28310.1	hbr00051	Plant-pathogen interaction
Reyan73397.28310.1	hbr00941	Terpenoid backbone biosynthesis
Reyan73397.28310.1	hbr03060	Phenylpropanoid biosynthesis
Reyan73397.28310.1	hbr02010	Tryptophan metabolism
Reyan73397.28310.1	hbr03050	Phenylalanine metabolism
Reyan73397.28310.1	hbr00710	Limonene and pinene degradation
Reyan73397.28549.1	hbr03013	Biosynthesis of secondary metabolites
Reyan73397.28549.1	hbr00051	Plant-pathogen interaction
Reyan73397.28549.1	hbr00941	Terpenoid backbone biosynthesis
Reyan73397.28549.1	hbr03060	Phenylpropanoid biosynthesis
Reyan73397.28549.1	hbr02010	Tryptophan metabolism
Reyan73397.28549.1	hbr03050	Phenylalanine metabolism
Reyan73397.28549.1	hbr00710	Limonene and pinene degradation
Reyan73397.28549.1	hbr03440	MAPK signaling pathway - plant
Reyan73397.28549.1	hbr01230	Ascorbate and aldarate metabolism
Reyan73397.28549.1	hbr03010	Arachidonic acid metabolism
Reyan73397.28549.1	hbr01210	Metabolic pathways
Reyan73397.28549.1	hbr01110	alpha-Linolenic acid metabolism
Reyan73397.28549.5	hbr03013	Biosynthesis of secondary metabolites
Reyan73397.28549.5	hbr03060	Phenylpropanoid biosynthesis
Reyan73397.28549.5	hbr02010	Tryptophan metabolism
Reyan73397.28549.5	hbr00270	Fatty acid degradation
Reyan73397.28549.5	hbr01210	Metabolic pathways
Reyan73397.28549.5	hbr01100	ABC transporters
Reyan73397.28663.3	hbr00941	Terpenoid backbone biosynthesis
Reyan73397.28802.2	hbr00941	Terpenoid backbone biosynthesis
Reyan73397.28802.2	hbr03050	Phenylalanine metabolism
Reyan73397.28908.1	hbr00400	Nucleotide excision repair
Reyan73397.29338.3	hbr00051	Plant-pathogen interaction
Reyan73397.29338.3	hbr00941	Terpenoid backbone biosynthesis
Reyan73397.29338.3	hbr03060	Phenylpropanoid biosynthesis
Reyan73397.29338.3	hbr02010	Tryptophan metabolism
Reyan73397.29338.3	hbr03050	Phenylalanine metabolism
Reyan73397.29338.3	hbr00710	Limonene and pinene degradation
Reyan73397.29401.3	hbr00230	Fatty acid elongation
Reyan73397.29627.2	hbr00941	Terpenoid backbone biosynthesis
Reyan73397.29627.2	hbr02010	Tryptophan metabolism
Reyan73397.29872.1	hbr00460	Phagosome
Reyan73397.29872.5	hbr03013	Biosynthesis of secondary metabolites
Reyan73397.29872.5	hbr00710	Limonene and pinene degradation
Reyan73397.29872.5	hbr01210	Metabolic pathways
Reyan73397.29872.5	hbr00030	Nicotinate and nicotinamide metabolism
Reyan73397.29872.5	hbr00195	Purine metabolism
Reyan73397.29872.5	hbr00640	Pyrimidine metabolism
Reyan73397.29872.5	hbr03410	Photosynthesis
Reyan73397.30755.1	hbr00460	Phagosome
Reyan73397.30755.1	hbr03060	Phenylpropanoid biosynthesis
Reyan73397.30755.1	hbr03018	DNA replication
Reyan73397.30996.16	hbr00040	Glutathione metabolism
Reyan73397.30996.16	hbr03010	Arachidonic acid metabolism
Reyan73397.30996.16	hbr03018	DNA replication
Reyan73397.31707.1	hbr03013	Biosynthesis of secondary metabolites
Reyan73397.31707.1	hbr00941	Terpenoid backbone biosynthesis
Reyan73397.31707.1	hbr02010	Tryptophan metabolism
Reyan73397.31707.1	hbr03050	Phenylalanine metabolism
Reyan73397.31707.1	hbr00710	Limonene and pinene degradation
Reyan73397.31707.1	hbr01230	Ascorbate and aldarate metabolism
Reyan73397.31710.2	hbr00051	Plant-pathogen interaction
Reyan73397.31710.2	hbr00941	Terpenoid backbone biosynthesis
Reyan73397.31710.2	hbr02010	Tryptophan metabolism
Reyan73397.31710.2	hbr03440	MAPK signaling pathway - plant
Reyan73397.31972.1	hbr03060	Phenylpropanoid biosynthesis
Reyan73397.32037.1	hbr03013	Biosynthesis of secondary metabolites
Reyan73397.32037.1	hbr03060	Phenylpropanoid biosynthesis
Reyan73397.32037.1	hbr01210	Metabolic pathways
Reyan73397.32037.1	hbr03008	Flavone and flavonol biosynthesis
Reyan73397.32037.1	hbr04070	Linoleic acid metabolism
Reyan73397.32039.2	hbr03013	Biosynthesis of secondary metabolites
Reyan73397.32039.2	hbr00051	Plant-pathogen interaction
Reyan73397.32039.2	hbr00941	Terpenoid backbone biosynthesis
Reyan73397.32039.2	hbr02010	Tryptophan metabolism
Reyan73397.32039.2	hbr03050	Phenylalanine metabolism
Reyan73397.32039.2	hbr00710	Limonene and pinene degradation
Reyan73397.32328.1	hbr00941	Terpenoid backbone biosynthesis
Reyan73397.32607.1	hbr01210	Metabolic pathways
Reyan73397.32607.1	hbr00030	Nicotinate and nicotinamide metabolism
Reyan73397.32607.1	hbr00770	Tyrosine metabolism
Reyan73397.32607.1	hbr00195	Purine metabolism
Reyan73397.32607.1	hbr01110	alpha-Linolenic acid metabolism
Reyan73397.32802.9	hbr00941	Terpenoid backbone biosynthesis
Reyan73397.32802.9	hbr02010	Tryptophan metabolism
Reyan73397.32802.9	hbr03050	Phenylalanine metabolism
Reyan73397.33038.4	hbr00941	Terpenoid backbone biosynthesis
Reyan73397.33038.5	hbr00941	Terpenoid backbone biosynthesis
Reyan73397.33038.5	hbr01100	ABC transporters
Reyan73397.33177.1	hbr03013	Biosynthesis of secondary metabolites
Reyan73397.33177.1	hbr00051	Plant-pathogen interaction
Reyan73397.33177.1	hbr00941	Terpenoid backbone biosynthesis
Reyan73397.33177.1	hbr02010	Tryptophan metabolism
Reyan73397.33177.1	hbr03050	Phenylalanine metabolism
Reyan73397.33177.1	hbr00710	Limonene and pinene degradation
Reyan73397.33177.1	hbr03440	MAPK signaling pathway - plant
Reyan73397.33177.1	hbr01230	Ascorbate and aldarate metabolism
Reyan73397.33177.1	hbr03010	Arachidonic acid metabolism
Reyan73397.33179.1	hbr03010	Arachidonic acid metabolism
Reyan73397.33202.2	hbr00941	Terpenoid backbone biosynthesis
Reyan73397.33202.2	hbr02010	Tryptophan metabolism
Reyan73397.33202.2	hbr03050	Phenylalanine metabolism
Reyan73397.33202.3	hbr00051	Plant-pathogen interaction
Reyan73397.33202.3	hbr00941	Terpenoid backbone biosynthesis
Reyan73397.33202.3	hbr03060	Phenylpropanoid biosynthesis
Reyan73397.33202.3	hbr02010	Tryptophan metabolism
Reyan73397.33202.3	hbr03050	Phenylalanine metabolism
Reyan73397.33202.3	hbr00710	Limonene and pinene degradation
Reyan73397.33404.2	hbr03013	Biosynthesis of secondary metabolites
Reyan73397.33404.2	hbr00941	Terpenoid backbone biosynthesis
Reyan73397.33404.2	hbr03410	Photosynthesis
Reyan73397.33404.2	hbr03020	Thiamine metabolism
Reyan73397.33855.4	hbr00460	Phagosome
Reyan73397.33855.4	hbr00310	Protein export
Reyan73397.33906.4	hbr03013	Biosynthesis of secondary metabolites
Reyan73397.33906.4	hbr00051	Plant-pathogen interaction
Reyan73397.33906.4	hbr00941	Terpenoid backbone biosynthesis
Reyan73397.33906.4	hbr02010	Tryptophan metabolism
Reyan73397.33906.4	hbr03050	Phenylalanine metabolism
Reyan73397.33906.4	hbr03440	MAPK signaling pathway - plant
Reyan73397.33906.4	hbr01230	Ascorbate and aldarate metabolism
Reyan73397.34100.2	hbr03013	Biosynthesis of secondary metabolites
Reyan73397.34100.2	hbr00051	Plant-pathogen interaction
Reyan73397.34100.2	hbr02010	Tryptophan metabolism
Reyan73397.34100.2	hbr00970	Glyoxylate and dicarboxylate metabolism
Reyan73397.34100.2	hbr01210	Metabolic pathways
Reyan73397.34100.2	hbr01100	ABC transporters
Reyan73397.34100.2	hbr00030	Nicotinate and nicotinamide metabolism
Reyan73397.34100.2	hbr04136	Other glycan degradation
Reyan73397.34100.2	hbr01200	Arginine and proline metabolism
Reyan73397.34100.2	hbr00920	Starch and sucrose metabolism
Reyan73397.34100.2	hbr01110	alpha-Linolenic acid metabolism
Reyan73397.34309.1	hbr00270	Fatty acid degradation
Reyan73397.34309.1	hbr00500	Biosynthesis of unsaturated fatty acids
Reyan73397.34309.10	hbr00100	Steroid biosynthesis
Reyan73397.34944.1	hbr00941	Terpenoid backbone biosynthesis
Reyan73397.35039.1	hbr03060	Phenylpropanoid biosynthesis
Reyan73397.35039.1	hbr03050	Phenylalanine metabolism
Reyan73397.35097.20	hbr00970	Glyoxylate and dicarboxylate metabolism
Reyan73397.35097.20	hbr01210	Metabolic pathways
Reyan73397.35097.20	hbr00020	Ribosome
Reyan73397.35097.20	hbr00220	RNA polymerase
Reyan73397.35097.20	hbr03410	Photosynthesis
Reyan73397.35097.20	hbr00052	Photosynthesis - antenna proteins
Reyan73397.35097.20	hbr04626	Carbon metabolism
Reyan73397.35097.20	hbr03015	Carbon fixation in photosynthetic organisms
Reyan73397.3526.1	hbr00941	Terpenoid backbone biosynthesis
Reyan73397.3526.1	hbr02010	Tryptophan metabolism
Reyan73397.35319.3	hbr00100	Steroid biosynthesis
Reyan73397.35375.13	hbr03013	Biosynthesis of secondary metabolites
Reyan73397.35375.13	hbr00941	Terpenoid backbone biosynthesis
Reyan73397.35375.13	hbr03050	Phenylalanine metabolism
Reyan73397.35375.13	hbr00100	Steroid biosynthesis
Reyan73397.35375.14	hbr00941	Terpenoid backbone biosynthesis
Reyan73397.35375.7	hbr00230	Fatty acid elongation
Reyan73397.35375.7	hbr04146	Fatty acid metabolism
Reyan73397.35375.8	hbr03440	MAPK signaling pathway - plant
Reyan73397.35375.8	hbr00280	Plant hormone signal transduction
Reyan73397.35375.8	hbr00510	Non-homologous end-joining
Reyan73397.35382.1	hbr00020	Ribosome
Reyan73397.35382.1	hbr03410	Photosynthesis
Reyan73397.35382.1	hbr04626	Carbon metabolism
Reyan73397.35382.1	hbr03015	Carbon fixation in photosynthetic organisms
Reyan73397.36772.1	hbr00360	Ubiquitin mediated proteolysis
Reyan73397.36772.1	hbr00053	RNA degradation
Reyan73397.36772.1	hbr00564	Ether lipid metabolism
Reyan73397.36772.1	hbr03030	Oxidative phosphorylation
Reyan73397.36990.1	hbr00941	Terpenoid backbone biosynthesis
Reyan73397.3765.1	hbr00941	Terpenoid backbone biosynthesis
Reyan73397.38371.3	hbr03013	Biosynthesis of secondary metabolites
Reyan73397.38371.3	hbr00941	Terpenoid backbone biosynthesis
Reyan73397.38371.3	hbr02010	Tryptophan metabolism
Reyan73397.38417.1	hbr00941	Terpenoid backbone biosynthesis
Reyan73397.39411.1	hbr03013	Biosynthesis of secondary metabolites
Reyan73397.39411.1	hbr00051	Plant-pathogen interaction
Reyan73397.39411.1	hbr00941	Terpenoid backbone biosynthesis
Reyan73397.39411.1	hbr03060	Phenylpropanoid biosynthesis
Reyan73397.39411.1	hbr03050	Phenylalanine metabolism
Reyan73397.39411.1	hbr00100	Steroid biosynthesis
Reyan73397.39411.1	hbr01210	Metabolic pathways
Reyan73397.39411.1	hbr04144	Biosynthesis of secondary metabolites - unclassified
Reyan73397.39411.1	hbr01100	ABC transporters
Reyan73397.39411.1	hbr04136	Other glycan degradation
Reyan73397.39464.2	hbr00053	RNA degradation
Reyan73397.39464.2	hbr03018	DNA replication
Reyan73397.39909.1	hbr03440	MAPK signaling pathway - plant
Reyan73397.39909.1	hbr00280	Plant hormone signal transduction
Reyan73397.39909.1	hbr00190	Cysteine and methionine metabolism
Reyan73397.39909.1	hbr00010	Endocytosis
Reyan73397.39909.1	hbr00510	Non-homologous end-joining
Reyan73397.40277.2	hbr00941	Terpenoid backbone biosynthesis
Reyan73397.40372.1	hbr00040	Glutathione metabolism
Reyan73397.40372.1	hbr00500	Biosynthesis of unsaturated fatty acids
Reyan73397.40767.1	hbr00941	Terpenoid backbone biosynthesis
Reyan73397.40943.7	hbr00360	Ubiquitin mediated proteolysis
Reyan73397.40943.7	hbr00460	Phagosome
Reyan73397.40943.7	hbr00380	SNARE interactions in vesicular transport
Reyan73397.40943.8	hbr00040	Glutathione metabolism
Reyan73397.40943.8	hbr00941	Terpenoid backbone biosynthesis
Reyan73397.40943.8	hbr02010	Tryptophan metabolism
Reyan73397.40943.8	hbr00710	Limonene and pinene degradation
Reyan73397.40943.9	hbr00460	Phagosome
Reyan73397.4120.1	hbr00941	Terpenoid backbone biosynthesis
Reyan73397.4120.1	hbr02010	Tryptophan metabolism
Reyan73397.4120.1	hbr00970	Glyoxylate and dicarboxylate metabolism
Reyan73397.4120.1	hbr03010	Arachidonic acid metabolism
Reyan73397.41469.1	hbr00941	Terpenoid backbone biosynthesis
Reyan73397.41692.4	hbr00920	Starch and sucrose metabolism
Reyan73397.41862.1	hbr03060	Phenylpropanoid biosynthesis
Reyan73397.41862.1	hbr02010	Tryptophan metabolism
Reyan73397.41862.1	hbr03050	Phenylalanine metabolism
Reyan73397.42086.1	hbr00941	Terpenoid backbone biosynthesis
Reyan73397.4243.1	hbr00051	Plant-pathogen interaction
Reyan73397.4243.1	hbr00941	Terpenoid backbone biosynthesis
Reyan73397.4243.1	hbr02010	Tryptophan metabolism
Reyan73397.4243.1	hbr03050	Phenylalanine metabolism
Reyan73397.4243.1	hbr00710	Limonene and pinene degradation
Reyan73397.4243.2	hbr00941	Terpenoid backbone biosynthesis
Reyan73397.42845.1	hbr00941	Terpenoid backbone biosynthesis
Reyan73397.42846.1	hbr00860	Protein processing in endoplasmic reticulum
Reyan73397.42846.1	hbr00360	Ubiquitin mediated proteolysis
Reyan73397.42846.1	hbr00460	Phagosome
Reyan73397.42846.1	hbr00380	SNARE interactions in vesicular transport
Reyan73397.42846.1	hbr00941	Terpenoid backbone biosynthesis
Reyan73397.42846.1	hbr00053	RNA degradation
Reyan73397.42846.1	hbr00600	Spliceosome
Reyan73397.42902.1	hbr03013	Biosynthesis of secondary metabolites
Reyan73397.42902.1	hbr00941	Terpenoid backbone biosynthesis
Reyan73397.42902.1	hbr00100	Steroid biosynthesis
Reyan73397.43138.1	hbr00941	Terpenoid backbone biosynthesis
Reyan73397.43138.1	hbr03060	Phenylpropanoid biosynthesis
Reyan73397.43138.1	hbr02010	Tryptophan metabolism
Reyan73397.43138.1	hbr03050	Phenylalanine metabolism
Reyan73397.43138.1	hbr00710	Limonene and pinene degradation
Reyan73397.43315.2	hbr00020	Ribosome
Reyan73397.4338.7	hbr00941	Terpenoid backbone biosynthesis
Reyan73397.4338.7	hbr00310	Protein export
Reyan73397.43904.1	hbr00941	Terpenoid backbone biosynthesis
Reyan73397.43904.1	hbr02010	Tryptophan metabolism
Reyan73397.44289.1	hbr00941	Terpenoid backbone biosynthesis
Reyan73397.44289.1	hbr02010	Tryptophan metabolism
Reyan73397.44289.1	hbr03050	Phenylalanine metabolism
Reyan73397.44289.1	hbr00710	Limonene and pinene degradation
Reyan73397.44289.1	hbr01230	Ascorbate and aldarate metabolism
Reyan73397.44312.1	hbr00941	Terpenoid backbone biosynthesis
Reyan73397.44312.1	hbr02010	Tryptophan metabolism
Reyan73397.44312.1	hbr03050	Phenylalanine metabolism
Reyan73397.44312.1	hbr00710	Limonene and pinene degradation
Reyan73397.44321.1	hbr03013	Biosynthesis of secondary metabolites
Reyan73397.44321.1	hbr03060	Phenylpropanoid biosynthesis
Reyan73397.44321.1	hbr01230	Ascorbate and aldarate metabolism
Reyan73397.44321.1	hbr01210	Metabolic pathways
Reyan73397.44321.1	hbr01100	ABC transporters
Reyan73397.44321.1	hbr00030	Nicotinate and nicotinamide metabolism
Reyan73397.44321.1	hbr04120	Carotenoid biosynthesis
Reyan73397.44321.1	hbr04075	Amino sugar and nucleotide sugar metabolism
Reyan73397.4439.1	hbr03013	Biosynthesis of secondary metabolites
Reyan73397.4439.1	hbr00941	Terpenoid backbone biosynthesis
Reyan73397.4439.1	hbr02010	Tryptophan metabolism
Reyan73397.4439.1	hbr03050	Phenylalanine metabolism
Reyan73397.4439.1	hbr00710	Limonene and pinene degradation
Reyan73397.4439.1	hbr01100	ABC transporters
Reyan73397.44479.1	hbr03013	Biosynthesis of secondary metabolites
Reyan73397.44479.1	hbr00941	Terpenoid backbone biosynthesis
Reyan73397.44479.1	hbr03050	Phenylalanine metabolism
Reyan73397.44479.1	hbr00350	Synthesis and degradation of ketone bodies
Reyan73397.44479.1	hbr00053	RNA degradation
Reyan73397.44479.1	hbr00906	Tropane, piperidine and pyridine alkaloid biosynthesis
Reyan73397.44479.1	hbr03420	Isoquinoline alkaloid biosynthesis
Reyan73397.44583.1	hbr03013	Biosynthesis of secondary metabolites
Reyan73397.44583.1	hbr00941	Terpenoid backbone biosynthesis
Reyan73397.44583.1	hbr02010	Tryptophan metabolism
Reyan73397.4463.1	hbr00941	Terpenoid backbone biosynthesis
Reyan73397.4463.1	hbr02010	Tryptophan metabolism
Reyan73397.4492.1	hbr03013	Biosynthesis of secondary metabolites
Reyan73397.4492.1	hbr00040	Glutathione metabolism
Reyan73397.4492.1	hbr03060	Phenylpropanoid biosynthesis
Reyan73397.4492.1	hbr01210	Metabolic pathways
Reyan73397.4492.1	hbr00770	Tyrosine metabolism
Reyan73397.4492.1	hbr01212	Glycolysis / Gluconeogenesis
Reyan73397.4492.1	hbr00190	Cysteine and methionine metabolism
Reyan73397.4492.1	hbr04712	Mismatch repair
Reyan73397.4492.1	hbr03430	Stilbenoid, diarylheptanoid and gingerol biosynthesis
Reyan73397.4492.1	hbr00500	Biosynthesis of unsaturated fatty acids
Reyan73397.5119.1	hbr03013	Biosynthesis of secondary metabolites
Reyan73397.5119.1	hbr00051	Plant-pathogen interaction
Reyan73397.5119.1	hbr00941	Terpenoid backbone biosynthesis
Reyan73397.5119.1	hbr02010	Tryptophan metabolism
Reyan73397.5119.1	hbr03050	Phenylalanine metabolism
Reyan73397.5119.1	hbr00710	Limonene and pinene degradation
Reyan73397.5119.1	hbr01230	Ascorbate and aldarate metabolism
Reyan73397.5119.1	hbr00100	Steroid biosynthesis
Reyan73397.5119.1	hbr03010	Arachidonic acid metabolism
Reyan73397.5148.2	hbr00941	Terpenoid backbone biosynthesis
Reyan73397.5560.1	hbr00941	Terpenoid backbone biosynthesis
Reyan73397.5782.1	hbr00051	Plant-pathogen interaction
Reyan73397.5782.1	hbr00941	Terpenoid backbone biosynthesis
Reyan73397.5782.1	hbr03060	Phenylpropanoid biosynthesis
Reyan73397.5782.1	hbr02010	Tryptophan metabolism
Reyan73397.5782.1	hbr03050	Phenylalanine metabolism
Reyan73397.5782.1	hbr00710	Limonene and pinene degradation
Reyan73397.5782.2	hbr00941	Terpenoid backbone biosynthesis
Reyan73397.5782.4	hbr00941	Terpenoid backbone biosynthesis
Reyan73397.5863.3	hbr03013	Biosynthesis of secondary metabolites
Reyan73397.5863.3	hbr00941	Terpenoid backbone biosynthesis
Reyan73397.5863.3	hbr02010	Tryptophan metabolism
Reyan73397.5863.3	hbr03050	Phenylalanine metabolism
Reyan73397.5863.3	hbr00970	Glyoxylate and dicarboxylate metabolism
Reyan73397.5863.3	hbr01230	Ascorbate and aldarate metabolism
Reyan73397.5863.3	hbr03010	Arachidonic acid metabolism
Reyan73397.5863.3	hbr00350	Synthesis and degradation of ketone bodies
Reyan73397.5863.3	hbr00564	Ether lipid metabolism
Reyan73397.6847.1	hbr03013	Biosynthesis of secondary metabolites
Reyan73397.6847.1	hbr00040	Glutathione metabolism
Reyan73397.6847.1	hbr03060	Phenylpropanoid biosynthesis
Reyan73397.6847.1	hbr01210	Metabolic pathways
Reyan73397.6847.1	hbr04144	Biosynthesis of secondary metabolites - unclassified
Reyan73397.6847.1	hbr03430	Stilbenoid, diarylheptanoid and gingerol biosynthesis
Reyan73397.6847.1	hbr00195	Purine metabolism
Reyan73397.6847.1	hbr04145	Flavonoid biosynthesis
Reyan73397.6880.2	hbr00941	Terpenoid backbone biosynthesis
Reyan73397.6880.2	hbr02010	Tryptophan metabolism
Reyan73397.6880.2	hbr03050	Phenylalanine metabolism
Reyan73397.6937.1	hbr03013	Biosynthesis of secondary metabolites
Reyan73397.6937.1	hbr00230	Fatty acid elongation
Reyan73397.6937.1	hbr00500	Biosynthesis of unsaturated fatty acids
Reyan73397.6985.1	hbr00051	Plant-pathogen interaction
Reyan73397.6985.1	hbr00941	Terpenoid backbone biosynthesis
Reyan73397.6985.1	hbr02010	Tryptophan metabolism
Reyan73397.6985.1	hbr03050	Phenylalanine metabolism
Reyan73397.6985.1	hbr03440	MAPK signaling pathway - plant
Reyan73397.6985.1	hbr03010	Arachidonic acid metabolism
Reyan73397.7103.1	hbr00941	Terpenoid backbone biosynthesis
Reyan73397.7617.1	hbr00941	Terpenoid backbone biosynthesis
Reyan73397.7617.1	hbr02010	Tryptophan metabolism
Reyan73397.7875.1	hbr00941	Terpenoid backbone biosynthesis
Reyan73397.7875.1	hbr02010	Tryptophan metabolism
Reyan73397.7875.2	hbr03013	Biosynthesis of secondary metabolites
Reyan73397.7875.2	hbr00051	Plant-pathogen interaction
Reyan73397.7875.2	hbr00941	Terpenoid backbone biosynthesis
Reyan73397.7875.2	hbr02010	Tryptophan metabolism
Reyan73397.7875.2	hbr03050	Phenylalanine metabolism
Reyan73397.7875.2	hbr00710	Limonene and pinene degradation
Reyan73397.7875.2	hbr03440	MAPK signaling pathway - plant
Reyan73397.7875.2	hbr01230	Ascorbate and aldarate metabolism
Reyan73397.7875.2	hbr03010	Arachidonic acid metabolism
Reyan73397.7875.2	hbr00564	Ether lipid metabolism
Reyan73397.7983.1	hbr03013	Biosynthesis of secondary metabolites
Reyan73397.7983.1	hbr00040	Glutathione metabolism
Reyan73397.7983.1	hbr00941	Terpenoid backbone biosynthesis
Reyan73397.7983.1	hbr02010	Tryptophan metabolism
Reyan73397.7983.1	hbr03050	Phenylalanine metabolism
Reyan73397.7983.1	hbr00710	Limonene and pinene degradation
Reyan73397.7983.1	hbr03440	MAPK signaling pathway - plant
Reyan73397.7983.1	hbr00970	Glyoxylate and dicarboxylate metabolism
Reyan73397.7983.1	hbr01230	Ascorbate and aldarate metabolism
Reyan73397.7983.1	hbr00270	Fatty acid degradation
Reyan73397.7983.1	hbr03010	Arachidonic acid metabolism
Reyan73397.7983.1	hbr00350	Synthesis and degradation of ketone bodies
Reyan73397.7983.2	hbr00941	Terpenoid backbone biosynthesis
Reyan73397.7985.1	hbr00860	Protein processing in endoplasmic reticulum
Reyan73397.7985.1	hbr00460	Phagosome
Reyan73397.7985.1	hbr00100	Steroid biosynthesis
Reyan73397.7985.2	hbr03013	Biosynthesis of secondary metabolites
Reyan73397.7985.2	hbr00941	Terpenoid backbone biosynthesis
Reyan73397.7985.4	hbr00941	Terpenoid backbone biosynthesis
Reyan73397.8417.2	hbr03013	Biosynthesis of secondary metabolites
Reyan73397.8417.2	hbr00710	Limonene and pinene degradation
Reyan73397.8417.2	hbr01210	Metabolic pathways
Reyan73397.8417.2	hbr00030	Nicotinate and nicotinamide metabolism
Reyan73397.8417.2	hbr01212	Glycolysis / Gluconeogenesis
Reyan73397.8417.2	hbr00500	Biosynthesis of unsaturated fatty acids
Reyan73397.8417.2	hbr00195	Purine metabolism
Reyan73397.8417.2	hbr04130	Pyruvate metabolism
Reyan73397.8417.2	hbr00640	Pyrimidine metabolism
Reyan73397.8417.2	hbr00562	Glycosaminoglycan degradation
Reyan73397.8417.2	hbr00900	Histidine metabolism
Reyan73397.8458.9	hbr03013	Biosynthesis of secondary metabolites
Reyan73397.8458.9	hbr00941	Terpenoid backbone biosynthesis
Reyan73397.8564.1	hbr03013	Biosynthesis of secondary metabolites
Reyan73397.8564.1	hbr00051	Plant-pathogen interaction
Reyan73397.8564.1	hbr00941	Terpenoid backbone biosynthesis
Reyan73397.8564.1	hbr02010	Tryptophan metabolism
Reyan73397.8564.1	hbr01100	ABC transporters
Reyan73397.8564.1	hbr04136	Other glycan degradation
Reyan73397.9061.1	hbr03013	Biosynthesis of secondary metabolites
Reyan73397.9061.1	hbr00051	Plant-pathogen interaction
Reyan73397.9061.1	hbr00941	Terpenoid backbone biosynthesis
Reyan73397.9061.1	hbr02010	Tryptophan metabolism
Reyan73397.9061.1	hbr03050	Phenylalanine metabolism
Reyan73397.9061.3	hbr03013	Biosynthesis of secondary metabolites
Reyan73397.9061.3	hbr01210	Metabolic pathways
Reyan73397.9061.3	hbr01100	ABC transporters
Reyan73397.9061.3	hbr00500	Biosynthesis of unsaturated fatty acids
Reyan73397.9061.3	hbr01200	Arginine and proline metabolism
Reyan73397.9061.4	hbr03013	Biosynthesis of secondary metabolites
Reyan73397.9061.4	hbr00051	Plant-pathogen interaction
Reyan73397.9061.4	hbr00941	Terpenoid backbone biosynthesis
Reyan73397.9061.4	hbr02010	Tryptophan metabolism
Reyan73397.9061.4	hbr03050	Phenylalanine metabolism
Reyan73397.9061.4	hbr00710	Limonene and pinene degradation
Reyan73397.9138.1	hbr00860	Protein processing in endoplasmic reticulum
Reyan73397.9138.1	hbr00360	Ubiquitin mediated proteolysis
Reyan73397.9138.1	hbr00460	Phagosome
Reyan73397.9138.1	hbr00380	SNARE interactions in vesicular transport
Reyan73397.9138.1	hbr00941	Terpenoid backbone biosynthesis
Reyan73397.92.1	hbr00860	Protein processing in endoplasmic reticulum
Reyan73397.92.1	hbr00360	Ubiquitin mediated proteolysis
Reyan73397.92.1	hbr00460	Phagosome
Reyan73397.92.1	hbr00380	SNARE interactions in vesicular transport
Reyan73397.9247.2	hbr03013	Biosynthesis of secondary metabolites
Reyan73397.9247.2	hbr00941	Terpenoid backbone biosynthesis
Reyan73397.9247.2	hbr02010	Tryptophan metabolism
Reyan73397.9247.2	hbr00970	Glyoxylate and dicarboxylate metabolism
Reyan73397.9247.2	hbr00100	Steroid biosynthesis
Reyan73397.9247.2	hbr03010	Arachidonic acid metabolism
Reyan73397.9349.1	hbr00100	Steroid biosynthesis
XR_002490667.1	hbr03013	Biosynthesis of secondary metabolites
XR_002490667.1	hbr00051	Plant-pathogen interaction
XR_002490667.1	hbr00941	Terpenoid backbone biosynthesis
XR_002490804.1	hbr00941	Terpenoid backbone biosynthesis
XR_002490804.1	hbr02010	Tryptophan metabolism
XR_002490804.1	hbr00970	Glyoxylate and dicarboxylate metabolism
XR_002490806.1	hbr00020	Ribosome
XR_002491059.1	hbr00941	Terpenoid backbone biosynthesis
XR_002491130.1	hbr03013	Biosynthesis of secondary metabolites
XR_002491130.1	hbr00051	Plant-pathogen interaction
XR_002491130.1	hbr00941	Terpenoid backbone biosynthesis
XR_002491130.1	hbr03060	Phenylpropanoid biosynthesis
XR_002491130.1	hbr02010	Tryptophan metabolism
XR_002491130.1	hbr03050	Phenylalanine metabolism
XR_002491130.1	hbr01230	Ascorbate and aldarate metabolism
XR_002491130.1	hbr01210	Metabolic pathways
XR_002491266.1	hbr00941	Terpenoid backbone biosynthesis
XR_002491266.1	hbr02010	Tryptophan metabolism
XR_002491295.1	hbr03013	Biosynthesis of secondary metabolites
XR_002491295.1	hbr00941	Terpenoid backbone biosynthesis
XR_002491295.1	hbr02010	Tryptophan metabolism
XR_002491295.1	hbr03050	Phenylalanine metabolism
XR_002491295.1	hbr00710	Limonene and pinene degradation
XR_002491380.1	hbr00941	Terpenoid backbone biosynthesis
XR_002491380.1	hbr02010	Tryptophan metabolism
XR_002491471.1	hbr00360	Ubiquitin mediated proteolysis
XR_002491471.1	hbr00941	Terpenoid backbone biosynthesis
XR_002491471.1	hbr02010	Tryptophan metabolism
XR_002491575.1	hbr00941	Terpenoid backbone biosynthesis
XR_002491606.1	hbr00941	Terpenoid backbone biosynthesis
XR_002491606.1	hbr00053	RNA degradation
XR_002491754.1	hbr00941	Terpenoid backbone biosynthesis
XR_002491754.1	hbr03060	Phenylpropanoid biosynthesis
XR_002491754.1	hbr03050	Phenylalanine metabolism
XR_002491807.1	hbr00360	Ubiquitin mediated proteolysis
XR_002491807.1	hbr00460	Phagosome
XR_002491807.1	hbr00380	SNARE interactions in vesicular transport
XR_002491807.1	hbr00941	Terpenoid backbone biosynthesis
XR_002491998.1	hbr03013	Biosynthesis of secondary metabolites
XR_002491998.1	hbr00051	Plant-pathogen interaction
XR_002491998.1	hbr00941	Terpenoid backbone biosynthesis
XR_002491998.1	hbr02010	Tryptophan metabolism
XR_002492221.1	hbr00941	Terpenoid backbone biosynthesis
XR_002492235.1	hbr03013	Biosynthesis of secondary metabolites
XR_002492235.1	hbr01210	Metabolic pathways
XR_002492235.1	hbr01100	ABC transporters
XR_002492328.1	hbr00941	Terpenoid backbone biosynthesis
XR_002492328.1	hbr02010	Tryptophan metabolism
XR_002492328.1	hbr03050	Phenylalanine metabolism
XR_002492329.1	hbr00941	Terpenoid backbone biosynthesis
XR_002492329.1	hbr03060	Phenylpropanoid biosynthesis
XR_002492329.1	hbr02010	Tryptophan metabolism
XR_002492329.1	hbr03050	Phenylalanine metabolism
XR_002492329.1	hbr00710	Limonene and pinene degradation
XR_002492330.1	hbr03013	Biosynthesis of secondary metabolites
XR_002492330.1	hbr00941	Terpenoid backbone biosynthesis
XR_002492330.1	hbr02010	Tryptophan metabolism
XR_002492330.1	hbr03050	Phenylalanine metabolism
XR_002492330.1	hbr00710	Limonene and pinene degradation
XR_002492360.1	hbr00941	Terpenoid backbone biosynthesis
XR_002492506.1	hbr03013	Biosynthesis of secondary metabolites
XR_002492506.1	hbr00941	Terpenoid backbone biosynthesis
XR_002492506.1	hbr03060	Phenylpropanoid biosynthesis
XR_002492506.1	hbr02010	Tryptophan metabolism
XR_002492506.1	hbr03050	Phenylalanine metabolism
XR_002492506.1	hbr00710	Limonene and pinene degradation
XR_002492510.1	hbr00230	Fatty acid elongation
XR_002492510.1	hbr00020	Ribosome
XR_002492510.1	hbr03410	Photosynthesis
XR_002492510.1	hbr00052	Photosynthesis - antenna proteins
XR_002492553.1	hbr00860	Protein processing in endoplasmic reticulum
XR_002492553.1	hbr00360	Ubiquitin mediated proteolysis
XR_002492553.1	hbr00460	Phagosome
XR_002492553.1	hbr03030	Oxidative phosphorylation
XR_002492761.1	hbr03013	Biosynthesis of secondary metabolites
XR_002492761.1	hbr00051	Plant-pathogen interaction
XR_002492761.1	hbr00941	Terpenoid backbone biosynthesis
XR_002492761.1	hbr02010	Tryptophan metabolism
XR_002492761.1	hbr03050	Phenylalanine metabolism
XR_002492865.1	hbr00941	Terpenoid backbone biosynthesis
XR_002493072.1	hbr03013	Biosynthesis of secondary metabolites
XR_002493072.1	hbr00051	Plant-pathogen interaction
XR_002493072.1	hbr00941	Terpenoid backbone biosynthesis
XR_002493072.1	hbr03060	Phenylpropanoid biosynthesis
XR_002493072.1	hbr02010	Tryptophan metabolism
XR_002493072.1	hbr03050	Phenylalanine metabolism
XR_002493072.1	hbr01210	Metabolic pathways
XR_002493072.1	hbr00280	Plant hormone signal transduction
XR_002493156.1	hbr00941	Terpenoid backbone biosynthesis
XR_002493156.1	hbr02010	Tryptophan metabolism
XR_002493156.1	hbr00350	Synthesis and degradation of ketone bodies
XR_002493249.1	hbr00941	Terpenoid backbone biosynthesis
XR_002493249.1	hbr02010	Tryptophan metabolism
XR_002493337.1	hbr00941	Terpenoid backbone biosynthesis
XR_002493608.1	hbr00040	Glutathione metabolism
XR_002493608.1	hbr03010	Arachidonic acid metabolism
XR_002493608.1	hbr01210	Metabolic pathways
XR_002493608.1	hbr04070	Linoleic acid metabolism
XR_002493608.1	hbr00330	Lysine biosynthesis
XR_002493608.1	hbr04626	Carbon metabolism
XR_002493608.1	hbr03040	Biosynthesis of amino acids
XR_002493608.1	hbr04016	Cyanoamino acid metabolism
XR_002493608.1	hbr00563	Sulfur metabolism
XR_002493608.1	hbr00910	Taurine and hypotaurine metabolism
XR_002493608.1	hbr03022	Monobactam biosynthesis
XR_002493756.1	hbr00030	Nicotinate and nicotinamide metabolism
XR_002493756.1	hbr00195	Purine metabolism
XR_002493756.1	hbr00640	Pyrimidine metabolism
XR_002493756.1	hbr00562	Glycosaminoglycan degradation
XR_002493756.1	hbr00071	Sesquiterpenoid and triterpenoid biosynthesis
XR_002493938.1	hbr00941	Terpenoid backbone biosynthesis
XR_002493996.1	hbr00051	Plant-pathogen interaction
XR_002493996.1	hbr00941	Terpenoid backbone biosynthesis
XR_002493996.1	hbr03060	Phenylpropanoid biosynthesis
XR_002493996.1	hbr02010	Tryptophan metabolism
XR_002493996.1	hbr03050	Phenylalanine metabolism
XR_002493996.1	hbr00710	Limonene and pinene degradation
XR_002494039.1	hbr03013	Biosynthesis of secondary metabolites
XR_002494039.1	hbr03060	Phenylpropanoid biosynthesis
XR_002494039.1	hbr00270	Fatty acid degradation
XR_002494039.1	hbr01210	Metabolic pathways
XR_002494039.1	hbr01100	ABC transporters
XR_002494039.1	hbr00770	Tyrosine metabolism
XR_002494039.1	hbr01212	Glycolysis / Gluconeogenesis
XR_002494039.1	hbr00190	Cysteine and methionine metabolism
XR_002494039.1	hbr00500	Biosynthesis of unsaturated fatty acids
XR_002494039.1	hbr03410	Photosynthesis
XR_002494039.1	hbr01110	alpha-Linolenic acid metabolism
XR_002494089.1	hbr00941	Terpenoid backbone biosynthesis
XR_002494089.1	hbr03050	Phenylalanine metabolism
XR_002494090.1	hbr00280	Plant hormone signal transduction
XR_002494173.1	hbr03013	Biosynthesis of secondary metabolites
XR_002494173.1	hbr00941	Terpenoid backbone biosynthesis
XR_002494173.1	hbr03050	Phenylalanine metabolism
XR_002494173.1	hbr01100	ABC transporters
XR_002494173.1	hbr00260	Glycine, serine and threonine metabolism
XR_002494173.1	hbr00770	Tyrosine metabolism
XR_002494173.1	hbr00906	Tropane, piperidine and pyridine alkaloid biosynthesis
XR_002494173.1	hbr00230	Fatty acid elongation
XR_002494173.1	hbr03420	Isoquinoline alkaloid biosynthesis
XR_002494201.1	hbr03013	Biosynthesis of secondary metabolites
XR_002494201.1	hbr00941	Terpenoid backbone biosynthesis
XR_002494201.1	hbr02010	Tryptophan metabolism
XR_002494201.1	hbr01230	Ascorbate and aldarate metabolism
XR_002494201.1	hbr00100	Steroid biosynthesis
XR_002494201.1	hbr03010	Arachidonic acid metabolism
XR_002494201.1	hbr00564	Ether lipid metabolism
XR_002494225.1	hbr00941	Terpenoid backbone biosynthesis
XR_002494296.1	hbr00360	Ubiquitin mediated proteolysis
XR_002494321.1	hbr00250	Porphyrin and chlorophyll metabolism
XR_002494322.1	hbr03013	Biosynthesis of secondary metabolites
XR_002494322.1	hbr00941	Terpenoid backbone biosynthesis
XR_002494322.1	hbr03060	Phenylpropanoid biosynthesis
XR_002494322.1	hbr02010	Tryptophan metabolism
XR_002494322.1	hbr03050	Phenylalanine metabolism
XR_002494322.1	hbr00710	Limonene and pinene degradation
XR_002494347.1	hbr00051	Plant-pathogen interaction
XR_002494347.1	hbr03060	Phenylpropanoid biosynthesis
XR_002494347.1	hbr00920	Starch and sucrose metabolism
XR_002494347.1	hbr00410	Pentose and glucuronate interconversions
XR_002494472.1	hbr03013	Biosynthesis of secondary metabolites
XR_002494472.1	hbr00941	Terpenoid backbone biosynthesis
XR_002494472.1	hbr02010	Tryptophan metabolism
XR_002494472.1	hbr03050	Phenylalanine metabolism
XR_002494472.1	hbr00710	Limonene and pinene degradation
XR_002494476.1	hbr00380	SNARE interactions in vesicular transport
XR_002494476.1	hbr00941	Terpenoid backbone biosynthesis
XR_002494573.1	hbr03018	DNA replication
XR_002494661.1	hbr00941	Terpenoid backbone biosynthesis
XR_002494662.1	hbr00051	Plant-pathogen interaction
XR_002494662.1	hbr00941	Terpenoid backbone biosynthesis
XR_002494662.1	hbr03060	Phenylpropanoid biosynthesis
XR_002494662.1	hbr02010	Tryptophan metabolism
XR_002494662.1	hbr03050	Phenylalanine metabolism
XR_002494662.1	hbr00710	Limonene and pinene degradation
XR_002494723.1	hbr00941	Terpenoid backbone biosynthesis
XR_002494752.1	hbr00051	Plant-pathogen interaction
XR_002494752.1	hbr00941	Terpenoid backbone biosynthesis
XR_002494752.1	hbr02010	Tryptophan metabolism
XR_002494752.1	hbr03050	Phenylalanine metabolism
XR_002494764.1	hbr03013	Biosynthesis of secondary metabolites
XR_002494764.1	hbr00941	Terpenoid backbone biosynthesis
XR_002494764.1	hbr02010	Tryptophan metabolism
XR_002494764.1	hbr00350	Synthesis and degradation of ketone bodies
XR_002494764.1	hbr00053	RNA degradation
XR_002495039.1	hbr00941	Terpenoid backbone biosynthesis
XR_002495039.1	hbr02010	Tryptophan metabolism
XR_002495039.1	hbr00970	Glyoxylate and dicarboxylate metabolism
XR_002495039.1	hbr00100	Steroid biosynthesis
XR_002495145.1	hbr03013	Biosynthesis of secondary metabolites
XR_002495145.1	hbr00941	Terpenoid backbone biosynthesis
XR_002495145.1	hbr02010	Tryptophan metabolism
XR_002495145.1	hbr03050	Phenylalanine metabolism
XR_002495145.1	hbr00710	Limonene and pinene degradation
XR_002495217.1	hbr03013	Biosynthesis of secondary metabolites
XR_002495217.1	hbr00051	Plant-pathogen interaction
XR_002495217.1	hbr00040	Glutathione metabolism
XR_002495217.1	hbr00941	Terpenoid backbone biosynthesis
XR_002495217.1	hbr02010	Tryptophan metabolism
XR_002495217.1	hbr03050	Phenylalanine metabolism
XR_002495217.1	hbr00710	Limonene and pinene degradation
XR_002495217.1	hbr03440	MAPK signaling pathway - plant
XR_002495217.1	hbr01230	Ascorbate and aldarate metabolism
XR_002495217.1	hbr00270	Fatty acid degradation
XR_002495217.1	hbr03010	Arachidonic acid metabolism
XR_002495290.1	hbr00051	Plant-pathogen interaction
XR_002495290.1	hbr00941	Terpenoid backbone biosynthesis
XR_002495294.1	hbr00941	Terpenoid backbone biosynthesis
XR_002495388.1	hbr00380	SNARE interactions in vesicular transport
XR_002495388.1	hbr00020	Ribosome
XR_002495388.1	hbr00220	RNA polymerase
XR_002495473.1	hbr03013	Biosynthesis of secondary metabolites
XR_002495473.1	hbr00051	Plant-pathogen interaction
XR_002495473.1	hbr00941	Terpenoid backbone biosynthesis
XR_002495473.1	hbr02010	Tryptophan metabolism
XR_002495473.1	hbr03050	Phenylalanine metabolism
XR_002495473.1	hbr00710	Limonene and pinene degradation
XR_002495476.1	hbr00941	Terpenoid backbone biosynthesis
XR_002495535.1	hbr03013	Biosynthesis of secondary metabolites
XR_002495535.1	hbr00051	Plant-pathogen interaction
XR_002495535.1	hbr00941	Terpenoid backbone biosynthesis
XR_002495535.1	hbr03060	Phenylpropanoid biosynthesis
XR_002495535.1	hbr02010	Tryptophan metabolism
XR_002495535.1	hbr03050	Phenylalanine metabolism
XR_002495535.1	hbr00710	Limonene and pinene degradation
XR_002495535.1	hbr01230	Ascorbate and aldarate metabolism
XR_002495535.1	hbr01210	Metabolic pathways
XR_002495535.1	hbr04141	beta-Alanine metabolism
XR_002495577.1	hbr01230	Ascorbate and aldarate metabolism
XR_002495577.1	hbr00053	RNA degradation
XR_002495577.1	hbr04145	Flavonoid biosynthesis
XR_002495577.1	hbr03008	Flavone and flavonol biosynthesis
XR_002495719.1	hbr03013	Biosynthesis of secondary metabolites
XR_002495719.1	hbr00051	Plant-pathogen interaction
XR_002495719.1	hbr00941	Terpenoid backbone biosynthesis
XR_002495719.1	hbr03060	Phenylpropanoid biosynthesis
XR_002495719.1	hbr02010	Tryptophan metabolism
XR_002495719.1	hbr03050	Phenylalanine metabolism
XR_002495719.1	hbr00710	Limonene and pinene degradation
XR_002495719.1	hbr03440	MAPK signaling pathway - plant
XR_002495778.1	hbr00051	Plant-pathogen interaction
XR_002495778.1	hbr00941	Terpenoid backbone biosynthesis
XR_002495778.1	hbr02010	Tryptophan metabolism
XR_002495778.1	hbr03050	Phenylalanine metabolism
XR_002495780.1	hbr00941	Terpenoid backbone biosynthesis
XR_002495780.1	hbr03060	Phenylpropanoid biosynthesis
XR_002495780.1	hbr02010	Tryptophan metabolism
XR_002495780.1	hbr03050	Phenylalanine metabolism
XR_002495780.1	hbr00710	Limonene and pinene degradation
XR_002495781.1	hbr03013	Biosynthesis of secondary metabolites
XR_002495781.1	hbr00051	Plant-pathogen interaction
XR_002495781.1	hbr00941	Terpenoid backbone biosynthesis
XR_002495781.1	hbr02010	Tryptophan metabolism
XR_002495781.1	hbr03050	Phenylalanine metabolism
XR_002495781.1	hbr00710	Limonene and pinene degradation
XR_002495781.1	hbr03440	MAPK signaling pathway - plant
XR_002495781.1	hbr00970	Glyoxylate and dicarboxylate metabolism
XR_002495781.1	hbr01230	Ascorbate and aldarate metabolism
XR_002495781.1	hbr00270	Fatty acid degradation
XR_002495781.1	hbr00100	Steroid biosynthesis
XR_002495781.1	hbr03010	Arachidonic acid metabolism
XR_002495781.1	hbr00350	Synthesis and degradation of ketone bodies
XR_002495802.1	hbr00941	Terpenoid backbone biosynthesis
XR_002495802.1	hbr03060	Phenylpropanoid biosynthesis
XR_002495802.1	hbr02010	Tryptophan metabolism
XR_002495802.1	hbr03050	Phenylalanine metabolism
XR_002495802.1	hbr00710	Limonene and pinene degradation
XR_002495803.1	hbr00941	Terpenoid backbone biosynthesis
XR_002495805.1	hbr00941	Terpenoid backbone biosynthesis
XR_002495807.1	hbr00941	Terpenoid backbone biosynthesis
XR_002496029.1	hbr00941	Terpenoid backbone biosynthesis
XR_002496029.1	hbr03010	Arachidonic acid metabolism
XR_002496466.1	hbr00360	Ubiquitin mediated proteolysis
XR_002496466.1	hbr00941	Terpenoid backbone biosynthesis
XR_002496466.1	hbr00053	RNA degradation
XR_002496466.1	hbr00220	RNA polymerase
XR_002496516.1	hbr03013	Biosynthesis of secondary metabolites
XR_002496516.1	hbr00941	Terpenoid backbone biosynthesis
XR_002496516.1	hbr02010	Tryptophan metabolism
XR_002496516.1	hbr03050	Phenylalanine metabolism
XR_002496516.1	hbr00710	Limonene and pinene degradation
XR_002496578.1	hbr00941	Terpenoid backbone biosynthesis
XR_002496606.1	hbr00051	Plant-pathogen interaction
XR_002496606.1	hbr00564	Ether lipid metabolism
XR_002496606.1	hbr00920	Starch and sucrose metabolism
XR_002496606.1	hbr00480	Glycerophospholipid metabolism
XR_002496715.1	hbr00860	Protein processing in endoplasmic reticulum
XR_002496715.1	hbr00360	Ubiquitin mediated proteolysis
XR_002496715.1	hbr00380	SNARE interactions in vesicular transport
XR_002496715.1	hbr00941	Terpenoid backbone biosynthesis
XR_002496815.1	hbr03013	Biosynthesis of secondary metabolites
XR_002496815.1	hbr00941	Terpenoid backbone biosynthesis
XR_002496815.1	hbr02010	Tryptophan metabolism
XR_002497290.1	hbr03013	Biosynthesis of secondary metabolites
XR_002497290.1	hbr00941	Terpenoid backbone biosynthesis
XR_002497290.1	hbr02010	Tryptophan metabolism
XR_002497290.1	hbr03050	Phenylalanine metabolism
XR_002497290.1	hbr00710	Limonene and pinene degradation
XR_002497290.1	hbr01230	Ascorbate and aldarate metabolism
XR_002497817.1	hbr00941	Terpenoid backbone biosynthesis
XR_002497888.1	hbr00040	Glutathione metabolism
XR_002497981.1	hbr00941	Terpenoid backbone biosynthesis
XR_002497981.1	hbr02010	Tryptophan metabolism
XR_002498111.1	hbr03013	Biosynthesis of secondary metabolites
XR_002498111.1	hbr00941	Terpenoid backbone biosynthesis
XR_002498111.1	hbr02010	Tryptophan metabolism
XR_002498111.1	hbr00710	Limonene and pinene degradation
XR_002498111.1	hbr00350	Synthesis and degradation of ketone bodies
XR_002498111.1	hbr00730	Valine, leucine and isoleucine degradation
XR_002498111.1	hbr04120	Carotenoid biosynthesis
XR_002498203.1	hbr03013	Biosynthesis of secondary metabolites
XR_002498203.1	hbr00941	Terpenoid backbone biosynthesis
XR_002498203.1	hbr03060	Phenylpropanoid biosynthesis
XR_002498203.1	hbr02010	Tryptophan metabolism
XR_002498203.1	hbr03050	Phenylalanine metabolism
XR_002498203.1	hbr00710	Limonene and pinene degradation
XR_002498431.1	hbr03013	Biosynthesis of secondary metabolites
XR_002498431.1	hbr00051	Plant-pathogen interaction
XR_002498431.1	hbr00941	Terpenoid backbone biosynthesis
XR_002498431.1	hbr02010	Tryptophan metabolism
XR_002498431.1	hbr03050	Phenylalanine metabolism
XR_002498431.1	hbr00710	Limonene and pinene degradation
XR_002498431.1	hbr00100	Steroid biosynthesis
XR_002498518.1	hbr00941	Terpenoid backbone biosynthesis
XR_002498520.1	hbr00941	Terpenoid backbone biosynthesis

## Sheet: Flower_mean
LncRNAId	KEGGId	KEGGTerm
Reyan73397.10557.1	hbr00310	Plant hormone signal transduction
Reyan73397.10557.1	hbr00970	Flavonoid biosynthesis
Reyan73397.10557.1	hbr00240	Flavone and flavonol biosynthesis
Reyan73397.10586.7	hbr00561	Diterpenoid biosynthesis
Reyan73397.10684.2	hbr00380	Sesquiterpenoid and triterpenoid biosynthesis
Reyan73397.10684.2	hbr03022	Linoleic acid metabolism
Reyan73397.10768.1	hbr03050	Pentose and glucuronate interconversions
Reyan73397.10768.1	hbr00400	Metabolic pathways
Reyan73397.10768.1	hbr00240	Flavone and flavonol biosynthesis
Reyan73397.10768.1	hbr00592	Starch and sucrose metabolism
Reyan73397.11186.1	hbr03050	Pentose and glucuronate interconversions
Reyan73397.11186.1	hbr00400	Metabolic pathways
Reyan73397.11186.1	hbr00970	Flavonoid biosynthesis
Reyan73397.11186.1	hbr03440	Isoflavonoid biosynthesis
Reyan73397.11186.1	hbr00860	Plant-pathogen interaction
Reyan73397.11187.1	hbr03050	Pentose and glucuronate interconversions
Reyan73397.11187.1	hbr00970	Flavonoid biosynthesis
Reyan73397.11187.1	hbr03440	Isoflavonoid biosynthesis
Reyan73397.11187.2	hbr03050	Pentose and glucuronate interconversions
Reyan73397.11187.2	hbr00970	Flavonoid biosynthesis
Reyan73397.11187.2	hbr03440	Isoflavonoid biosynthesis
Reyan73397.11290.1	hbr03050	Pentose and glucuronate interconversions
Reyan73397.11290.1	hbr00400	Metabolic pathways
Reyan73397.11290.1	hbr00460	Pantothenate and CoA biosynthesis
Reyan73397.11290.1	hbr03020	Valine, leucine and isoleucine biosynthesis
Reyan73397.11290.1	hbr04016	Butanoate metabolism
Reyan73397.11290.1	hbr00190	C5-Branched dibasic acid metabolism
Reyan73397.11290.1	hbr01100	2-Oxocarboxylic acid metabolism
Reyan73397.12105.1	hbr03050	Pentose and glucuronate interconversions
Reyan73397.12105.1	hbr00400	Metabolic pathways
Reyan73397.12105.1	hbr00460	Pantothenate and CoA biosynthesis
Reyan73397.12105.1	hbr00380	Sesquiterpenoid and triterpenoid biosynthesis
Reyan73397.12105.1	hbr03020	Valine, leucine and isoleucine biosynthesis
Reyan73397.12105.1	hbr04016	Butanoate metabolism
Reyan73397.12105.1	hbr00190	C5-Branched dibasic acid metabolism
Reyan73397.12417.1	hbr03050	Pentose and glucuronate interconversions
Reyan73397.12417.1	hbr00970	Flavonoid biosynthesis
Reyan73397.12417.1	hbr03440	Isoflavonoid biosynthesis
Reyan73397.12417.1	hbr00460	Pantothenate and CoA biosynthesis
Reyan73397.12417.1	hbr03020	Valine, leucine and isoleucine biosynthesis
Reyan73397.12417.1	hbr04016	Butanoate metabolism
Reyan73397.12417.1	hbr00190	C5-Branched dibasic acid metabolism
Reyan73397.12417.1	hbr01100	2-Oxocarboxylic acid metabolism
Reyan73397.12449.1	hbr04626	Biosynthesis of secondary metabolites
Reyan73397.12449.1	hbr00600	Steroid biosynthesis
Reyan73397.13210.1	hbr00400	Metabolic pathways
Reyan73397.13210.1	hbr01210	Isoquinoline alkaloid biosynthesis
Reyan73397.13210.1	hbr00860	Plant-pathogen interaction
Reyan73397.13210.1	hbr04626	Biosynthesis of secondary metabolites
Reyan73397.13210.1	hbr00280	Phenylpropanoid biosynthesis
Reyan73397.13210.1	hbr00510	MAPK signaling pathway - plant
Reyan73397.13210.1	hbr00900	Glutathione metabolism
Reyan73397.13210.1	hbr03010	alpha-Linolenic acid metabolism
Reyan73397.13210.1	hbr00910	Tyrosine metabolism
Reyan73397.13210.1	hbr00052	Phenylalanine metabolism
Reyan73397.13210.1	hbr00563	Tropane, piperidine and pyridine alkaloid biosynthesis
Reyan73397.15295.1	hbr03050	Pentose and glucuronate interconversions
Reyan73397.15295.1	hbr00400	Metabolic pathways
Reyan73397.15295.1	hbr00460	Pantothenate and CoA biosynthesis
Reyan73397.15295.1	hbr00380	Sesquiterpenoid and triterpenoid biosynthesis
Reyan73397.15295.1	hbr03020	Valine, leucine and isoleucine biosynthesis
Reyan73397.15295.1	hbr04016	Butanoate metabolism
Reyan73397.15295.1	hbr00190	C5-Branched dibasic acid metabolism
Reyan73397.15295.1	hbr00500	Betalain biosynthesis
Reyan73397.15387.2	hbr03440	Isoflavonoid biosynthesis
Reyan73397.15387.2	hbr00053	Ribosome
Reyan73397.15387.2	hbr00230	Circadian rhythm - plant
Reyan73397.15624.2	hbr03410	Phagosome
Reyan73397.15624.2	hbr00400	Metabolic pathways
Reyan73397.15624.2	hbr00020	Protein processing in endoplasmic reticulum
Reyan73397.15624.2	hbr00620	Endocytosis
Reyan73397.15624.2	hbr00941	Ubiquitin mediated proteolysis
Reyan73397.15624.2	hbr00061	Oxidative phosphorylation
Reyan73397.15624.2	hbr00640	Proteasome
Reyan73397.15624.2	hbr04130	Protein export
Reyan73397.17076.1	hbr00310	Plant hormone signal transduction
Reyan73397.17559.1	hbr03440	Isoflavonoid biosynthesis
Reyan73397.17559.1	hbr00230	Circadian rhythm - plant
Reyan73397.18943.14	hbr00071	RNA degradation
Reyan73397.19220.1	hbr03050	Pentose and glucuronate interconversions
Reyan73397.19220.1	hbr00400	Metabolic pathways
Reyan73397.19220.1	hbr00460	Pantothenate and CoA biosynthesis
Reyan73397.19220.1	hbr00380	Sesquiterpenoid and triterpenoid biosynthesis
Reyan73397.19220.1	hbr03020	Valine, leucine and isoleucine biosynthesis
Reyan73397.19220.1	hbr04016	Butanoate metabolism
Reyan73397.19220.1	hbr00190	C5-Branched dibasic acid metabolism
Reyan73397.19220.1	hbr00500	Betalain biosynthesis
Reyan73397.20051.2	hbr00053	Ribosome
Reyan73397.2075.1	hbr00310	Plant hormone signal transduction
Reyan73397.2075.1	hbr03040	Ascorbate and aldarate metabolism
Reyan73397.2075.1	hbr03030	Nicotinate and nicotinamide metabolism
Reyan73397.21284.8	hbr00280	Phenylpropanoid biosynthesis
Reyan73397.21285.1	hbr03050	Pentose and glucuronate interconversions
Reyan73397.21285.1	hbr00500	Betalain biosynthesis
Reyan73397.21285.1	hbr04146	Cutin, suberine and wax biosynthesis
Reyan73397.21285.2	hbr03050	Pentose and glucuronate interconversions
Reyan73397.21285.2	hbr00400	Metabolic pathways
Reyan73397.21285.3	hbr03050	Pentose and glucuronate interconversions
Reyan73397.21285.3	hbr00400	Metabolic pathways
Reyan73397.21285.3	hbr00240	Flavone and flavonol biosynthesis
Reyan73397.21345.1	hbr00970	Flavonoid biosynthesis
Reyan73397.21345.1	hbr03440	Isoflavonoid biosynthesis
Reyan73397.21345.1	hbr01230	Arachidonic acid metabolism
Reyan73397.2156.12	hbr03410	Phagosome
Reyan73397.2156.12	hbr00130	Pyrimidine metabolism
Reyan73397.2156.12	hbr00710	Glycosphingolipid biosynthesis - lacto and neolacto series
Reyan73397.21637.5	hbr04136	Mismatch repair
Reyan73397.21637.5	hbr04145	Cysteine and methionine metabolism
Reyan73397.21637.5	hbr00230	Circadian rhythm - plant
Reyan73397.21637.5	hbr03015	Biosynthesis of amino acids
Reyan73397.2214.1	hbr03050	Pentose and glucuronate interconversions
Reyan73397.2214.1	hbr00400	Metabolic pathways
Reyan73397.22279.6	hbr00310	Plant hormone signal transduction
Reyan73397.23376.15	hbr00380	Sesquiterpenoid and triterpenoid biosynthesis
Reyan73397.23376.15	hbr03022	Linoleic acid metabolism
Reyan73397.23838.1	hbr00970	Flavonoid biosynthesis
Reyan73397.23838.1	hbr00240	Flavone and flavonol biosynthesis
Reyan73397.25049.1	hbr03050	Pentose and glucuronate interconversions
Reyan73397.25049.1	hbr00400	Metabolic pathways
Reyan73397.25049.1	hbr00460	Pantothenate and CoA biosynthesis
Reyan73397.25049.1	hbr00380	Sesquiterpenoid and triterpenoid biosynthesis
Reyan73397.25049.1	hbr03020	Valine, leucine and isoleucine biosynthesis
Reyan73397.25049.1	hbr04016	Butanoate metabolism
Reyan73397.25049.1	hbr00190	C5-Branched dibasic acid metabolism
Reyan73397.25049.1	hbr00500	Betalain biosynthesis
Reyan73397.26335.1	hbr03050	Pentose and glucuronate interconversions
Reyan73397.26335.1	hbr00400	Metabolic pathways
Reyan73397.26335.1	hbr00460	Pantothenate and CoA biosynthesis
Reyan73397.26335.1	hbr00380	Sesquiterpenoid and triterpenoid biosynthesis
Reyan73397.26335.1	hbr03020	Valine, leucine and isoleucine biosynthesis
Reyan73397.26335.1	hbr04016	Butanoate metabolism
Reyan73397.26335.1	hbr00190	C5-Branched dibasic acid metabolism
Reyan73397.26335.1	hbr00500	Betalain biosynthesis
Reyan73397.27245.1	hbr03050	Pentose and glucuronate interconversions
Reyan73397.27245.1	hbr00400	Metabolic pathways
Reyan73397.27245.1	hbr00380	Sesquiterpenoid and triterpenoid biosynthesis
Reyan73397.29147.3	hbr00400	Metabolic pathways
Reyan73397.29147.3	hbr04626	Biosynthesis of secondary metabolites
Reyan73397.29147.3	hbr00250	Photosynthesis - antenna proteins
Reyan73397.29147.3	hbr00280	Phenylpropanoid biosynthesis
Reyan73397.29147.3	hbr00051	Photosynthesis
Reyan73397.29147.3	hbr00564	Carbon metabolism
Reyan73397.29147.3	hbr04070	Glyoxylate and dicarboxylate metabolism
Reyan73397.29147.3	hbr00010	Carbon fixation in photosynthetic organisms
Reyan73397.29147.3	hbr04075	Alanine, aspartate and glutamate metabolism
Reyan73397.29147.3	hbr00195	Porphyrin and chlorophyll metabolism
Reyan73397.29283.4	hbr00970	Flavonoid biosynthesis
Reyan73397.29283.4	hbr00280	Phenylpropanoid biosynthesis
Reyan73397.29283.4	hbr04144	Base excision repair
Reyan73397.29283.4	hbr00920	Stilbenoid, diarylheptanoid and gingerol biosynthesis
Reyan73397.29283.4	hbr04120	Biosynthesis of secondary metabolites - unclassified
Reyan73397.29838.1	hbr03050	Pentose and glucuronate interconversions
Reyan73397.29838.1	hbr00400	Metabolic pathways
Reyan73397.29838.1	hbr00460	Pantothenate and CoA biosynthesis
Reyan73397.29838.1	hbr03020	Valine, leucine and isoleucine biosynthesis
Reyan73397.29838.1	hbr04016	Butanoate metabolism
Reyan73397.29838.1	hbr00190	C5-Branched dibasic acid metabolism
Reyan73397.29838.1	hbr01100	2-Oxocarboxylic acid metabolism
Reyan73397.30769.1	hbr03050	Pentose and glucuronate interconversions
Reyan73397.30769.1	hbr00400	Metabolic pathways
Reyan73397.30769.1	hbr00460	Pantothenate and CoA biosynthesis
Reyan73397.30769.1	hbr00380	Sesquiterpenoid and triterpenoid biosynthesis
Reyan73397.30769.1	hbr03020	Valine, leucine and isoleucine biosynthesis
Reyan73397.30769.1	hbr04016	Butanoate metabolism
Reyan73397.30769.1	hbr00190	C5-Branched dibasic acid metabolism
Reyan73397.30769.1	hbr01100	2-Oxocarboxylic acid metabolism
Reyan73397.31202.1	hbr03050	Pentose and glucuronate interconversions
Reyan73397.31202.1	hbr00400	Metabolic pathways
Reyan73397.31202.1	hbr00460	Pantothenate and CoA biosynthesis
Reyan73397.31202.1	hbr00380	Sesquiterpenoid and triterpenoid biosynthesis
Reyan73397.31202.1	hbr03020	Valine, leucine and isoleucine biosynthesis
Reyan73397.31202.1	hbr04016	Butanoate metabolism
Reyan73397.31202.1	hbr00190	C5-Branched dibasic acid metabolism
Reyan73397.31202.1	hbr00500	Betalain biosynthesis
Reyan73397.31603.1	hbr03050	Pentose and glucuronate interconversions
Reyan73397.31603.1	hbr00400	Metabolic pathways
Reyan73397.31603.1	hbr00460	Pantothenate and CoA biosynthesis
Reyan73397.31603.1	hbr00380	Sesquiterpenoid and triterpenoid biosynthesis
Reyan73397.31603.1	hbr03020	Valine, leucine and isoleucine biosynthesis
Reyan73397.31603.1	hbr04016	Butanoate metabolism
Reyan73397.31603.1	hbr00190	C5-Branched dibasic acid metabolism
Reyan73397.31603.1	hbr01100	2-Oxocarboxylic acid metabolism
Reyan73397.31603.1	hbr00240	Flavone and flavonol biosynthesis
Reyan73397.31713.1	hbr00970	Flavonoid biosynthesis
Reyan73397.31713.1	hbr00240	Flavone and flavonol biosynthesis
Reyan73397.31713.1	hbr03022	Linoleic acid metabolism
Reyan73397.31713.1	hbr00592	Starch and sucrose metabolism
Reyan73397.31713.1	hbr04626	Biosynthesis of secondary metabolites
Reyan73397.31713.1	hbr00350	Tryptophan metabolism
Reyan73397.31713.1	hbr04712	Limonene and pinene degradation
Reyan73397.31713.1	hbr00280	Phenylpropanoid biosynthesis
Reyan73397.31713.1	hbr00920	Stilbenoid, diarylheptanoid and gingerol biosynthesis
Reyan73397.31713.1	hbr03008	Cyanoamino acid metabolism
Reyan73397.31713.1	hbr00030	Lysine degradation
Reyan73397.31713.1	hbr00330	Histidine metabolism
Reyan73397.31715.1	hbr03050	Pentose and glucuronate interconversions
Reyan73397.31715.1	hbr00400	Metabolic pathways
Reyan73397.32091.1	hbr00053	Ribosome
Reyan73397.32259.1	hbr03050	Pentose and glucuronate interconversions
Reyan73397.32259.1	hbr00400	Metabolic pathways
Reyan73397.32259.1	hbr00460	Pantothenate and CoA biosynthesis
Reyan73397.32259.1	hbr00380	Sesquiterpenoid and triterpenoid biosynthesis
Reyan73397.32259.1	hbr03020	Valine, leucine and isoleucine biosynthesis
Reyan73397.32259.1	hbr04016	Butanoate metabolism
Reyan73397.32259.1	hbr00190	C5-Branched dibasic acid metabolism
Reyan73397.32259.1	hbr00500	Betalain biosynthesis
Reyan73397.32661.1	hbr03050	Pentose and glucuronate interconversions
Reyan73397.32661.1	hbr00400	Metabolic pathways
Reyan73397.32661.1	hbr00460	Pantothenate and CoA biosynthesis
Reyan73397.32661.1	hbr03020	Valine, leucine and isoleucine biosynthesis
Reyan73397.32661.1	hbr04016	Butanoate metabolism
Reyan73397.32661.1	hbr00190	C5-Branched dibasic acid metabolism
Reyan73397.3279.4	hbr03013	Basal transcription factors
Reyan73397.34132.1	hbr00970	Flavonoid biosynthesis
Reyan73397.34132.1	hbr03440	Isoflavonoid biosynthesis
Reyan73397.34182.1	hbr03050	Pentose and glucuronate interconversions
Reyan73397.34182.1	hbr00400	Metabolic pathways
Reyan73397.34182.1	hbr00380	Sesquiterpenoid and triterpenoid biosynthesis
Reyan73397.34494.1	hbr03050	Pentose and glucuronate interconversions
Reyan73397.34635.1	hbr03050	Pentose and glucuronate interconversions
Reyan73397.34635.1	hbr00400	Metabolic pathways
Reyan73397.34635.1	hbr00460	Pantothenate and CoA biosynthesis
Reyan73397.34635.1	hbr03020	Valine, leucine and isoleucine biosynthesis
Reyan73397.34635.1	hbr04016	Butanoate metabolism
Reyan73397.34635.1	hbr00190	C5-Branched dibasic acid metabolism
Reyan73397.34635.1	hbr01100	2-Oxocarboxylic acid metabolism
Reyan73397.34635.1	hbr00240	Flavone and flavonol biosynthesis
Reyan73397.35073.1	hbr03050	Pentose and glucuronate interconversions
Reyan73397.35073.1	hbr00400	Metabolic pathways
Reyan73397.35073.1	hbr00460	Pantothenate and CoA biosynthesis
Reyan73397.35073.1	hbr00380	Sesquiterpenoid and triterpenoid biosynthesis
Reyan73397.35073.1	hbr03020	Valine, leucine and isoleucine biosynthesis
Reyan73397.35073.1	hbr04016	Butanoate metabolism
Reyan73397.35073.1	hbr00190	C5-Branched dibasic acid metabolism
Reyan73397.35073.1	hbr00500	Betalain biosynthesis
Reyan73397.35127.1	hbr03050	Pentose and glucuronate interconversions
Reyan73397.35127.1	hbr00400	Metabolic pathways
Reyan73397.35127.1	hbr00460	Pantothenate and CoA biosynthesis
Reyan73397.35127.1	hbr00380	Sesquiterpenoid and triterpenoid biosynthesis
Reyan73397.35127.1	hbr03020	Valine, leucine and isoleucine biosynthesis
Reyan73397.35127.1	hbr04016	Butanoate metabolism
Reyan73397.35127.1	hbr00190	C5-Branched dibasic acid metabolism
Reyan73397.35127.2	hbr03050	Pentose and glucuronate interconversions
Reyan73397.35127.2	hbr00400	Metabolic pathways
Reyan73397.35127.2	hbr00460	Pantothenate and CoA biosynthesis
Reyan73397.35127.2	hbr00380	Sesquiterpenoid and triterpenoid biosynthesis
Reyan73397.35127.2	hbr03020	Valine, leucine and isoleucine biosynthesis
Reyan73397.35127.2	hbr04016	Butanoate metabolism
Reyan73397.35127.2	hbr00190	C5-Branched dibasic acid metabolism
Reyan73397.35127.2	hbr00500	Betalain biosynthesis
Reyan73397.35153.1	hbr00310	Plant hormone signal transduction
Reyan73397.35632.3	hbr03050	Pentose and glucuronate interconversions
Reyan73397.35632.3	hbr00970	Flavonoid biosynthesis
Reyan73397.35632.3	hbr03440	Isoflavonoid biosynthesis
Reyan73397.3632.1	hbr01200	Amino sugar and nucleotide sugar metabolism
Reyan73397.3632.1	hbr00040	DNA replication
Reyan73397.36348.1	hbr03050	Pentose and glucuronate interconversions
Reyan73397.36348.1	hbr00970	Flavonoid biosynthesis
Reyan73397.36348.1	hbr03440	Isoflavonoid biosynthesis
Reyan73397.36357.1	hbr03050	Pentose and glucuronate interconversions
Reyan73397.36357.1	hbr00400	Metabolic pathways
Reyan73397.36357.1	hbr00460	Pantothenate and CoA biosynthesis
Reyan73397.36357.1	hbr00380	Sesquiterpenoid and triterpenoid biosynthesis
Reyan73397.36357.1	hbr03020	Valine, leucine and isoleucine biosynthesis
Reyan73397.36357.1	hbr04016	Butanoate metabolism
Reyan73397.36357.1	hbr00190	C5-Branched dibasic acid metabolism
Reyan73397.36357.1	hbr00500	Betalain biosynthesis
Reyan73397.36357.2	hbr03050	Pentose and glucuronate interconversions
Reyan73397.36357.2	hbr00400	Metabolic pathways
Reyan73397.36357.2	hbr00460	Pantothenate and CoA biosynthesis
Reyan73397.36357.2	hbr00380	Sesquiterpenoid and triterpenoid biosynthesis
Reyan73397.36357.2	hbr03020	Valine, leucine and isoleucine biosynthesis
Reyan73397.36357.2	hbr04016	Butanoate metabolism
Reyan73397.36357.2	hbr00190	C5-Branched dibasic acid metabolism
Reyan73397.36357.2	hbr00500	Betalain biosynthesis
Reyan73397.36357.3	hbr03050	Pentose and glucuronate interconversions
Reyan73397.36357.3	hbr00400	Metabolic pathways
Reyan73397.36357.3	hbr00460	Pantothenate and CoA biosynthesis
Reyan73397.36357.3	hbr00380	Sesquiterpenoid and triterpenoid biosynthesis
Reyan73397.36357.3	hbr03020	Valine, leucine and isoleucine biosynthesis
Reyan73397.36357.3	hbr04016	Butanoate metabolism
Reyan73397.36357.3	hbr00190	C5-Branched dibasic acid metabolism
Reyan73397.36357.3	hbr00500	Betalain biosynthesis
Reyan73397.36988.38	hbr00940	Biosynthesis of unsaturated fatty acids
Reyan73397.36988.38	hbr04145	Cysteine and methionine metabolism
Reyan73397.37020.1	hbr00040	DNA replication
Reyan73397.37020.1	hbr04136	Mismatch repair
Reyan73397.37020.1	hbr04145	Cysteine and methionine metabolism
Reyan73397.37020.1	hbr01210	Isoquinoline alkaloid biosynthesis
Reyan73397.37020.1	hbr00220	Ribosome biogenesis in eukaryotes
Reyan73397.3717.4	hbr00310	Plant hormone signal transduction
Reyan73397.37552.1	hbr00310	Plant hormone signal transduction
Reyan73397.37552.1	hbr00270	Carotenoid biosynthesis
Reyan73397.37555.1	hbr00900	Glutathione metabolism
Reyan73397.37555.1	hbr00061	Oxidative phosphorylation
Reyan73397.37674.1	hbr00310	Plant hormone signal transduction
Reyan73397.37674.1	hbr00270	Carotenoid biosynthesis
Reyan73397.37855.1	hbr03050	Pentose and glucuronate interconversions
Reyan73397.37855.1	hbr00400	Metabolic pathways
Reyan73397.37855.1	hbr00240	Flavone and flavonol biosynthesis
Reyan73397.37855.1	hbr04146	Cutin, suberine and wax biosynthesis
Reyan73397.37856.1	hbr03050	Pentose and glucuronate interconversions
Reyan73397.37856.1	hbr00400	Metabolic pathways
Reyan73397.37856.1	hbr00380	Sesquiterpenoid and triterpenoid biosynthesis
Reyan73397.37856.1	hbr04146	Cutin, suberine and wax biosynthesis
Reyan73397.38038.2	hbr03050	Pentose and glucuronate interconversions
Reyan73397.38038.2	hbr00400	Metabolic pathways
Reyan73397.38038.2	hbr00380	Sesquiterpenoid and triterpenoid biosynthesis
Reyan73397.38038.2	hbr00240	Flavone and flavonol biosynthesis
Reyan73397.38038.2	hbr04146	Cutin, suberine and wax biosynthesis
Reyan73397.38347.1	hbr00860	Plant-pathogen interaction
Reyan73397.38347.1	hbr00280	Phenylpropanoid biosynthesis
Reyan73397.38347.1	hbr00520	Brassinosteroid biosynthesis
Reyan73397.39126.1	hbr03050	Pentose and glucuronate interconversions
Reyan73397.39126.1	hbr00400	Metabolic pathways
Reyan73397.39126.1	hbr00460	Pantothenate and CoA biosynthesis
Reyan73397.39126.1	hbr00380	Sesquiterpenoid and triterpenoid biosynthesis
Reyan73397.39126.1	hbr03020	Valine, leucine and isoleucine biosynthesis
Reyan73397.39126.1	hbr04016	Butanoate metabolism
Reyan73397.39126.1	hbr00190	C5-Branched dibasic acid metabolism
Reyan73397.39126.1	hbr00500	Betalain biosynthesis
Reyan73397.39523.1	hbr00380	Sesquiterpenoid and triterpenoid biosynthesis
Reyan73397.39523.1	hbr03022	Linoleic acid metabolism
Reyan73397.40528.1	hbr03050	Pentose and glucuronate interconversions
Reyan73397.40528.1	hbr00400	Metabolic pathways
Reyan73397.40528.1	hbr00460	Pantothenate and CoA biosynthesis
Reyan73397.40528.1	hbr00380	Sesquiterpenoid and triterpenoid biosynthesis
Reyan73397.40528.1	hbr03020	Valine, leucine and isoleucine biosynthesis
Reyan73397.40528.1	hbr04016	Butanoate metabolism
Reyan73397.40528.1	hbr00190	C5-Branched dibasic acid metabolism
Reyan73397.40528.1	hbr00500	Betalain biosynthesis
Reyan73397.41257.1	hbr03050	Pentose and glucuronate interconversions
Reyan73397.41257.1	hbr00400	Metabolic pathways
Reyan73397.41257.1	hbr00460	Pantothenate and CoA biosynthesis
Reyan73397.41257.1	hbr00380	Sesquiterpenoid and triterpenoid biosynthesis
Reyan73397.41257.1	hbr03020	Valine, leucine and isoleucine biosynthesis
Reyan73397.41257.1	hbr04016	Butanoate metabolism
Reyan73397.41257.1	hbr00190	C5-Branched dibasic acid metabolism
Reyan73397.41257.1	hbr00500	Betalain biosynthesis
Reyan73397.41611.6	hbr03050	Pentose and glucuronate interconversions
Reyan73397.42555.2	hbr00380	Sesquiterpenoid and triterpenoid biosynthesis
Reyan73397.42555.2	hbr03022	Linoleic acid metabolism
Reyan73397.4346.1	hbr00970	Flavonoid biosynthesis
Reyan73397.4346.1	hbr03440	Isoflavonoid biosynthesis
Reyan73397.43815.2	hbr03050	Pentose and glucuronate interconversions
Reyan73397.43815.2	hbr00400	Metabolic pathways
Reyan73397.43815.2	hbr00460	Pantothenate and CoA biosynthesis
Reyan73397.43815.2	hbr00380	Sesquiterpenoid and triterpenoid biosynthesis
Reyan73397.43815.2	hbr03020	Valine, leucine and isoleucine biosynthesis
Reyan73397.43815.2	hbr04016	Butanoate metabolism
Reyan73397.43815.2	hbr00190	C5-Branched dibasic acid metabolism
Reyan73397.43815.2	hbr01100	2-Oxocarboxylic acid metabolism
Reyan73397.43815.2	hbr00240	Flavone and flavonol biosynthesis
Reyan73397.44066.1	hbr03050	Pentose and glucuronate interconversions
Reyan73397.44066.1	hbr00400	Metabolic pathways
Reyan73397.44066.1	hbr00460	Pantothenate and CoA biosynthesis
Reyan73397.44066.1	hbr00380	Sesquiterpenoid and triterpenoid biosynthesis
Reyan73397.44066.1	hbr03020	Valine, leucine and isoleucine biosynthesis
Reyan73397.44066.1	hbr04016	Butanoate metabolism
Reyan73397.44066.1	hbr00190	C5-Branched dibasic acid metabolism
Reyan73397.44066.1	hbr00500	Betalain biosynthesis
Reyan73397.44538.1	hbr00380	Sesquiterpenoid and triterpenoid biosynthesis
Reyan73397.44538.1	hbr03022	Linoleic acid metabolism
Reyan73397.44555.2	hbr03050	Pentose and glucuronate interconversions
Reyan73397.44555.2	hbr00400	Metabolic pathways
Reyan73397.44555.2	hbr00460	Pantothenate and CoA biosynthesis
Reyan73397.44555.2	hbr00380	Sesquiterpenoid and triterpenoid biosynthesis
Reyan73397.44555.2	hbr03020	Valine, leucine and isoleucine biosynthesis
Reyan73397.44555.2	hbr04016	Butanoate metabolism
Reyan73397.44555.2	hbr00190	C5-Branched dibasic acid metabolism
Reyan73397.44555.2	hbr00500	Betalain biosynthesis
Reyan73397.4658.4	hbr03050	Pentose and glucuronate interconversions
Reyan73397.4658.4	hbr00970	Flavonoid biosynthesis
Reyan73397.4658.4	hbr03440	Isoflavonoid biosynthesis
Reyan73397.6224.2	hbr03050	Pentose and glucuronate interconversions
Reyan73397.6224.2	hbr00400	Metabolic pathways
Reyan73397.6224.2	hbr00460	Pantothenate and CoA biosynthesis
Reyan73397.6224.2	hbr00380	Sesquiterpenoid and triterpenoid biosynthesis
Reyan73397.6224.2	hbr03020	Valine, leucine and isoleucine biosynthesis
Reyan73397.6224.2	hbr04016	Butanoate metabolism
Reyan73397.6224.2	hbr00190	C5-Branched dibasic acid metabolism
Reyan73397.6286.2	hbr03050	Pentose and glucuronate interconversions
Reyan73397.6286.2	hbr00380	Sesquiterpenoid and triterpenoid biosynthesis
Reyan73397.7139.1	hbr03050	Pentose and glucuronate interconversions
Reyan73397.7139.1	hbr00400	Metabolic pathways
Reyan73397.7139.1	hbr00460	Pantothenate and CoA biosynthesis
Reyan73397.7139.1	hbr00380	Sesquiterpenoid and triterpenoid biosynthesis
Reyan73397.7139.1	hbr03020	Valine, leucine and isoleucine biosynthesis
Reyan73397.7139.1	hbr04016	Butanoate metabolism
Reyan73397.7139.1	hbr00190	C5-Branched dibasic acid metabolism
Reyan73397.7498.1	hbr00310	Plant hormone signal transduction
Reyan73397.7667.1	hbr03050	Pentose and glucuronate interconversions
Reyan73397.7667.1	hbr00400	Metabolic pathways
Reyan73397.7667.1	hbr00460	Pantothenate and CoA biosynthesis
Reyan73397.7667.1	hbr03020	Valine, leucine and isoleucine biosynthesis
Reyan73397.7667.1	hbr04016	Butanoate metabolism
Reyan73397.7667.1	hbr00190	C5-Branched dibasic acid metabolism
Reyan73397.7667.1	hbr01100	2-Oxocarboxylic acid metabolism
Reyan73397.7667.1	hbr00240	Flavone and flavonol biosynthesis
Reyan73397.9030.1	hbr00130	Pyrimidine metabolism
Reyan73397.9030.1	hbr00040	DNA replication
Reyan73397.9030.1	hbr00410	Nucleotide excision repair
Reyan73397.9030.1	hbr04136	Mismatch repair
Reyan73397.9682.1	hbr00940	Biosynthesis of unsaturated fatty acids
Reyan73397.974.1	hbr03050	Pentose and glucuronate interconversions
Reyan73397.9835.1	hbr00940	Biosynthesis of unsaturated fatty acids
Reyan73397.9835.1	hbr01110	ABC transporters
Reyan73397.9970.1	hbr03050	Pentose and glucuronate interconversions
Reyan73397.9997.1	hbr04145	Cysteine and methionine metabolism
Reyan73397.9997.1	hbr01210	Isoquinoline alkaloid biosynthesis
XR_002490757.1	hbr00400	Metabolic pathways
XR_002490757.1	hbr01110	ABC transporters
XR_002490757.1	hbr00561	Diterpenoid biosynthesis
XR_002490757.1	hbr04626	Biosynthesis of secondary metabolites
XR_002490757.1	hbr00250	Photosynthesis - antenna proteins
XR_002490757.1	hbr03010	alpha-Linolenic acid metabolism
XR_002490757.1	hbr00051	Photosynthesis
XR_002490757.1	hbr04146	Cutin, suberine and wax biosynthesis
XR_002490757.1	hbr00564	Carbon metabolism
XR_002490757.1	hbr03060	Peroxisome
XR_002490757.1	hbr00630	Glycine, serine and threonine metabolism
XR_002490757.1	hbr04070	Glyoxylate and dicarboxylate metabolism
XR_002490757.1	hbr00010	Carbon fixation in photosynthetic organisms
XR_002490757.1	hbr04075	Alanine, aspartate and glutamate metabolism
XR_002491330.1	hbr00051	Photosynthesis
XR_002491330.1	hbr00010	Carbon fixation in photosynthetic organisms
XR_002491587.1	hbr00310	Plant hormone signal transduction
XR_002491587.1	hbr00600	Steroid biosynthesis
XR_002491587.1	hbr04141	Arginine and proline metabolism
XR_002493530.1	hbr03050	Pentose and glucuronate interconversions
XR_002493530.1	hbr00400	Metabolic pathways
XR_002493530.1	hbr00460	Pantothenate and CoA biosynthesis
XR_002493530.1	hbr03020	Valine, leucine and isoleucine biosynthesis
XR_002493530.1	hbr04016	Butanoate metabolism
XR_002493530.1	hbr00190	C5-Branched dibasic acid metabolism
XR_002493530.1	hbr01100	2-Oxocarboxylic acid metabolism
XR_002493632.1	hbr03050	Pentose and glucuronate interconversions
XR_002493632.1	hbr00970	Flavonoid biosynthesis
XR_002493632.1	hbr03440	Isoflavonoid biosynthesis
XR_002493632.1	hbr01230	Arachidonic acid metabolism
XR_002494443.1	hbr03050	Pentose and glucuronate interconversions
XR_002494443.1	hbr00400	Metabolic pathways
XR_002494443.1	hbr00460	Pantothenate and CoA biosynthesis
XR_002494443.1	hbr03020	Valine, leucine and isoleucine biosynthesis
XR_002494443.1	hbr04016	Butanoate metabolism
XR_002494443.1	hbr00190	C5-Branched dibasic acid metabolism
XR_002494443.1	hbr01100	2-Oxocarboxylic acid metabolism
XR_002494477.1	hbr03050	Pentose and glucuronate interconversions
XR_002494477.1	hbr00400	Metabolic pathways
XR_002494477.1	hbr00380	Sesquiterpenoid and triterpenoid biosynthesis
XR_002494477.1	hbr00100	Taurine and hypotaurine metabolism
XR_002496020.1	hbr00710	Glycosphingolipid biosynthesis - lacto and neolacto series
XR_002496020.1	hbr00400	Metabolic pathways
XR_002496020.1	hbr03022	Linoleic acid metabolism
XR_002496020.1	hbr04626	Biosynthesis of secondary metabolites
XR_002496020.1	hbr00562	Fatty acid metabolism
XR_002496020.1	hbr00480	Fatty acid biosynthesis
XR_002496020.1	hbr00260	Fatty acid degradation
XR_002496020.1	hbr00350	Tryptophan metabolism
XR_002496020.1	hbr00600	Steroid biosynthesis
XR_002496020.1	hbr03420	Glycosphingolipid biosynthesis - globo and isoglobo series
XR_002496020.1	hbr04712	Limonene and pinene degradation
XR_002496020.1	hbr03018	Caffeine metabolism
XR_002496040.1	hbr01212	Fatty acid elongation
XR_002496040.1	hbr00250	Photosynthesis - antenna proteins
XR_002496301.1	hbr03050	Pentose and glucuronate interconversions
XR_002496301.1	hbr00400	Metabolic pathways
XR_002496301.1	hbr00460	Pantothenate and CoA biosynthesis
XR_002496301.1	hbr00380	Sesquiterpenoid and triterpenoid biosynthesis
XR_002496301.1	hbr03020	Valine, leucine and isoleucine biosynthesis
XR_002496301.1	hbr04016	Butanoate metabolism
XR_002496301.1	hbr00190	C5-Branched dibasic acid metabolism
XR_002496301.1	hbr00500	Betalain biosynthesis
XR_002497178.1	hbr00380	Sesquiterpenoid and triterpenoid biosynthesis
XR_002497178.1	hbr03022	Linoleic acid metabolism
XR_002497676.1	hbr00310	Plant hormone signal transduction
XR_002497676.1	hbr04626	Biosynthesis of secondary metabolites
XR_002497676.1	hbr00052	Phenylalanine metabolism
XR_002497676.1	hbr03430	Terpenoid backbone biosynthesis
XR_002497676.1	hbr00051	Photosynthesis
XR_002498008.1	hbr03050	Pentose and glucuronate interconversions
XR_002498008.1	hbr00400	Metabolic pathways
XR_002498008.1	hbr00460	Pantothenate and CoA biosynthesis
XR_002498008.1	hbr00380	Sesquiterpenoid and triterpenoid biosynthesis
XR_002498008.1	hbr03020	Valine, leucine and isoleucine biosynthesis
XR_002498008.1	hbr04016	Butanoate metabolism
XR_002498008.1	hbr00190	C5-Branched dibasic acid metabolism
XR_002498028.1	hbr03050	Pentose and glucuronate interconversions
XR_002498028.1	hbr00970	Flavonoid biosynthesis
XR_002498028.1	hbr03440	Isoflavonoid biosynthesis

## Sheet: Seed
LncRNAId	KEGGId	KEGGTerm
Reyan73397.10325.1	hbr00790	Terpenoid backbone biosynthesis
Reyan73397.10435.1	hbr03008	Endocytosis
Reyan73397.10435.1	hbr03040	Autophagy - other
Reyan73397.10462.1	hbr04712	Inositol phosphate metabolism
Reyan73397.10462.1	hbr00071	Phosphatidylinositol signaling system
Reyan73397.10668.1	hbr00790	Terpenoid backbone biosynthesis
Reyan73397.10706.1	hbr03008	Endocytosis
Reyan73397.10706.1	hbr03040	Autophagy - other
Reyan73397.10990.5	hbr00480	Fatty acid metabolism
Reyan73397.10990.5	hbr03050	N-Glycan biosynthesis
Reyan73397.10990.5	hbr00620	Fatty acid elongation
Reyan73397.11157.1	hbr01210	Homologous recombination
Reyan73397.1118.1	hbr00770	RNA transport
Reyan73397.1118.1	hbr00510	Lipoic acid metabolism
Reyan73397.11525.1	hbr04712	Inositol phosphate metabolism
Reyan73397.11525.1	hbr01200	Arginine and proline metabolism
Reyan73397.11525.1	hbr00053	Phenylalanine, tyrosine and tryptophan biosynthesis
Reyan73397.11525.1	hbr00230	Cysteine and methionine metabolism
Reyan73397.11525.1	hbr00190	Carbon metabolism
Reyan73397.11525.1	hbr00071	Phosphatidylinositol signaling system
Reyan73397.11525.1	hbr00500	Biosynthesis of amino acids
Reyan73397.11525.1	hbr00920	Propanoate metabolism
Reyan73397.11525.1	hbr00410	Mismatch repair
Reyan73397.11525.1	hbr03022	Isoquinoline alkaloid biosynthesis
Reyan73397.11525.1	hbr00909	Tyrosine metabolism
Reyan73397.11525.1	hbr01230	Arginine biosynthesis
Reyan73397.11525.1	hbr04016	Carbon fixation in photosynthetic organisms
Reyan73397.11525.1	hbr01100	2-Oxocarboxylic acid metabolism
Reyan73397.11525.1	hbr04075	Alanine, aspartate and glutamate metabolism
Reyan73397.11525.1	hbr00130	Phenylalanine metabolism
Reyan73397.11525.1	hbr04933	Tropane, piperidine and pyridine alkaloid biosynthesis
Reyan73397.11585.2	hbr03008	Endocytosis
Reyan73397.11585.2	hbr03040	Autophagy - other
Reyan73397.1197.4	hbr00053	Phenylalanine, tyrosine and tryptophan biosynthesis
Reyan73397.12093.1	hbr00052	Non-homologous end-joining
Reyan73397.12093.1	hbr00350	Purine metabolism
Reyan73397.12093.1	hbr00240	Galactose metabolism
Reyan73397.12093.1	hbr03010	Amino sugar and nucleotide sugar metabolism
Reyan73397.12093.1	hbr00511	Starch and sucrose metabolism
Reyan73397.12093.1	hbr00260	Flavonoid biosynthesis
Reyan73397.12093.1	hbr00062	Thiamine metabolism
Reyan73397.12093.1	hbr03440	Histidine metabolism
Reyan73397.12104.1	hbr03008	Endocytosis
Reyan73397.12104.1	hbr03040	Autophagy - other
Reyan73397.12190.1	hbr03008	Endocytosis
Reyan73397.12190.1	hbr04712	Inositol phosphate metabolism
Reyan73397.12429.1	hbr03050	N-Glycan biosynthesis
Reyan73397.12429.1	hbr03020	Ribosome
Reyan73397.12429.1	hbr00190	Carbon metabolism
Reyan73397.12429.1	hbr00500	Biosynthesis of amino acids
Reyan73397.12429.1	hbr00620	Fatty acid elongation
Reyan73397.12483.1	hbr03008	Endocytosis
Reyan73397.12483.1	hbr03040	Autophagy - other
Reyan73397.12815.1	hbr04712	Inositol phosphate metabolism
Reyan73397.12859.3	hbr00563	Protein processing in endoplasmic reticulum
Reyan73397.12859.3	hbr00310	Oxidative phosphorylation
Reyan73397.12859.3	hbr00020	Phagosome
Reyan73397.12859.3	hbr03020	Ribosome
Reyan73397.12859.3	hbr00290	Ubiquitin mediated proteolysis
Reyan73397.12859.3	hbr00904	Spliceosome
Reyan73397.13023.1	hbr01200	Arginine and proline metabolism
Reyan73397.13023.1	hbr00053	Phenylalanine, tyrosine and tryptophan biosynthesis
Reyan73397.13023.1	hbr00230	Cysteine and methionine metabolism
Reyan73397.13023.1	hbr00190	Carbon metabolism
Reyan73397.13023.1	hbr00071	Phosphatidylinositol signaling system
Reyan73397.13023.1	hbr00500	Biosynthesis of amino acids
Reyan73397.13023.1	hbr00410	Mismatch repair
Reyan73397.13023.1	hbr00906	Ribosome biogenesis in eukaryotes
Reyan73397.13023.1	hbr03022	Isoquinoline alkaloid biosynthesis
Reyan73397.13023.1	hbr00250	Other types of O-glycan biosynthesis
Reyan73397.13023.1	hbr00909	Tyrosine metabolism
Reyan73397.13023.1	hbr03018	Circadian rhythm - plant
Reyan73397.13023.1	hbr01230	Arginine biosynthesis
Reyan73397.13023.1	hbr01100	2-Oxocarboxylic acid metabolism
Reyan73397.13023.1	hbr00130	Phenylalanine metabolism
Reyan73397.13023.1	hbr04933	Tropane, piperidine and pyridine alkaloid biosynthesis
Reyan73397.13109.1	hbr00906	Ribosome biogenesis in eukaryotes
Reyan73397.1311.1	hbr03008	Endocytosis
Reyan73397.1311.1	hbr03040	Autophagy - other
Reyan73397.1311.2	hbr03008	Endocytosis
Reyan73397.1311.2	hbr03040	Autophagy - other
Reyan73397.13611.1	hbr00360	Sesquiterpenoid and triterpenoid biosynthesis
Reyan73397.13973.11	hbr03020	Ribosome
Reyan73397.13973.11	hbr00620	Fatty acid elongation
Reyan73397.14017.1	hbr00020	Phagosome
Reyan73397.14017.1	hbr03430	Protein export
Reyan73397.14017.1	hbr00790	Terpenoid backbone biosynthesis
Reyan73397.14017.1	hbr00730	SNARE interactions in vesicular transport
Reyan73397.14017.1	hbr01110	ABC transporters
Reyan73397.14017.2	hbr03008	Endocytosis
Reyan73397.14404.1	hbr03050	N-Glycan biosynthesis
Reyan73397.14404.1	hbr00220	Phenylpropanoid biosynthesis
Reyan73397.14404.1	hbr04626	Biosynthesis of secondary metabolites - unclassified
Reyan73397.14409.2	hbr03008	Endocytosis
Reyan73397.14409.2	hbr03040	Autophagy - other
Reyan73397.14469.1	hbr03040	Autophagy - other
Reyan73397.14469.1	hbr04712	Inositol phosphate metabolism
Reyan73397.14469.1	hbr00071	Phosphatidylinositol signaling system
Reyan73397.146.1	hbr00480	Fatty acid metabolism
Reyan73397.148.1	hbr03008	Endocytosis
Reyan73397.148.1	hbr03040	Autophagy - other
Reyan73397.14821.3	hbr03008	Endocytosis
Reyan73397.14821.3	hbr03040	Autophagy - other
Reyan73397.14829.1	hbr00220	Phenylpropanoid biosynthesis
Reyan73397.14829.1	hbr00600	Plant-pathogen interaction
Reyan73397.14829.1	hbr04626	Biosynthesis of secondary metabolites - unclassified
Reyan73397.14829.1	hbr00260	Flavonoid biosynthesis
Reyan73397.15038.1	hbr03008	Endocytosis
Reyan73397.15038.1	hbr03040	Autophagy - other
Reyan73397.15224.4	hbr03008	Endocytosis
Reyan73397.15224.4	hbr00630	Glycerophospholipid metabolism
Reyan73397.15224.4	hbr04145	Ether lipid metabolism
Reyan73397.15224.6	hbr03020	Ribosome
Reyan73397.15224.6	hbr00190	Carbon metabolism
Reyan73397.15224.6	hbr00620	Fatty acid elongation
Reyan73397.15224.9	hbr00790	Terpenoid backbone biosynthesis
Reyan73397.15518.1	hbr03020	Ribosome
Reyan73397.15640.1	hbr03430	Protein export
Reyan73397.15640.1	hbr00531	Tryptophan metabolism
Reyan73397.15640.1	hbr00030	Limonene and pinene degradation
Reyan73397.15640.1	hbr04136	MAPK signaling pathway - plant
Reyan73397.15640.1	hbr00330	Glyoxylate and dicarboxylate metabolism
Reyan73397.15641.1	hbr00563	Protein processing in endoplasmic reticulum
Reyan73397.15641.1	hbr00020	Phagosome
Reyan73397.15641.1	hbr03430	Protein export
Reyan73397.15641.1	hbr03020	Ribosome
Reyan73397.15703.1	hbr00480	Fatty acid metabolism
Reyan73397.15703.1	hbr01200	Arginine and proline metabolism
Reyan73397.15703.1	hbr00970	Glutathione metabolism
Reyan73397.15703.1	hbr00620	Fatty acid elongation
Reyan73397.15703.1	hbr00561	Fatty acid biosynthesis
Reyan73397.15796.1	hbr03008	Endocytosis
Reyan73397.15796.1	hbr03040	Autophagy - other
Reyan73397.15796.1	hbr04712	Inositol phosphate metabolism
Reyan73397.15938.6	hbr03008	Endocytosis
Reyan73397.15938.6	hbr04130	Peroxisome
Reyan73397.15938.6	hbr00730	SNARE interactions in vesicular transport
Reyan73397.15938.6	hbr00630	Glycerophospholipid metabolism
Reyan73397.15938.6	hbr04145	Ether lipid metabolism
Reyan73397.16020.1	hbr03008	Endocytosis
Reyan73397.16020.1	hbr03040	Autophagy - other
Reyan73397.16024.2	hbr03020	Ribosome
Reyan73397.16024.2	hbr00190	Carbon metabolism
Reyan73397.16024.2	hbr00500	Biosynthesis of amino acids
Reyan73397.16024.2	hbr00620	Fatty acid elongation
Reyan73397.16215.3	hbr00620	Fatty acid elongation
Reyan73397.16420.12	hbr03008	Endocytosis
Reyan73397.16694.1	hbr00190	Carbon metabolism
Reyan73397.16694.1	hbr00500	Biosynthesis of amino acids
Reyan73397.16694.1	hbr03015	Biosynthesis of secondary metabolites
Reyan73397.16694.1	hbr03420	Glycolysis / Gluconeogenesis
Reyan73397.16694.1	hbr00240	Galactose metabolism
Reyan73397.16694.1	hbr01230	Arginine biosynthesis
Reyan73397.16694.1	hbr04075	Alanine, aspartate and glutamate metabolism
Reyan73397.16694.1	hbr00562	Fructose and mannose metabolism
Reyan73397.16694.1	hbr00010	Citrate cycle (TCA cycle)
Reyan73397.16694.1	hbr01212	Folate biosynthesis
Reyan73397.16725.7	hbr00460	mRNA surveillance pathway
Reyan73397.16746.1	hbr03060	Nicotinate and nicotinamide metabolism
Reyan73397.16746.1	hbr00073	Vitamin B6 metabolism
Reyan73397.16787.1	hbr03430	Protein export
Reyan73397.16787.1	hbr03020	Ribosome
Reyan73397.16787.1	hbr00100	Proteasome
Reyan73397.16787.1	hbr00730	SNARE interactions in vesicular transport
Reyan73397.16787.1	hbr00760	Sulfur relay system
Reyan73397.16856.1	hbr03008	Endocytosis
Reyan73397.16856.1	hbr03040	Autophagy - other
Reyan73397.16927.1	hbr03008	Endocytosis
Reyan73397.16927.1	hbr03040	Autophagy - other
Reyan73397.17286.1	hbr03008	Endocytosis
Reyan73397.17286.1	hbr03040	Autophagy - other
Reyan73397.17287.12	hbr03020	Ribosome
Reyan73397.1739.6	hbr01200	Arginine and proline metabolism
Reyan73397.1739.6	hbr00230	Cysteine and methionine metabolism
Reyan73397.17522.4	hbr02010	RNA degradation
Reyan73397.17624.1	hbr00410	Mismatch repair
Reyan73397.17624.1	hbr00906	Ribosome biogenesis in eukaryotes
Reyan73397.17624.1	hbr00250	Other types of O-glycan biosynthesis
Reyan73397.17744.1	hbr03050	N-Glycan biosynthesis
Reyan73397.17744.1	hbr03020	Ribosome
Reyan73397.17744.1	hbr00190	Carbon metabolism
Reyan73397.17744.1	hbr00620	Fatty acid elongation
Reyan73397.17747.1	hbr03050	N-Glycan biosynthesis
Reyan73397.17747.1	hbr00561	Fatty acid biosynthesis
Reyan73397.17794.1	hbr00053	Phenylalanine, tyrosine and tryptophan biosynthesis
Reyan73397.17794.1	hbr00190	Carbon metabolism
Reyan73397.17794.1	hbr00500	Biosynthesis of amino acids
Reyan73397.17794.1	hbr00640	Pentose phosphate pathway
Reyan73397.17794.1	hbr00290	Ubiquitin mediated proteolysis
Reyan73397.17794.1	hbr03022	Isoquinoline alkaloid biosynthesis
Reyan73397.17794.1	hbr00250	Other types of O-glycan biosynthesis
Reyan73397.17794.1	hbr03018	Circadian rhythm - plant
Reyan73397.17794.1	hbr01230	Arginine biosynthesis
Reyan73397.17794.1	hbr01100	2-Oxocarboxylic acid metabolism
Reyan73397.17794.1	hbr04075	Alanine, aspartate and glutamate metabolism
Reyan73397.17794.1	hbr00130	Phenylalanine metabolism
Reyan73397.17794.1	hbr04933	Tropane, piperidine and pyridine alkaloid biosynthesis
Reyan73397.18122.1	hbr00790	Terpenoid backbone biosynthesis
Reyan73397.18772.1	hbr03030	Metabolic pathways
Reyan73397.18772.1	hbr03015	Biosynthesis of secondary metabolites
Reyan73397.18772.1	hbr00220	Phenylpropanoid biosynthesis
Reyan73397.18772.1	hbr00600	Plant-pathogen interaction
Reyan73397.18772.1	hbr00531	Tryptophan metabolism
Reyan73397.1915.1	hbr03020	Ribosome
Reyan73397.1915.1	hbr00190	Carbon metabolism
Reyan73397.19230.1	hbr00310	Oxidative phosphorylation
Reyan73397.19277.1	hbr03008	Endocytosis
Reyan73397.19277.1	hbr03040	Autophagy - other
Reyan73397.19343.1	hbr00071	Phosphatidylinositol signaling system
Reyan73397.19548.1	hbr03008	Endocytosis
Reyan73397.19548.1	hbr00563	Protein processing in endoplasmic reticulum
Reyan73397.19548.1	hbr00310	Oxidative phosphorylation
Reyan73397.19548.1	hbr00020	Phagosome
Reyan73397.19548.1	hbr03430	Protein export
Reyan73397.19548.1	hbr00790	Terpenoid backbone biosynthesis
Reyan73397.19548.1	hbr00290	Ubiquitin mediated proteolysis
Reyan73397.19548.1	hbr00100	Proteasome
Reyan73397.1959.1	hbr03008	Endocytosis
Reyan73397.1959.1	hbr04712	Inositol phosphate metabolism
Reyan73397.1959.1	hbr00071	Phosphatidylinositol signaling system
Reyan73397.20023.1	hbr03008	Endocytosis
Reyan73397.20023.1	hbr00563	Protein processing in endoplasmic reticulum
Reyan73397.20023.1	hbr00310	Oxidative phosphorylation
Reyan73397.20023.1	hbr00020	Phagosome
Reyan73397.20023.1	hbr03430	Protein export
Reyan73397.20023.1	hbr03020	Ribosome
Reyan73397.20023.1	hbr00290	Ubiquitin mediated proteolysis
Reyan73397.20023.1	hbr00100	Proteasome
Reyan73397.20023.1	hbr00904	Spliceosome
Reyan73397.20023.1	hbr00730	SNARE interactions in vesicular transport
Reyan73397.20114.1	hbr03030	Metabolic pathways
Reyan73397.20114.1	hbr03015	Biosynthesis of secondary metabolites
Reyan73397.20114.1	hbr00350	Purine metabolism
Reyan73397.20114.1	hbr00220	Phenylpropanoid biosynthesis
Reyan73397.20114.1	hbr00910	Pyrimidine metabolism
Reyan73397.20114.1	hbr03060	Nicotinate and nicotinamide metabolism
Reyan73397.20114.1	hbr00270	Cyanoamino acid metabolism
Reyan73397.20114.1	hbr03410	Nitrogen metabolism
Reyan73397.2026.8	hbr03020	Ribosome
Reyan73397.2026.8	hbr00190	Carbon metabolism
Reyan73397.2026.8	hbr00500	Biosynthesis of amino acids
Reyan73397.2026.8	hbr00860	Pantothenate and CoA biosynthesis
Reyan73397.2026.8	hbr00620	Fatty acid elongation
Reyan73397.20312.1	hbr01200	Arginine and proline metabolism
Reyan73397.20312.1	hbr04144	beta-Alanine metabolism
Reyan73397.20312.1	hbr00030	Limonene and pinene degradation
Reyan73397.20312.1	hbr00941	Pyruvate metabolism
Reyan73397.20649.1	hbr03020	Ribosome
Reyan73397.20727.1	hbr03008	Endocytosis
Reyan73397.20727.1	hbr03040	Autophagy - other
Reyan73397.20776.1	hbr03008	Endocytosis
Reyan73397.20776.1	hbr03040	Autophagy - other
Reyan73397.2092.1	hbr03008	Endocytosis
Reyan73397.2092.1	hbr03040	Autophagy - other
Reyan73397.2092.1	hbr04712	Inositol phosphate metabolism
Reyan73397.21531.1	hbr04145	Ether lipid metabolism
Reyan73397.2168.1	hbr03008	Endocytosis
Reyan73397.2168.3	hbr03008	Endocytosis
Reyan73397.2168.3	hbr03040	Autophagy - other
Reyan73397.2168.4	hbr03040	Autophagy - other
Reyan73397.2168.4	hbr04712	Inositol phosphate metabolism
Reyan73397.2168.4	hbr00071	Phosphatidylinositol signaling system
Reyan73397.2168.5	hbr03008	Endocytosis
Reyan73397.2168.5	hbr03040	Autophagy - other
Reyan73397.2169.5	hbr03030	Metabolic pathways
Reyan73397.2169.5	hbr03015	Biosynthesis of secondary metabolites
Reyan73397.2169.5	hbr03420	Glycolysis / Gluconeogenesis
Reyan73397.2169.5	hbr00350	Purine metabolism
Reyan73397.2169.5	hbr00592	Photosynthesis
Reyan73397.2169.5	hbr00040	Fatty acid degradation
Reyan73397.2169.5	hbr04120	Biosynthesis of unsaturated fatty acids
Reyan73397.21708.1	hbr03008	Endocytosis
Reyan73397.21708.1	hbr03040	Autophagy - other
Reyan73397.22584.1	hbr03008	Endocytosis
Reyan73397.22584.1	hbr04712	Inositol phosphate metabolism
Reyan73397.22584.1	hbr04130	Peroxisome
Reyan73397.22584.1	hbr03010	Amino sugar and nucleotide sugar metabolism
Reyan73397.2267.2	hbr03008	Endocytosis
Reyan73397.2267.2	hbr03040	Autophagy - other
Reyan73397.2267.2	hbr00510	Lipoic acid metabolism
Reyan73397.2267.2	hbr00900	Glycerolipid metabolism
Reyan73397.2267.2	hbr04144	beta-Alanine metabolism
Reyan73397.2267.2	hbr03013	Base excision repair
Reyan73397.2267.2	hbr03450	Valine, leucine and isoleucine degradation
Reyan73397.2267.2	hbr00920	Propanoate metabolism
Reyan73397.22898.1	hbr03020	Ribosome
Reyan73397.22898.1	hbr00190	Carbon metabolism
Reyan73397.22898.1	hbr00500	Biosynthesis of amino acids
Reyan73397.22898.1	hbr00620	Fatty acid elongation
Reyan73397.22898.1	hbr04136	MAPK signaling pathway - plant
Reyan73397.23696.4	hbr03008	Endocytosis
Reyan73397.23696.4	hbr03040	Autophagy - other
Reyan73397.23934.1	hbr03008	Endocytosis
Reyan73397.24367.5	hbr03020	Ribosome
Reyan73397.24367.5	hbr00190	Carbon metabolism
Reyan73397.24367.5	hbr00620	Fatty acid elongation
Reyan73397.2468.1	hbr03008	Endocytosis
Reyan73397.2468.1	hbr03040	Autophagy - other
Reyan73397.2468.1	hbr04712	Inositol phosphate metabolism
Reyan73397.2481.4	hbr00790	Terpenoid backbone biosynthesis
Reyan73397.24844.2	hbr00563	Protein processing in endoplasmic reticulum
Reyan73397.24844.2	hbr03050	N-Glycan biosynthesis
Reyan73397.25021.1	hbr00906	Ribosome biogenesis in eukaryotes
Reyan73397.25102.6	hbr00563	Protein processing in endoplasmic reticulum
Reyan73397.25102.6	hbr03050	N-Glycan biosynthesis
Reyan73397.25102.6	hbr03030	Metabolic pathways
Reyan73397.25102.6	hbr00220	Phenylpropanoid biosynthesis
Reyan73397.25265.1	hbr03008	Endocytosis
Reyan73397.25695.13	hbr03020	Ribosome
Reyan73397.25695.13	hbr00620	Fatty acid elongation
Reyan73397.25711.1	hbr00906	Ribosome biogenesis in eukaryotes
Reyan73397.26090.3	hbr03008	Endocytosis
Reyan73397.26090.3	hbr04712	Inositol phosphate metabolism
Reyan73397.26450.2	hbr00480	Fatty acid metabolism
Reyan73397.26450.2	hbr03050	N-Glycan biosynthesis
Reyan73397.26450.2	hbr00620	Fatty acid elongation
Reyan73397.26486.1	hbr03008	Endocytosis
Reyan73397.26486.1	hbr03040	Autophagy - other
Reyan73397.26557.1	hbr03008	Endocytosis
Reyan73397.26557.1	hbr03040	Autophagy - other
Reyan73397.26831.4	hbr03008	Endocytosis
Reyan73397.26831.4	hbr03040	Autophagy - other
Reyan73397.275.14	hbr03008	Endocytosis
Reyan73397.275.14	hbr03040	Autophagy - other
Reyan73397.275.84	hbr00563	Protein processing in endoplasmic reticulum
Reyan73397.275.84	hbr00310	Oxidative phosphorylation
Reyan73397.275.84	hbr00020	Phagosome
Reyan73397.275.84	hbr03050	N-Glycan biosynthesis
Reyan73397.275.84	hbr03430	Protein export
Reyan73397.27627.1	hbr03008	Endocytosis
Reyan73397.27627.1	hbr03040	Autophagy - other
Reyan73397.27688.1	hbr00240	Galactose metabolism
Reyan73397.27688.1	hbr00400	Lysine biosynthesis
Reyan73397.27688.1	hbr00061	Monobactam biosynthesis
Reyan73397.27741.1	hbr00020	Phagosome
Reyan73397.27741.1	hbr00790	Terpenoid backbone biosynthesis
Reyan73397.28549.2	hbr00052	Non-homologous end-joining
Reyan73397.28669.1	hbr03008	Endocytosis
Reyan73397.28669.1	hbr03040	Autophagy - other
Reyan73397.28669.2	hbr03008	Endocytosis
Reyan73397.28669.2	hbr03040	Autophagy - other
Reyan73397.28934.2	hbr02010	RNA degradation
Reyan73397.28934.2	hbr00710	Glycosaminoglycan degradation
Reyan73397.28934.3	hbr00480	Fatty acid metabolism
Reyan73397.28934.3	hbr03050	N-Glycan biosynthesis
Reyan73397.28934.3	hbr00620	Fatty acid elongation
Reyan73397.29023.1	hbr00790	Terpenoid backbone biosynthesis
Reyan73397.29146.1	hbr00310	Oxidative phosphorylation
Reyan73397.29146.1	hbr03020	Ribosome
Reyan73397.29165.7	hbr03040	Autophagy - other
Reyan73397.29165.7	hbr04712	Inositol phosphate metabolism
Reyan73397.29165.7	hbr00071	Phosphatidylinositol signaling system
Reyan73397.29380.4	hbr03008	Endocytosis
Reyan73397.29695.1	hbr03008	Endocytosis
Reyan73397.29695.1	hbr03040	Autophagy - other
Reyan73397.29750.1	hbr03008	Endocytosis
Reyan73397.29750.1	hbr03040	Autophagy - other
Reyan73397.2980.1	hbr00052	Non-homologous end-joining
Reyan73397.2980.1	hbr00640	Pentose phosphate pathway
Reyan73397.2980.1	hbr00240	Galactose metabolism
Reyan73397.3004.1	hbr03020	Ribosome
Reyan73397.30049.1	hbr03008	Endocytosis
Reyan73397.30049.1	hbr03040	Autophagy - other
Reyan73397.30130.1	hbr03020	Ribosome
Reyan73397.30130.1	hbr00600	Plant-pathogen interaction
Reyan73397.30130.1	hbr04070	Glycosphingolipid biosynthesis - ganglio series
Reyan73397.30199.3	hbr00480	Fatty acid metabolism
Reyan73397.30199.3	hbr00620	Fatty acid elongation
Reyan73397.30199.3	hbr00600	Plant-pathogen interaction
Reyan73397.30199.3	hbr00561	Fatty acid biosynthesis
Reyan73397.3024.1	hbr03008	Endocytosis
Reyan73397.3024.1	hbr00053	Phenylalanine, tyrosine and tryptophan biosynthesis
Reyan73397.3024.1	hbr00230	Cysteine and methionine metabolism
Reyan73397.3024.1	hbr00190	Carbon metabolism
Reyan73397.3024.1	hbr00500	Biosynthesis of amino acids
Reyan73397.3024.1	hbr03030	Metabolic pathways
Reyan73397.3024.1	hbr03015	Biosynthesis of secondary metabolites
Reyan73397.3024.1	hbr00640	Pentose phosphate pathway
Reyan73397.3024.1	hbr00565	Sulfur metabolism
Reyan73397.30346.5	hbr00480	Fatty acid metabolism
Reyan73397.30346.5	hbr00561	Fatty acid biosynthesis
Reyan73397.30346.5	hbr00940	Biotin metabolism
Reyan73397.30388.1	hbr00900	Glycerolipid metabolism
Reyan73397.30388.1	hbr00630	Glycerophospholipid metabolism
Reyan73397.30388.1	hbr04145	Ether lipid metabolism
Reyan73397.30565.19	hbr03020	Ribosome
Reyan73397.30565.19	hbr00190	Carbon metabolism
Reyan73397.30565.19	hbr00620	Fatty acid elongation
Reyan73397.30565.21	hbr03020	Ribosome
Reyan73397.30565.21	hbr00190	Carbon metabolism
Reyan73397.30618.4	hbr03008	Endocytosis
Reyan73397.30618.4	hbr03040	Autophagy - other
Reyan73397.30618.4	hbr04712	Inositol phosphate metabolism
Reyan73397.30649.1	hbr00906	Ribosome biogenesis in eukaryotes
Reyan73397.30699.1	hbr03008	Endocytosis
Reyan73397.30699.1	hbr03040	Autophagy - other
Reyan73397.30699.1	hbr04712	Inositol phosphate metabolism
Reyan73397.30720.1	hbr00052	Non-homologous end-joining
Reyan73397.30720.1	hbr03020	Ribosome
Reyan73397.30720.1	hbr00071	Phosphatidylinositol signaling system
Reyan73397.30720.1	hbr03018	Circadian rhythm - plant
Reyan73397.31008.1	hbr03020	Ribosome
Reyan73397.31008.1	hbr00100	Proteasome
Reyan73397.31008.1	hbr00670	Steroid biosynthesis
Reyan73397.31476.11	hbr00900	Glycerolipid metabolism
Reyan73397.31596.1	hbr03020	Ribosome
Reyan73397.31741.1	hbr03008	Endocytosis
Reyan73397.31741.1	hbr03040	Autophagy - other
Reyan73397.32125.1	hbr04712	Inositol phosphate metabolism
Reyan73397.32125.1	hbr00071	Phosphatidylinositol signaling system
Reyan73397.32125.1	hbr00240	Galactose metabolism
Reyan73397.32132.1	hbr00906	Ribosome biogenesis in eukaryotes
Reyan73397.32141.1	hbr03020	Ribosome
Reyan73397.32141.1	hbr00190	Carbon metabolism
Reyan73397.32141.1	hbr00500	Biosynthesis of amino acids
Reyan73397.32141.1	hbr00620	Fatty acid elongation
Reyan73397.32141.1	hbr04136	MAPK signaling pathway - plant
Reyan73397.32296.1	hbr00480	Fatty acid metabolism
Reyan73397.32296.1	hbr03020	Ribosome
Reyan73397.32296.1	hbr00190	Carbon metabolism
Reyan73397.32296.1	hbr00620	Fatty acid elongation
Reyan73397.32296.1	hbr00600	Plant-pathogen interaction
Reyan73397.3275.5	hbr03008	Endocytosis
Reyan73397.3275.5	hbr03040	Autophagy - other
Reyan73397.3275.5	hbr04712	Inositol phosphate metabolism
Reyan73397.32794.2	hbr00906	Ribosome biogenesis in eukaryotes
Reyan73397.32794.2	hbr03018	Circadian rhythm - plant
Reyan73397.33263.2	hbr03008	Endocytosis
Reyan73397.33263.2	hbr03040	Autophagy - other
Reyan73397.33457.1	hbr03008	Endocytosis
Reyan73397.33457.1	hbr03040	Autophagy - other
Reyan73397.33603.1	hbr03008	Endocytosis
Reyan73397.33603.1	hbr03040	Autophagy - other
Reyan73397.33757.1	hbr03020	Ribosome
Reyan73397.33965.1	hbr00563	Protein processing in endoplasmic reticulum
Reyan73397.33965.1	hbr03020	Ribosome
Reyan73397.33965.1	hbr00190	Carbon metabolism
Reyan73397.33965.1	hbr00500	Biosynthesis of amino acids
Reyan73397.33965.1	hbr00620	Fatty acid elongation
Reyan73397.34416.1	hbr00790	Terpenoid backbone biosynthesis
Reyan73397.34416.1	hbr03030	Metabolic pathways
Reyan73397.34416.1	hbr03015	Biosynthesis of secondary metabolites
Reyan73397.34416.1	hbr00350	Purine metabolism
Reyan73397.34416.1	hbr00062	Thiamine metabolism
Reyan73397.34416.1	hbr00904	Spliceosome
Reyan73397.34416.1	hbr04141	Ascorbate and aldarate metabolism
Reyan73397.34416.1	hbr00531	Tryptophan metabolism
Reyan73397.34416.1	hbr00030	Limonene and pinene degradation
Reyan73397.34416.1	hbr00330	Glyoxylate and dicarboxylate metabolism
Reyan73397.3448.1	hbr00052	Non-homologous end-joining
Reyan73397.3448.1	hbr00230	Cysteine and methionine metabolism
Reyan73397.3448.1	hbr00640	Pentose phosphate pathway
Reyan73397.3448.1	hbr00240	Galactose metabolism
Reyan73397.34525.1	hbr00310	Oxidative phosphorylation
Reyan73397.34525.1	hbr00020	Phagosome
Reyan73397.34525.1	hbr03050	N-Glycan biosynthesis
Reyan73397.34525.1	hbr00100	Proteasome
Reyan73397.34862.2	hbr00220	Phenylpropanoid biosynthesis
Reyan73397.35407.1	hbr00563	Protein processing in endoplasmic reticulum
Reyan73397.35407.1	hbr00020	Phagosome
Reyan73397.35407.1	hbr03430	Protein export
Reyan73397.35407.1	hbr00790	Terpenoid backbone biosynthesis
Reyan73397.35407.1	hbr03020	Ribosome
Reyan73397.35407.1	hbr00290	Ubiquitin mediated proteolysis
Reyan73397.35407.1	hbr00730	SNARE interactions in vesicular transport
Reyan73397.35491.2	hbr00480	Fatty acid metabolism
Reyan73397.35491.2	hbr03050	N-Glycan biosynthesis
Reyan73397.35491.2	hbr03020	Ribosome
Reyan73397.35491.2	hbr00190	Carbon metabolism
Reyan73397.35491.2	hbr00620	Fatty acid elongation
Reyan73397.35761.1	hbr00071	Phosphatidylinositol signaling system
Reyan73397.36035.2	hbr00790	Terpenoid backbone biosynthesis
Reyan73397.36076.6	hbr03008	Endocytosis
Reyan73397.36076.6	hbr04145	Ether lipid metabolism
Reyan73397.36123.1	hbr00906	Ribosome biogenesis in eukaryotes
Reyan73397.36742.1	hbr03050	N-Glycan biosynthesis
Reyan73397.36742.1	hbr00460	mRNA surveillance pathway
Reyan73397.36753.1	hbr00563	Protein processing in endoplasmic reticulum
Reyan73397.36753.1	hbr00310	Oxidative phosphorylation
Reyan73397.36753.1	hbr03050	N-Glycan biosynthesis
Reyan73397.36753.1	hbr03430	Protein export
Reyan73397.36753.1	hbr00100	Proteasome
Reyan73397.36753.1	hbr00730	SNARE interactions in vesicular transport
Reyan73397.37106.11	hbr01200	Arginine and proline metabolism
Reyan73397.37120.2	hbr03050	N-Glycan biosynthesis
Reyan73397.37120.2	hbr03020	Ribosome
Reyan73397.37120.2	hbr00190	Carbon metabolism
Reyan73397.37120.2	hbr00620	Fatty acid elongation
Reyan73397.37233.1	hbr00790	Terpenoid backbone biosynthesis
Reyan73397.37233.2	hbr03008	Endocytosis
Reyan73397.37234.2	hbr00906	Ribosome biogenesis in eukaryotes
Reyan73397.37432.2	hbr00790	Terpenoid backbone biosynthesis
Reyan73397.37676.1	hbr03008	Endocytosis
Reyan73397.37676.1	hbr03040	Autophagy - other
Reyan73397.37935.3	hbr00565	Sulfur metabolism
Reyan73397.381.3	hbr00790	Terpenoid backbone biosynthesis
Reyan73397.38300.1	hbr03008	Endocytosis
Reyan73397.38300.1	hbr03040	Autophagy - other
Reyan73397.38619.1	hbr03008	Endocytosis
Reyan73397.38619.1	hbr03040	Autophagy - other
Reyan73397.38715.3	hbr00564	Cutin, suberine and wax biosynthesis
Reyan73397.38856.1	hbr00640	Pentose phosphate pathway
Reyan73397.38936.1	hbr00563	Protein processing in endoplasmic reticulum
Reyan73397.38936.1	hbr03050	N-Glycan biosynthesis
Reyan73397.38936.1	hbr03020	Ribosome
Reyan73397.38936.1	hbr00190	Carbon metabolism
Reyan73397.38936.1	hbr00500	Biosynthesis of amino acids
Reyan73397.38936.1	hbr00620	Fatty acid elongation
Reyan73397.39000.1	hbr00630	Glycerophospholipid metabolism
Reyan73397.39036.1	hbr00906	Ribosome biogenesis in eukaryotes
Reyan73397.39036.1	hbr03022	Isoquinoline alkaloid biosynthesis
Reyan73397.39068.1	hbr03020	Ribosome
Reyan73397.39068.1	hbr04933	Tropane, piperidine and pyridine alkaloid biosynthesis
Reyan73397.39068.1	hbr01212	Folate biosynthesis
Reyan73397.39218.1	hbr00310	Oxidative phosphorylation
Reyan73397.39218.1	hbr00020	Phagosome
Reyan73397.39218.1	hbr00592	Photosynthesis
Reyan73397.39218.1	hbr04120	Biosynthesis of unsaturated fatty acids
Reyan73397.39218.1	hbr00051	Other glycan degradation
Reyan73397.39242.1	hbr03008	Endocytosis
Reyan73397.39242.1	hbr03040	Autophagy - other
Reyan73397.39329.1	hbr00250	Other types of O-glycan biosynthesis
Reyan73397.39363.1	hbr03008	Endocytosis
Reyan73397.39363.1	hbr03040	Autophagy - other
Reyan73397.39462.1	hbr00053	Phenylalanine, tyrosine and tryptophan biosynthesis
Reyan73397.39462.1	hbr01212	Folate biosynthesis
Reyan73397.40140.1	hbr03008	Endocytosis
Reyan73397.40140.1	hbr03040	Autophagy - other
Reyan73397.40192.4	hbr03020	Ribosome
Reyan73397.40402.4	hbr00620	Fatty acid elongation
Reyan73397.40403.1	hbr03020	Ribosome
Reyan73397.4059.7	hbr03008	Endocytosis
Reyan73397.40676.1	hbr00310	Oxidative phosphorylation
Reyan73397.40676.1	hbr00410	Mismatch repair
Reyan73397.40676.1	hbr00904	Spliceosome
Reyan73397.40676.1	hbr01110	ABC transporters
Reyan73397.40953.1	hbr00906	Ribosome biogenesis in eukaryotes
Reyan73397.40976.2	hbr03008	Endocytosis
Reyan73397.41087.4	hbr03008	Endocytosis
Reyan73397.41087.4	hbr03040	Autophagy - other
Reyan73397.41132.1	hbr03008	Endocytosis
Reyan73397.41132.1	hbr03040	Autophagy - other
Reyan73397.41438.1	hbr00906	Ribosome biogenesis in eukaryotes
Reyan73397.42121.1	hbr03008	Endocytosis
Reyan73397.42121.1	hbr03040	Autophagy - other
Reyan73397.42419.1	hbr03040	Autophagy - other
Reyan73397.42419.1	hbr04712	Inositol phosphate metabolism
Reyan73397.42419.1	hbr00071	Phosphatidylinositol signaling system
Reyan73397.4260.1	hbr03050	N-Glycan biosynthesis
Reyan73397.4260.1	hbr00290	Ubiquitin mediated proteolysis
Reyan73397.42752.1	hbr00480	Fatty acid metabolism
Reyan73397.42752.1	hbr00561	Fatty acid biosynthesis
Reyan73397.42752.1	hbr00940	Biotin metabolism
Reyan73397.42753.18	hbr00790	Terpenoid backbone biosynthesis
Reyan73397.42753.18	hbr00062	Thiamine metabolism
Reyan73397.42869.3	hbr03008	Endocytosis
Reyan73397.42874.1	hbr03020	Ribosome
Reyan73397.42874.1	hbr00190	Carbon metabolism
Reyan73397.42874.1	hbr00620	Fatty acid elongation
Reyan73397.4308.1	hbr03015	Biosynthesis of secondary metabolites
Reyan73397.4308.1	hbr00220	Phenylpropanoid biosynthesis
Reyan73397.4308.1	hbr04130	Peroxisome
Reyan73397.4308.1	hbr00650	Vancomycin resistance
Reyan73397.43314.1	hbr03020	Ribosome
Reyan73397.43314.1	hbr00190	Carbon metabolism
Reyan73397.43314.1	hbr00500	Biosynthesis of amino acids
Reyan73397.43314.1	hbr00620	Fatty acid elongation
Reyan73397.43361.1	hbr03008	Endocytosis
Reyan73397.43361.1	hbr03040	Autophagy - other
Reyan73397.43361.2	hbr03008	Endocytosis
Reyan73397.43361.2	hbr03040	Autophagy - other
Reyan73397.43473.1	hbr03008	Endocytosis
Reyan73397.43473.1	hbr03040	Autophagy - other
Reyan73397.43480.1	hbr03020	Ribosome
Reyan73397.43480.1	hbr00190	Carbon metabolism
Reyan73397.43564.1	hbr03008	Endocytosis
Reyan73397.43564.1	hbr03040	Autophagy - other
Reyan73397.43812.2	hbr03020	Ribosome
Reyan73397.43812.2	hbr00500	Biosynthesis of amino acids
Reyan73397.43812.2	hbr00620	Fatty acid elongation
Reyan73397.44140.2	hbr03008	Endocytosis
Reyan73397.44140.2	hbr03040	Autophagy - other
Reyan73397.44328.3	hbr03008	Endocytosis
Reyan73397.44345.1	hbr03008	Endocytosis
Reyan73397.44345.1	hbr03040	Autophagy - other
Reyan73397.44380.2	hbr03008	Endocytosis
Reyan73397.44380.2	hbr03040	Autophagy - other
Reyan73397.44458.1	hbr03008	Endocytosis
Reyan73397.44458.1	hbr03040	Autophagy - other
Reyan73397.44500.1	hbr00100	Proteasome
Reyan73397.4648.1	hbr03430	Protein export
Reyan73397.4648.1	hbr00100	Proteasome
Reyan73397.4705.1	hbr00195	Pentose and glucuronate interconversions
Reyan73397.4728.3	hbr03008	Endocytosis
Reyan73397.4728.3	hbr03040	Autophagy - other
Reyan73397.4781.1	hbr00563	Protein processing in endoplasmic reticulum
Reyan73397.4781.1	hbr00020	Phagosome
Reyan73397.4781.1	hbr00910	Pyrimidine metabolism
Reyan73397.4781.1	hbr00410	Mismatch repair
Reyan73397.4781.1	hbr00360	Sesquiterpenoid and triterpenoid biosynthesis
Reyan73397.5092.1	hbr03050	N-Glycan biosynthesis
Reyan73397.5092.1	hbr00600	Plant-pathogen interaction
Reyan73397.5103.35	hbr03008	Endocytosis
Reyan73397.5103.35	hbr03040	Autophagy - other
Reyan73397.5103.36	hbr03008	Endocytosis
Reyan73397.5103.36	hbr03040	Autophagy - other
Reyan73397.5103.42	hbr03050	N-Glycan biosynthesis
Reyan73397.5103.42	hbr01200	Arginine and proline metabolism
Reyan73397.5103.42	hbr03030	Metabolic pathways
Reyan73397.5103.42	hbr00220	Phenylpropanoid biosynthesis
Reyan73397.5103.42	hbr00511	Starch and sucrose metabolism
Reyan73397.5103.42	hbr00520	Brassinosteroid biosynthesis
Reyan73397.5103.42	hbr04626	Biosynthesis of secondary metabolites - unclassified
Reyan73397.5103.43	hbr03008	Endocytosis
Reyan73397.5103.43	hbr03040	Autophagy - other
Reyan73397.5103.44	hbr03008	Endocytosis
Reyan73397.5312.1	hbr00906	Ribosome biogenesis in eukaryotes
Reyan73397.5312.1	hbr03022	Isoquinoline alkaloid biosynthesis
Reyan73397.5312.1	hbr00250	Other types of O-glycan biosynthesis
Reyan73397.5430.1	hbr03050	N-Glycan biosynthesis
Reyan73397.5430.1	hbr00410	Mismatch repair
Reyan73397.5444.1	hbr00480	Fatty acid metabolism
Reyan73397.5444.1	hbr03050	N-Glycan biosynthesis
Reyan73397.5444.1	hbr00620	Fatty acid elongation
Reyan73397.5444.1	hbr00600	Plant-pathogen interaction
Reyan73397.5444.1	hbr00561	Fatty acid biosynthesis
Reyan73397.5594.1	hbr00020	Phagosome
Reyan73397.5871.1	hbr03008	Endocytosis
Reyan73397.5871.1	hbr03040	Autophagy - other
Reyan73397.5920.1	hbr03008	Endocytosis
Reyan73397.5920.1	hbr03040	Autophagy - other
Reyan73397.6566.1	hbr00563	Protein processing in endoplasmic reticulum
Reyan73397.6566.1	hbr03050	N-Glycan biosynthesis
Reyan73397.6566.1	hbr00620	Fatty acid elongation
Reyan73397.658.1	hbr03008	Endocytosis
Reyan73397.658.1	hbr03040	Autophagy - other
Reyan73397.658.1	hbr04712	Inositol phosphate metabolism
Reyan73397.6766.1	hbr03020	Ribosome
Reyan73397.7164.10	hbr00790	Terpenoid backbone biosynthesis
Reyan73397.7164.10	hbr03020	Ribosome
Reyan73397.737.19	hbr00310	Oxidative phosphorylation
Reyan73397.737.19	hbr01200	Arginine and proline metabolism
Reyan73397.7441.2	hbr00620	Fatty acid elongation
Reyan73397.7678.1	hbr03008	Endocytosis
Reyan73397.7678.2	hbr03008	Endocytosis
Reyan73397.7678.2	hbr03040	Autophagy - other
Reyan73397.7678.2	hbr04130	Peroxisome
Reyan73397.7949.8	hbr03050	N-Glycan biosynthesis
Reyan73397.8077.1	hbr03013	Base excision repair
Reyan73397.8152.1	hbr03015	Biosynthesis of secondary metabolites
Reyan73397.8152.1	hbr00220	Phenylpropanoid biosynthesis
Reyan73397.8152.1	hbr00410	Mismatch repair
Reyan73397.8152.1	hbr04626	Biosynthesis of secondary metabolites - unclassified
Reyan73397.8152.1	hbr00906	Ribosome biogenesis in eukaryotes
Reyan73397.8152.1	hbr03022	Isoquinoline alkaloid biosynthesis
Reyan73397.8152.1	hbr00909	Tyrosine metabolism
Reyan73397.8152.1	hbr00260	Flavonoid biosynthesis
Reyan73397.8152.1	hbr00960	Stilbenoid, diarylheptanoid and gingerol biosynthesis
Reyan73397.8260.1	hbr03008	Endocytosis
Reyan73397.8260.1	hbr03040	Autophagy - other
Reyan73397.8336.1	hbr03020	Ribosome
Reyan73397.8362.1	hbr00480	Fatty acid metabolism
Reyan73397.8362.1	hbr00561	Fatty acid biosynthesis
Reyan73397.8362.1	hbr00940	Biotin metabolism
Reyan73397.8390.1	hbr00052	Non-homologous end-joining
Reyan73397.8390.1	hbr03020	Ribosome
Reyan73397.8697.1	hbr03008	Endocytosis
Reyan73397.8697.1	hbr03040	Autophagy - other
Reyan73397.8910.2	hbr03008	Endocytosis
Reyan73397.8910.2	hbr03040	Autophagy - other
Reyan73397.9068.1	hbr03008	Endocytosis
Reyan73397.9068.1	hbr03040	Autophagy - other
Reyan73397.9099.4	hbr03008	Endocytosis
Reyan73397.9099.4	hbr03040	Autophagy - other
Reyan73397.9099.4	hbr04712	Inositol phosphate metabolism
Reyan73397.9237.5	hbr03008	Endocytosis
Reyan73397.941.1	hbr00970	Glutathione metabolism
Reyan73397.9563.1	hbr03008	Endocytosis
Reyan73397.9563.1	hbr04712	Inositol phosphate metabolism
Reyan73397.9563.1	hbr04130	Peroxisome
Reyan73397.96.1	hbr00280	Nucleotide excision repair
Reyan73397.96.1	hbr00052	Non-homologous end-joining
Reyan73397.9728.4	hbr00410	Mismatch repair
Reyan73397.9728.4	hbr00906	Ribosome biogenesis in eukaryotes
Reyan73397.9728.4	hbr00250	Other types of O-glycan biosynthesis
Reyan73397.9728.4	hbr03018	Circadian rhythm - plant
Reyan73397.9728.4	hbr01230	Arginine biosynthesis
Reyan73397.9805.1	hbr03008	Endocytosis
Reyan73397.9805.1	hbr03040	Autophagy - other
Reyan73397.9929.2	hbr03008	Endocytosis
Reyan73397.9929.2	hbr03040	Autophagy - other
Reyan73397.9930.1	hbr03008	Endocytosis
Reyan73397.9930.1	hbr03040	Autophagy - other
XR_002490607.1	hbr03008	Endocytosis
XR_002490607.1	hbr03040	Autophagy - other
XR_002490608.1	hbr03008	Endocytosis
XR_002490608.1	hbr03040	Autophagy - other
XR_002491344.1	hbr03008	Endocytosis
XR_002491344.1	hbr03040	Autophagy - other
XR_002491378.1	hbr00640	Pentose phosphate pathway
XR_002491395.1	hbr00220	Phenylpropanoid biosynthesis
XR_002491418.1	hbr03008	Endocytosis
XR_002491418.1	hbr03040	Autophagy - other
XR_002491603.1	hbr00410	Mismatch repair
XR_002491603.1	hbr00906	Ribosome biogenesis in eukaryotes
XR_002491680.1	hbr00480	Fatty acid metabolism
XR_002491680.1	hbr03030	Metabolic pathways
XR_002491680.1	hbr04120	Biosynthesis of unsaturated fatty acids
XR_002491680.1	hbr03060	Nicotinate and nicotinamide metabolism
XR_002491680.1	hbr00941	Pyruvate metabolism
XR_002491979.1	hbr00220	Phenylpropanoid biosynthesis
XR_002492011.1	hbr03008	Endocytosis
XR_002492011.1	hbr03040	Autophagy - other
XR_002492646.1	hbr03050	N-Glycan biosynthesis
XR_002492646.1	hbr00600	Plant-pathogen interaction
XR_002493002.1	hbr00480	Fatty acid metabolism
XR_002493002.1	hbr00561	Fatty acid biosynthesis
XR_002493002.1	hbr00940	Biotin metabolism
XR_002493132.1	hbr01210	Homologous recombination
XR_002493716.1	hbr03050	N-Glycan biosynthesis
XR_002493716.1	hbr00600	Plant-pathogen interaction
XR_002493858.1	hbr03050	N-Glycan biosynthesis
XR_002493859.1	hbr00290	Ubiquitin mediated proteolysis
XR_002493859.1	hbr03010	Amino sugar and nucleotide sugar metabolism
XR_002493859.1	hbr00940	Biotin metabolism
XR_002493859.1	hbr00562	Fructose and mannose metabolism
XR_002494188.1	hbr03020	Ribosome
XR_002494188.1	hbr00380	Phosphonate and phosphinate metabolism
XR_002494258.1	hbr03008	Endocytosis
XR_002494258.1	hbr03040	Autophagy - other
XR_002494268.1	hbr03008	Endocytosis
XR_002494268.1	hbr03040	Autophagy - other
XR_002494346.1	hbr03020	Ribosome
XR_002494346.1	hbr00500	Biosynthesis of amino acids
XR_002494346.1	hbr00620	Fatty acid elongation
XR_002494390.1	hbr03008	Endocytosis
XR_002494390.1	hbr04712	Inositol phosphate metabolism
XR_002494390.1	hbr04130	Peroxisome
XR_002494390.1	hbr03010	Amino sugar and nucleotide sugar metabolism
XR_002494391.1	hbr04712	Inositol phosphate metabolism
XR_002494509.1	hbr03020	Ribosome
XR_002494509.1	hbr00190	Carbon metabolism
XR_002494509.1	hbr00500	Biosynthesis of amino acids
XR_002494509.1	hbr00620	Fatty acid elongation
XR_002494512.1	hbr03020	Ribosome
XR_002494512.1	hbr00500	Biosynthesis of amino acids
XR_002494512.1	hbr00620	Fatty acid elongation
XR_002494571.1	hbr03008	Endocytosis
XR_002494571.1	hbr03040	Autophagy - other
XR_002494655.1	hbr03008	Endocytosis
XR_002494655.1	hbr03040	Autophagy - other
XR_002494698.1	hbr00220	Phenylpropanoid biosynthesis
XR_002494699.1	hbr00220	Phenylpropanoid biosynthesis
XR_002494947.1	hbr03008	Endocytosis
XR_002494947.1	hbr03040	Autophagy - other
XR_002495108.1	hbr00410	Mismatch repair
XR_002495108.1	hbr00906	Ribosome biogenesis in eukaryotes
XR_002495579.1	hbr00970	Glutathione metabolism
XR_002495611.1	hbr03050	N-Glycan biosynthesis
XR_002495623.1	hbr04146	DNA replication
XR_002495754.1	hbr00906	Ribosome biogenesis in eukaryotes
XR_002495880.1	hbr03008	Endocytosis
XR_002496441.1	hbr03008	Endocytosis
XR_002496441.1	hbr03040	Autophagy - other
XR_002496507.1	hbr03008	Endocytosis
XR_002496507.1	hbr03040	Autophagy - other
XR_002496700.1	hbr00790	Terpenoid backbone biosynthesis
XR_002496700.1	hbr00290	Ubiquitin mediated proteolysis
XR_002496700.1	hbr04141	Ascorbate and aldarate metabolism
XR_002496700.1	hbr00531	Tryptophan metabolism
XR_002496700.1	hbr00030	Limonene and pinene degradation
XR_002496755.1	hbr03008	Endocytosis
XR_002496755.1	hbr03040	Autophagy - other
XR_002496757.1	hbr03050	N-Glycan biosynthesis
XR_002496757.1	hbr04712	Inositol phosphate metabolism
XR_002496757.1	hbr00460	mRNA surveillance pathway
XR_002496761.1	hbr03050	N-Glycan biosynthesis
XR_002496761.1	hbr00770	RNA transport
XR_002496761.1	hbr00600	Plant-pathogen interaction
XR_002497214.1	hbr00195	Pentose and glucuronate interconversions
XR_002497495.1	hbr03008	Endocytosis
XR_002497495.1	hbr04712	Inositol phosphate metabolism
XR_002497495.1	hbr04130	Peroxisome
XR_002497588.1	hbr03013	Base excision repair
XR_002498027.1	hbr03020	Ribosome
XR_002498027.1	hbr00190	Carbon metabolism
XR_002498027.1	hbr00620	Fatty acid elongation
XR_002498037.1	hbr03050	N-Glycan biosynthesis
XR_002498037.1	hbr00620	Fatty acid elongation
XR_002498095.1	hbr00790	Terpenoid backbone biosynthesis
XR_002498258.1	hbr03008	Endocytosis
XR_002498258.1	hbr03040	Autophagy - other
XR_002498315.1	hbr03430	Protein export
XR_002498315.1	hbr00790	Terpenoid backbone biosynthesis
XR_002498315.1	hbr00730	SNARE interactions in vesicular transport
XR_002498315.1	hbr00670	Steroid biosynthesis
