# Supplementary material for: Genome-wide identification, characterization, and functional analysis of lncRNAs in Hevea brasiliensis
Source: Front Plant Sci. 2022 Oct 5;13:1012576. doi: 10.3389/fpls.2022.1012576 (PMC9581277; doi:10.3389/fpls.2022.1012576)
Supplement: Supplementary Table 5 — The functional profile of non-tissue-specific lncRNAs. [file Table_5.xlsx]

## Sheet: NonTissueSpecificLncAnot
Table S5. The functional profile of non-tissue-specific lncRNAs.
LncRNAId	GOId	Term
Reyan73397.10007.1	GO:1901001	translation
Reyan73397.10007.1	GO:0017196	mitochondrial fission
Reyan73397.10007.1	GO:0046907	superoxide metabolic process
Reyan73397.10007.1	GO:0000413	asymmetric cell division
Reyan73397.10007.1	GO:0009088	positive regulation of translational elongation
Reyan73397.10007.1	GO:0009089	positive regulation of translational termination
Reyan73397.10007.1	GO:0006629	anion transmembrane transport
Reyan73397.10007.1	GO:0009072	N-terminal protein amino acid methylation
Reyan73397.10026.1	GO:0016180	maturation of LSU-rRNA
Reyan73397.10026.1	GO:0006487	response to auxin
Reyan73397.10026.1	GO:0007188	steroid biosynthetic process
Reyan73397.10026.1	GO:0009873	vacuolar transport
Reyan73397.10026.1	GO:0007015	blue light signaling pathway
Reyan73397.10026.1	GO:0045927	glycerolipid biosynthetic process
Reyan73397.10026.1	GO:0017004	ribosome biogenesis
Reyan73397.10026.1	GO:0072423	carbon utilization
Reyan73397.10026.1	GO:0009972	inositol phosphate biosynthetic process
Reyan73397.10029.1	GO:1901001	translation
Reyan73397.10029.1	GO:0006487	response to auxin
Reyan73397.10029.1	GO:0010142	oxidation-reduction process
Reyan73397.10029.1	GO:0007188	steroid biosynthetic process
Reyan73397.10029.1	GO:0007015	blue light signaling pathway
Reyan73397.10029.1	GO:0008356	glycogen biosynthetic process
Reyan73397.10029.1	GO:0045927	glycerolipid biosynthetic process
Reyan73397.10029.1	GO:0007096	mitochondrial translation
Reyan73397.10029.1	GO:0006897	regulation of auxin polar transport
Reyan73397.10029.1	GO:0006370	negative regulation of transcription by RNA polymerase III
Reyan73397.10029.1	GO:0017004	ribosome biogenesis
Reyan73397.10029.1	GO:0072423	carbon utilization
Reyan73397.10029.1	GO:0006139	DNA integration
Reyan73397.10029.1	GO:0009308	lignin catabolic process
Reyan73397.10029.1	GO:0019427	cell volume homeostasis
Reyan73397.10029.1	GO:0050821	respiratory electron transport chain
Reyan73397.10031.1	GO:0007015	blue light signaling pathway
Reyan73397.10031.1	GO:0072423	carbon utilization
Reyan73397.10062.1	GO:0006289	autophagy
Reyan73397.10062.1	GO:0051169	sterol biosynthetic process
Reyan73397.10062.1	GO:0006826	pentose-phosphate shunt
Reyan73397.10062.1	GO:0032502	COPII vesicle coating
Reyan73397.10062.1	GO:0006527	proteolysis involved in cellular protein catabolic process
Reyan73397.10062.2	GO:0006623	iron ion transport
Reyan73397.10062.2	GO:0007275	cellular iron ion homeostasis
Reyan73397.10062.2	GO:0015780	retrograde transport, endosome to Golgi
Reyan73397.10062.2	GO:0034765	tryptophan metabolic process
Reyan73397.10062.2	GO:0016197	regulation of RNA metabolic process
Reyan73397.10062.2	GO:0010338	thylakoid membrane organization
Reyan73397.10062.2	GO:0010089	trichome morphogenesis
Reyan73397.10062.2	GO:0030433	citrate metabolic process
Reyan73397.1009.1	GO:0032434	positive regulation of transcription by RNA polymerase II
Reyan73397.1009.1	GO:0006376	Golgi organization
Reyan73397.10143.2	GO:0016579	circadian rhythm
Reyan73397.10143.2	GO:0009972	inositol phosphate biosynthetic process
Reyan73397.10160.1	GO:1901001	translation
Reyan73397.10160.1	GO:0007142	ATP-dependent chromatin remodeling
Reyan73397.10160.1	GO:0080113	formaldehyde catabolic process
Reyan73397.10160.1	GO:0009408	maturation of LSU-rRNA from tricistronic rRNA transcript (SSU-rRNA, 5.8S rRNA, LSU-rRNA)
Reyan73397.10246.2	GO:1901001	translation
Reyan73397.10246.2	GO:0006228	gene silencing by RNA
Reyan73397.10246.2	GO:0080113	formaldehyde catabolic process
Reyan73397.10246.2	GO:0009408	maturation of LSU-rRNA from tricistronic rRNA transcript (SSU-rRNA, 5.8S rRNA, LSU-rRNA)
Reyan73397.10246.2	GO:0072423	carbon utilization
Reyan73397.10246.2	GO:0048193	iron-sulfur cluster assembly
Reyan73397.10246.3	GO:1901001	translation
Reyan73397.10246.3	GO:0032264	glucose metabolic process
Reyan73397.10246.3	GO:0007142	ATP-dependent chromatin remodeling
Reyan73397.10246.3	GO:0080113	formaldehyde catabolic process
Reyan73397.10246.3	GO:0009408	maturation of LSU-rRNA from tricistronic rRNA transcript (SSU-rRNA, 5.8S rRNA, LSU-rRNA)
Reyan73397.10246.3	GO:0048193	iron-sulfur cluster assembly
Reyan73397.10314.1	GO:0006672	cell wall biogenesis
Reyan73397.10314.1	GO:0031348	systemic acquired resistance
Reyan73397.1033.3	GO:1901001	translation
Reyan73397.1033.3	GO:0006228	gene silencing by RNA
Reyan73397.1033.3	GO:0016575	glutamate biosynthetic process
Reyan73397.1033.3	GO:0016104	ceramide catabolic process
Reyan73397.1033.3	GO:0010224	photosynthesis, light harvesting
Reyan73397.1033.3	GO:0007142	ATP-dependent chromatin remodeling
Reyan73397.1033.3	GO:0080113	formaldehyde catabolic process
Reyan73397.1033.3	GO:0009408	maturation of LSU-rRNA from tricistronic rRNA transcript (SSU-rRNA, 5.8S rRNA, LSU-rRNA)
Reyan73397.1033.3	GO:0048193	iron-sulfur cluster assembly
Reyan73397.1033.3	GO:0051014	protein K63-linked deubiquitination
Reyan73397.10343.1	GO:0016192	carbohydrate metabolic process
Reyan73397.10343.1	GO:0009873	vacuolar transport
Reyan73397.10343.1	GO:0009088	positive regulation of translational elongation
Reyan73397.10343.1	GO:0009089	positive regulation of translational termination
Reyan73397.10343.1	GO:0006413	cellular aldehyde metabolic process
Reyan73397.10343.1	GO:0009639	mitochondrial cytochrome c oxidase assembly
Reyan73397.10343.1	GO:0071897	inositol biosynthetic process
Reyan73397.10343.1	GO:0006433	calcium ion transmembrane transport
Reyan73397.10343.1	GO:0000278	translational initiation
Reyan73397.10343.1	GO:0042546	chromatin assembly or disassembly
Reyan73397.10347.1	GO:0005991	transmembrane transport
Reyan73397.10347.1	GO:0010142	oxidation-reduction process
Reyan73397.10347.1	GO:0022904	nuclear-transcribed mRNA catabolic process
Reyan73397.10347.1	GO:0051211	phosphate ion transport
Reyan73397.10347.1	GO:0045736	arginine biosynthetic process
Reyan73397.10347.1	GO:0080147	regulation of transcription, DNA-templated
Reyan73397.10347.1	GO:0070475	ion transmembrane transport
Reyan73397.10347.1	GO:0051315	signal transduction
Reyan73397.10347.1	GO:0071805	brassinosteroid mediated signaling pathway
Reyan73397.10347.1	GO:0106035	sister chromatid cohesion
Reyan73397.10347.1	GO:0006749	amine metabolic process
Reyan73397.10347.1	GO:0071266	phosphatidylcholine metabolic process
Reyan73397.10347.1	GO:0070072	intracellular transport
Reyan73397.10347.1	GO:0010207	negative regulation of cell death
Reyan73397.10369.1	GO:0015996	protein folding
Reyan73397.10375.1	GO:0006419	protein phosphorylation
Reyan73397.10375.1	GO:0010142	oxidation-reduction process
Reyan73397.10375.1	GO:0006379	response to oxidative stress
Reyan73397.10375.1	GO:0016126	cell wall modification
Reyan73397.10375.1	GO:0016192	carbohydrate metabolic process
Reyan73397.10375.1	GO:0045492	proteolysis
Reyan73397.10375.1	GO:0009165	hydrogen peroxide catabolic process
Reyan73397.10375.1	GO:0006106	plant-type cell wall organization or biogenesis
Reyan73397.10375.1	GO:0016117	jasmonic acid biosynthetic process
Reyan73397.10375.1	GO:0009910	sucrose metabolic process
Reyan73397.10398.1	GO:0009834	tRNA aminoacylation
Reyan73397.10398.1	GO:0007142	ATP-dependent chromatin remodeling
Reyan73397.10398.1	GO:0001682	regulation of gene expression, epigenetic
Reyan73397.10398.1	GO:0043044	phospholipid transport
Reyan73397.10398.1	GO:0016573	lipid transport
Reyan73397.10398.1	GO:0051252	tRNA methylation
Reyan73397.10398.1	GO:0008295	peptidyl-diphthamide biosynthetic process from peptidyl-histidine
Reyan73397.10398.1	GO:0046081	phenylalanyl-tRNA aminoacylation
Reyan73397.10399.1	GO:0000381	chaperone-mediated protein transport
Reyan73397.10399.1	GO:0033674	pyrimidine nucleobase biosynthetic process
Reyan73397.10399.1	GO:0006597	peptidyl-arginine N-methylation
Reyan73397.10401.1	GO:0010142	oxidation-reduction process
Reyan73397.10401.1	GO:0016192	carbohydrate metabolic process
Reyan73397.10401.1	GO:0009097	G protein-coupled receptor signaling pathway
Reyan73397.10401.1	GO:0006413	cellular aldehyde metabolic process
Reyan73397.10401.1	GO:0006221	[2Fe-2S] cluster assembly
Reyan73397.10401.1	GO:0030042	multicellular organism development
Reyan73397.10401.1	GO:0016573	lipid transport
Reyan73397.10442.2	GO:0006490	protein import into peroxisome matrix, docking
Reyan73397.10442.2	GO:0006422	phloem development
Reyan73397.10442.2	GO:0042023	positive regulation of ubiquitin protein ligase activity
Reyan73397.10442.6	GO:0009834	tRNA aminoacylation
Reyan73397.10442.6	GO:0006422	phloem development
Reyan73397.10442.6	GO:0042023	positive regulation of ubiquitin protein ligase activity
Reyan73397.10442.6	GO:0006813	glutamyl-tRNA aminoacylation
Reyan73397.10451.1	GO:0006654	protein targeting
Reyan73397.10454.1	GO:0007188	steroid biosynthetic process
Reyan73397.10454.1	GO:0009408	maturation of LSU-rRNA from tricistronic rRNA transcript (SSU-rRNA, 5.8S rRNA, LSU-rRNA)
Reyan73397.10454.1	GO:0045492	proteolysis
Reyan73397.10454.1	GO:0010241	cysteine biosynthetic process from serine
Reyan73397.10454.1	GO:0006546	telomere maintenance
Reyan73397.10454.1	GO:0071108	double-strand break repair via nonhomologous end joining
Reyan73397.10454.1	GO:0019354	gravitropism
Reyan73397.10454.1	GO:0034968	inositol phosphate dephosphorylation
Reyan73397.10454.1	GO:0006177	phosphatidylinositol phosphorylation
Reyan73397.10454.1	GO:0006897	regulation of auxin polar transport
Reyan73397.10454.1	GO:0072423	carbon utilization
Reyan73397.10454.1	GO:0016579	circadian rhythm
Reyan73397.10454.1	GO:0006139	DNA integration
Reyan73397.10454.1	GO:0010998	retrograde vesicle-mediated transport, Golgi to endoplasmic reticulum
Reyan73397.10454.1	GO:0006904	pollen development
Reyan73397.10454.1	GO:0009972	inositol phosphate biosynthetic process
Reyan73397.10454.1	GO:0009626	regulation of cyclin-dependent protein serine/threonine kinase activity
Reyan73397.10454.1	GO:0006595	snRNA export from nucleus
Reyan73397.10492.1	GO:0032434	positive regulation of transcription by RNA polymerase II
Reyan73397.10492.1	GO:0019264	dephosphorylation of RNA polymerase II C-terminal domain
Reyan73397.10492.1	GO:0070072	intracellular transport
Reyan73397.10506.3	GO:0032434	positive regulation of transcription by RNA polymerase II
Reyan73397.10506.3	GO:0032784	cellulose biosynthetic process
Reyan73397.10506.3	GO:0010142	oxidation-reduction process
Reyan73397.10506.3	GO:0080147	regulation of transcription, DNA-templated
Reyan73397.10506.3	GO:0048312	glutathione metabolic process
Reyan73397.10506.3	GO:0046034	abscisic acid-activated signaling pathway
Reyan73397.10506.3	GO:0070072	intracellular transport
Reyan73397.10543.1	GO:1901001	translation
Reyan73397.10543.1	GO:0010224	photosynthesis, light harvesting
Reyan73397.10543.1	GO:0035494	mRNA export from nucleus
Reyan73397.10543.1	GO:0006122	photosynthesis
Reyan73397.10543.1	GO:0009088	positive regulation of translational elongation
Reyan73397.10543.1	GO:0009089	positive regulation of translational termination
Reyan73397.10543.1	GO:0010044	fatty acid biosynthetic process
Reyan73397.10543.1	GO:0006139	DNA integration
Reyan73397.10564.4	GO:0006419	protein phosphorylation
Reyan73397.10564.4	GO:0006164	nitrogen compound metabolic process
Reyan73397.10564.4	GO:0016575	glutamate biosynthetic process
Reyan73397.10586.13	GO:1901001	translation
Reyan73397.10586.13	GO:0000413	asymmetric cell division
Reyan73397.10586.13	GO:0016192	carbohydrate metabolic process
Reyan73397.10586.13	GO:0006281	'de novo' L-methionine biosynthetic process
Reyan73397.10586.13	GO:0045736	arginine biosynthetic process
Reyan73397.10586.13	GO:0006821	mRNA cis splicing, via spliceosome
Reyan73397.10586.13	GO:1902600	7-methylguanosine mRNA capping
Reyan73397.10586.13	GO:0006865	tRNA wobble uridine modification
Reyan73397.10586.13	GO:0043486	transsulfuration
Reyan73397.10586.13	GO:0009630	anaphase-promoting complex-dependent catabolic process
Reyan73397.10586.5	GO:0034196	reciprocal meiotic recombination
Reyan73397.10586.5	GO:0010142	oxidation-reduction process
Reyan73397.10586.5	GO:0006465	lipid biosynthetic process
Reyan73397.10586.5	GO:0010447	fatty acid metabolic process
Reyan73397.10586.5	GO:0015977	xylan biosynthetic process
Reyan73397.10652.3	GO:0045905	mitotic spindle assembly checkpoint
Reyan73397.10652.3	GO:0007020	histone lysine methylation
Reyan73397.10652.3	GO:0032784	cellulose biosynthetic process
Reyan73397.10652.3	GO:0006650	trehalose metabolic process
Reyan73397.10652.3	GO:0006419	protein phosphorylation
Reyan73397.10652.3	GO:0006275	chromosome organization
Reyan73397.10652.3	GO:0000160	double-strand break repair via homologous recombination
Reyan73397.10652.3	GO:0006418	calcium ion transport
Reyan73397.10652.3	GO:0034227	isocitrate metabolic process
Reyan73397.10683.5	GO:0035494	mRNA export from nucleus
Reyan73397.10683.5	GO:0016072	nucleotide biosynthetic process
Reyan73397.10683.5	GO:0009143	ribonucleoside monophosphate biosynthetic process
Reyan73397.10683.5	GO:0045039	cellular biosynthetic process
Reyan73397.10683.5	GO:0042819	thiamine diphosphate biosynthetic process
Reyan73397.10683.5	GO:0042823	thiamine metabolic process
Reyan73397.10683.5	GO:0016573	lipid transport
Reyan73397.10683.5	GO:0019752	GPI anchor biosynthetic process
Reyan73397.10683.5	GO:0031297	phosphatidylinositol biosynthetic process
Reyan73397.10708.1	GO:0006419	protein phosphorylation
Reyan73397.10708.1	GO:0005991	transmembrane transport
Reyan73397.10708.1	GO:0051211	phosphate ion transport
Reyan73397.10708.1	GO:0009908	L-phenylalanine catabolic process
Reyan73397.10708.1	GO:0098656	protein refolding
Reyan73397.10708.3	GO:0006419	protein phosphorylation
Reyan73397.10708.3	GO:0005991	transmembrane transport
Reyan73397.10708.3	GO:0009908	L-phenylalanine catabolic process
Reyan73397.10708.3	GO:0098656	protein refolding
Reyan73397.10797.5	GO:1901001	translation
Reyan73397.10797.5	GO:0006228	gene silencing by RNA
Reyan73397.10797.5	GO:0032264	glucose metabolic process
Reyan73397.10797.5	GO:0007142	ATP-dependent chromatin remodeling
Reyan73397.10797.5	GO:0080113	formaldehyde catabolic process
Reyan73397.10797.5	GO:0009408	maturation of LSU-rRNA from tricistronic rRNA transcript (SSU-rRNA, 5.8S rRNA, LSU-rRNA)
Reyan73397.10797.5	GO:0048193	iron-sulfur cluster assembly
Reyan73397.10802.1	GO:1901001	translation
Reyan73397.10802.1	GO:0005991	transmembrane transport
Reyan73397.10802.1	GO:0000413	asymmetric cell division
Reyan73397.10802.1	GO:0006914	barbed-end actin filament capping
Reyan73397.10802.1	GO:0009725	actin filament depolymerization
Reyan73397.10802.1	GO:0006106	plant-type cell wall organization or biogenesis
Reyan73397.10810.1	GO:0006419	protein phosphorylation
Reyan73397.10810.1	GO:0005991	transmembrane transport
Reyan73397.10810.1	GO:0022904	nuclear-transcribed mRNA catabolic process
Reyan73397.10810.1	GO:0071025	mRNA splicing, via spliceosome
Reyan73397.10810.1	GO:0006654	protein targeting
Reyan73397.10810.1	GO:0051211	phosphate ion transport
Reyan73397.10844.1	GO:0006419	protein phosphorylation
Reyan73397.10844.1	GO:0005991	transmembrane transport
Reyan73397.10844.1	GO:0000413	asymmetric cell division
Reyan73397.10844.1	GO:0051211	phosphate ion transport
Reyan73397.10871.1	GO:1901001	translation
Reyan73397.10871.1	GO:0007142	ATP-dependent chromatin remodeling
Reyan73397.10871.1	GO:0080113	formaldehyde catabolic process
Reyan73397.10871.1	GO:0009408	maturation of LSU-rRNA from tricistronic rRNA transcript (SSU-rRNA, 5.8S rRNA, LSU-rRNA)
Reyan73397.10871.1	GO:0031119	regulation of transcription by RNA polymerase II
Reyan73397.10871.1	GO:0000184	chromatin remodeling
Reyan73397.10909.6	GO:0005991	transmembrane transport
Reyan73397.10909.6	GO:0044206	defense response
Reyan73397.10909.6	GO:0051211	phosphate ion transport
Reyan73397.10909.6	GO:0080147	regulation of transcription, DNA-templated
Reyan73397.10910.1	GO:0032434	positive regulation of transcription by RNA polymerase II
Reyan73397.10910.1	GO:0071025	mRNA splicing, via spliceosome
Reyan73397.10910.1	GO:0006750	mRNA cleavage
Reyan73397.10910.1	GO:0042752	cell differentiation
Reyan73397.10910.1	GO:0048658	very long-chain fatty acid biosynthetic process
Reyan73397.10910.1	GO:0006486	cellular amino acid metabolic process
Reyan73397.10910.1	GO:0006376	Golgi organization
Reyan73397.10910.1	GO:0080147	regulation of transcription, DNA-templated
Reyan73397.10949.1	GO:0005991	transmembrane transport
Reyan73397.10949.1	GO:0010142	oxidation-reduction process
Reyan73397.10949.1	GO:0006914	barbed-end actin filament capping
Reyan73397.10949.1	GO:0032049	actin cytoskeleton organization
Reyan73397.10949.1	GO:0080147	regulation of transcription, DNA-templated
Reyan73397.10970.28	GO:0006468	activation of protein kinase activity
Reyan73397.10970.28	GO:0016571	regulation of mitotic spindle organization
Reyan73397.10970.28	GO:0032434	positive regulation of transcription by RNA polymerase II
Reyan73397.10970.28	GO:0006751	pyrimidine nucleotide-sugar transmembrane transport
Reyan73397.10970.28	GO:0016192	carbohydrate metabolic process
Reyan73397.10970.28	GO:0019354	gravitropism
Reyan73397.10970.28	GO:0006897	regulation of auxin polar transport
Reyan73397.10970.28	GO:0080147	regulation of transcription, DNA-templated
Reyan73397.10970.28	GO:0007346	stomatal complex development
Reyan73397.10970.28	GO:0042256	heme oxidation
Reyan73397.10970.28	GO:0044205	oligopeptide transport
Reyan73397.10970.28	GO:0051013	L-phenylalanine biosynthetic process
Reyan73397.10970.28	GO:0006417	proteasome assembly
Reyan73397.10970.28	GO:0006621	purine nucleotide metabolic process
Reyan73397.10970.28	GO:0009073	cortical microtubule organization
Reyan73397.10985.2	GO:1901001	translation
Reyan73397.10985.2	GO:0007188	steroid biosynthetic process
Reyan73397.10985.2	GO:0007015	blue light signaling pathway
Reyan73397.10985.3	GO:0032981	ribosomal large subunit assembly
Reyan73397.10985.3	GO:0031119	regulation of transcription by RNA polymerase II
Reyan73397.10985.3	GO:0006413	cellular aldehyde metabolic process
Reyan73397.10985.3	GO:0007015	blue light signaling pathway
Reyan73397.10985.3	GO:0000278	translational initiation
Reyan73397.10985.3	GO:0000290	protein secretion
Reyan73397.10985.3	GO:0006308	response to desiccation
Reyan73397.10985.3	GO:0032963	transcription by RNA polymerase I
Reyan73397.10985.3	GO:0019674	prolyl-tRNA aminoacylation
Reyan73397.11120.1	GO:0016126	cell wall modification
Reyan73397.11120.1	GO:0010241	cysteine biosynthetic process from serine
Reyan73397.11120.1	GO:0032515	transcription by RNA polymerase III
Reyan73397.11120.1	GO:0045017	DNA-templated transcription, initiation
Reyan73397.11120.1	GO:0000724	methylation
Reyan73397.11120.1	GO:0019264	dephosphorylation of RNA polymerase II C-terminal domain
Reyan73397.11120.1	GO:0048578	exocytosis
Reyan73397.11120.1	GO:0009058	cell adhesion
Reyan73397.11120.1	GO:0035196	transcription preinitiation complex assembly
Reyan73397.11120.1	GO:0001510	lipid catabolic process
Reyan73397.11160.1	GO:0007346	stomatal complex development
Reyan73397.11160.1	GO:0000160	double-strand break repair via homologous recombination
Reyan73397.11160.1	GO:0110102	transcription, DNA-templated
Reyan73397.11160.1	GO:0032886	developmental process
Reyan73397.11160.1	GO:0030042	multicellular organism development
Reyan73397.11160.1	GO:0030001	copper ion transmembrane transport
Reyan73397.11160.1	GO:0045892	guard cell differentiation
Reyan73397.11168.4	GO:0015919	UDP-glucose metabolic process
Reyan73397.11168.4	GO:0006650	trehalose metabolic process
Reyan73397.11168.4	GO:0051091	purine nucleobase metabolic process
Reyan73397.11168.4	GO:0006486	cellular amino acid metabolic process
Reyan73397.11168.4	GO:0010447	fatty acid metabolic process
Reyan73397.11168.4	GO:1903259	nicotianamine biosynthetic process
Reyan73397.11168.4	GO:0051315	signal transduction
Reyan73397.11168.4	GO:0000731	protein maturation by [4Fe-4S] cluster transfer
Reyan73397.11168.4	GO:0019441	peptidyl-pyroglutamic acid biosynthetic process, using glutaminyl-peptide cyclotransferase
Reyan73397.11168.4	GO:0015986	biosynthetic process
Reyan73397.11168.4	GO:0016973	meiotic DNA double-strand break formation
Reyan73397.11176.1	GO:1901001	translation
Reyan73397.11176.1	GO:0006228	gene silencing by RNA
Reyan73397.11176.1	GO:0007005	proton export across plasma membrane
Reyan73397.11176.1	GO:0007142	ATP-dependent chromatin remodeling
Reyan73397.11176.1	GO:0080113	formaldehyde catabolic process
Reyan73397.11176.1	GO:0009408	maturation of LSU-rRNA from tricistronic rRNA transcript (SSU-rRNA, 5.8S rRNA, LSU-rRNA)
Reyan73397.11176.1	GO:0048193	iron-sulfur cluster assembly
Reyan73397.11195.1	GO:0006419	protein phosphorylation
Reyan73397.11195.1	GO:0006379	response to oxidative stress
Reyan73397.11195.1	GO:0045492	proteolysis
Reyan73397.11195.1	GO:0009165	hydrogen peroxide catabolic process
Reyan73397.11195.1	GO:0006433	calcium ion transmembrane transport
Reyan73397.11195.1	GO:0045901	mitotic sister chromatid cohesion
Reyan73397.11195.1	GO:0048015	protein N-linked glycosylation via asparagine
Reyan73397.11195.1	GO:0031023	phloem or xylem histogenesis
Reyan73397.11195.1	GO:0010052	procambium histogenesis
Reyan73397.1121.2	GO:1901001	translation
Reyan73397.1121.2	GO:0006228	gene silencing by RNA
Reyan73397.1121.2	GO:0032981	ribosomal large subunit assembly
Reyan73397.1121.2	GO:0032264	glucose metabolic process
Reyan73397.1121.2	GO:0007142	ATP-dependent chromatin remodeling
Reyan73397.1121.2	GO:0080113	formaldehyde catabolic process
Reyan73397.1121.2	GO:0009408	maturation of LSU-rRNA from tricistronic rRNA transcript (SSU-rRNA, 5.8S rRNA, LSU-rRNA)
Reyan73397.1121.2	GO:0048193	iron-sulfur cluster assembly
Reyan73397.11220.3	GO:1901001	translation
Reyan73397.11220.3	GO:0048564	mitochondrial ADP transmembrane transport
Reyan73397.11220.3	GO:0008380	mitochondrial ATP transmembrane transport
Reyan73397.11220.3	GO:0070966	mRNA splice site selection
Reyan73397.11220.3	GO:0035494	mRNA export from nucleus
Reyan73397.11220.3	GO:0009695	polyamine metabolic process
Reyan73397.11220.3	GO:0046488	iron ion transmembrane transport
Reyan73397.11220.3	GO:0006417	proteasome assembly
Reyan73397.11220.3	GO:0006139	DNA integration
Reyan73397.11220.3	GO:0010998	retrograde vesicle-mediated transport, Golgi to endoplasmic reticulum
Reyan73397.11220.3	GO:0006418	calcium ion transport
Reyan73397.11220.3	GO:0009229	pyruvate metabolic process
Reyan73397.11276.1	GO:0032434	positive regulation of transcription by RNA polymerase II
Reyan73397.1135.4	GO:0005983	ubiquinone biosynthetic process
Reyan73397.1135.4	GO:0006662	histone modification
Reyan73397.1135.4	GO:0080147	regulation of transcription, DNA-templated
Reyan73397.1135.4	GO:0007346	stomatal complex development
Reyan73397.1135.4	GO:0002949	DNA methylation
Reyan73397.1135.4	GO:0019318	lipid metabolic process
Reyan73397.1135.4	GO:0110102	transcription, DNA-templated
Reyan73397.1135.4	GO:0032886	developmental process
Reyan73397.1135.4	GO:0017006	regulation of photoperiodism, flowering
Reyan73397.1135.4	GO:0010183	transcription elongation from RNA polymerase II promoter
Reyan73397.1135.4	GO:0006338	lipid storage
Reyan73397.11356.1	GO:1901001	translation
Reyan73397.11356.1	GO:0007142	ATP-dependent chromatin remodeling
Reyan73397.11356.1	GO:0080113	formaldehyde catabolic process
Reyan73397.11356.1	GO:0009408	maturation of LSU-rRNA from tricistronic rRNA transcript (SSU-rRNA, 5.8S rRNA, LSU-rRNA)
Reyan73397.11372.1	GO:0006419	protein phosphorylation
Reyan73397.11372.1	GO:0005991	transmembrane transport
Reyan73397.11372.1	GO:0000413	asymmetric cell division
Reyan73397.11372.1	GO:0006914	barbed-end actin filament capping
Reyan73397.11372.1	GO:0009725	actin filament depolymerization
Reyan73397.11372.1	GO:0051211	phosphate ion transport
Reyan73397.11372.1	GO:0018216	microtubule-based process
Reyan73397.11372.1	GO:0006106	plant-type cell wall organization or biogenesis
Reyan73397.11394.1	GO:0006376	Golgi organization
Reyan73397.11426.15	GO:1901001	translation
Reyan73397.11426.15	GO:0007142	ATP-dependent chromatin remodeling
Reyan73397.11426.15	GO:0080113	formaldehyde catabolic process
Reyan73397.11426.15	GO:0009408	maturation of LSU-rRNA from tricistronic rRNA transcript (SSU-rRNA, 5.8S rRNA, LSU-rRNA)
Reyan73397.11426.18	GO:1901001	translation
Reyan73397.11426.18	GO:0080113	formaldehyde catabolic process
Reyan73397.11426.18	GO:0009408	maturation of LSU-rRNA from tricistronic rRNA transcript (SSU-rRNA, 5.8S rRNA, LSU-rRNA)
Reyan73397.11426.18	GO:0046470	putrescine biosynthetic process
Reyan73397.11426.20	GO:0005991	transmembrane transport
Reyan73397.11426.20	GO:0000413	asymmetric cell division
Reyan73397.11426.20	GO:0009873	vacuolar transport
Reyan73397.11426.20	GO:0009725	actin filament depolymerization
Reyan73397.11426.20	GO:0099402	response to heat
Reyan73397.11426.20	GO:0071897	inositol biosynthetic process
Reyan73397.11426.20	GO:0007010	phospholipid biosynthetic process
Reyan73397.11439.4	GO:0032434	positive regulation of transcription by RNA polymerase II
Reyan73397.11439.4	GO:0008610	NAD biosynthetic process
Reyan73397.11439.4	GO:0006561	S-adenosylmethionine biosynthetic process
Reyan73397.11439.4	GO:0006164	nitrogen compound metabolic process
Reyan73397.11439.4	GO:0009097	G protein-coupled receptor signaling pathway
Reyan73397.11439.4	GO:0005983	ubiquinone biosynthetic process
Reyan73397.11439.4	GO:0080147	regulation of transcription, DNA-templated
Reyan73397.11439.4	GO:0045036	small GTPase mediated signal transduction
Reyan73397.11439.4	GO:0070682	rRNA base methylation
Reyan73397.11439.4	GO:0009052	fatty acid beta-oxidation
Reyan73397.11439.4	GO:0071816	response to aluminum ion
Reyan73397.11439.4	GO:0044030	response to acidic pH
Reyan73397.11439.4	GO:0034508	regulation of gene expression
Reyan73397.11449.1	GO:1901001	translation
Reyan73397.11449.1	GO:0045492	proteolysis
Reyan73397.11449.1	GO:0000184	chromatin remodeling
Reyan73397.11449.1	GO:0045292	intracellular protein transport
Reyan73397.11449.1	GO:0006546	telomere maintenance
Reyan73397.11449.1	GO:0071108	double-strand break repair via nonhomologous end joining
Reyan73397.11449.1	GO:0006486	cellular amino acid metabolic process
Reyan73397.11449.1	GO:0019354	gravitropism
Reyan73397.11449.1	GO:0006897	regulation of auxin polar transport
Reyan73397.11449.1	GO:0080147	regulation of transcription, DNA-templated
Reyan73397.11449.1	GO:0005982	vesicle-mediated transport
Reyan73397.11449.1	GO:0016579	circadian rhythm
Reyan73397.11449.1	GO:0006139	DNA integration
Reyan73397.11449.1	GO:0042545	cellular amino acid biosynthetic process
Reyan73397.11449.1	GO:0042176	cysteinyl-tRNA aminoacylation
Reyan73397.11449.1	GO:0070072	intracellular transport
Reyan73397.11453.1	GO:0015996	protein folding
Reyan73397.11453.1	GO:0022904	nuclear-transcribed mRNA catabolic process
Reyan73397.11453.1	GO:0045292	intracellular protein transport
Reyan73397.11453.1	GO:0071025	mRNA splicing, via spliceosome
Reyan73397.11453.1	GO:0006654	protein targeting
Reyan73397.11453.1	GO:0006096	acetyl-CoA biosynthetic process from acetate
Reyan73397.11453.1	GO:0043086	plant organ development
Reyan73397.11453.1	GO:0042752	cell differentiation
Reyan73397.11453.1	GO:0048658	very long-chain fatty acid biosynthetic process
Reyan73397.11453.1	GO:0006376	Golgi organization
Reyan73397.11453.1	GO:0098656	protein refolding
Reyan73397.11453.1	GO:1990116	DNA topological change
Reyan73397.11453.1	GO:0000160	double-strand break repair via homologous recombination
Reyan73397.11453.1	GO:0030261	protein ufmylation
Reyan73397.11498.1	GO:0045017	DNA-templated transcription, initiation
Reyan73397.11520.4	GO:0016192	carbohydrate metabolic process
Reyan73397.11520.4	GO:0045927	glycerolipid biosynthetic process
Reyan73397.11520.4	GO:0002098	cellular manganese ion homeostasis
Reyan73397.11520.4	GO:0015706	RNA methylation
Reyan73397.11520.4	GO:0030001	copper ion transmembrane transport
Reyan73397.11520.4	GO:0007021	root hair cell development
Reyan73397.11531.1	GO:1901001	translation
Reyan73397.11531.1	GO:0007142	ATP-dependent chromatin remodeling
Reyan73397.11531.1	GO:0080113	formaldehyde catabolic process
Reyan73397.11531.1	GO:0009408	maturation of LSU-rRNA from tricistronic rRNA transcript (SSU-rRNA, 5.8S rRNA, LSU-rRNA)
Reyan73397.11531.1	GO:0048193	iron-sulfur cluster assembly
Reyan73397.1160.73	GO:0006419	protein phosphorylation
Reyan73397.1160.73	GO:0032543	ion transport
Reyan73397.1160.73	GO:0010224	photosynthesis, light harvesting
Reyan73397.1160.73	GO:0006122	photosynthesis
Reyan73397.1160.73	GO:0006479	sphingolipid metabolic process
Reyan73397.1160.73	GO:0006094	potassium ion transmembrane transport
Reyan73397.1160.73	GO:0009451	chlorophyll biosynthetic process
Reyan73397.1160.73	GO:0019673	tryptophan catabolic process to kynurenine
Reyan73397.1162.1	GO:0006468	activation of protein kinase activity
Reyan73397.1162.1	GO:0016571	regulation of mitotic spindle organization
Reyan73397.1162.1	GO:0032434	positive regulation of transcription by RNA polymerase II
Reyan73397.1162.1	GO:0000272	mismatch repair
Reyan73397.1162.1	GO:0008610	NAD biosynthetic process
Reyan73397.1162.1	GO:0006561	S-adenosylmethionine biosynthetic process
Reyan73397.1162.1	GO:0007062	intra-Golgi vesicle-mediated transport
Reyan73397.1162.1	GO:0010390	proline biosynthetic process
Reyan73397.1162.1	GO:0007020	histone lysine methylation
Reyan73397.1162.1	GO:0006546	telomere maintenance
Reyan73397.1162.1	GO:0071108	double-strand break repair via nonhomologous end joining
Reyan73397.1162.1	GO:0010044	fatty acid biosynthetic process
Reyan73397.1162.1	GO:0034968	inositol phosphate dephosphorylation
Reyan73397.1162.1	GO:0006433	calcium ion transmembrane transport
Reyan73397.1162.1	GO:0045036	small GTPase mediated signal transduction
Reyan73397.1162.1	GO:0046855	microtubule cytoskeleton organization
Reyan73397.1162.1	GO:0046854	microtubule nucleation
Reyan73397.1162.1	GO:0070682	rRNA base methylation
Reyan73397.1163.1	GO:1901001	translation
Reyan73397.1163.1	GO:0006419	protein phosphorylation
Reyan73397.1163.1	GO:0005991	transmembrane transport
Reyan73397.1163.1	GO:0009688	SRP-dependent cotranslational protein targeting to membrane
Reyan73397.1163.1	GO:0000413	asymmetric cell division
Reyan73397.1163.1	GO:0010224	photosynthesis, light harvesting
Reyan73397.1163.1	GO:0006122	photosynthesis
Reyan73397.1163.1	GO:0009088	positive regulation of translational elongation
Reyan73397.1163.1	GO:0009089	positive regulation of translational termination
Reyan73397.1163.1	GO:0006914	barbed-end actin filament capping
Reyan73397.1163.1	GO:0051211	phosphate ion transport
Reyan73397.1163.1	GO:0018216	microtubule-based process
Reyan73397.1163.1	GO:0070536	response to nitrate
Reyan73397.1163.1	GO:0006368	nitrate transport
Reyan73397.1163.1	GO:0010044	fatty acid biosynthetic process
Reyan73397.1163.1	GO:0009451	chlorophyll biosynthetic process
Reyan73397.1163.1	GO:0042128	regulation of DNA endoreduplication
Reyan73397.1163.1	GO:0006139	DNA integration
Reyan73397.1163.1	GO:0005985	photosystem I assembly
Reyan73397.1163.1	GO:0006886	carbohydrate derivative metabolic process
Reyan73397.11647.1	GO:0010115	xyloglucan metabolic process
Reyan73397.11647.1	GO:0045492	proteolysis
Reyan73397.11647.1	GO:0019354	gravitropism
Reyan73397.11647.1	GO:0045927	glycerolipid biosynthetic process
Reyan73397.11647.1	GO:0031123	polysaccharide catabolic process
Reyan73397.11647.1	GO:0006897	regulation of auxin polar transport
Reyan73397.11647.1	GO:0072423	carbon utilization
Reyan73397.11647.1	GO:0048312	glutathione metabolic process
Reyan73397.11647.1	GO:0006139	DNA integration
Reyan73397.11647.1	GO:0009626	regulation of cyclin-dependent protein serine/threonine kinase activity
Reyan73397.1166.1	GO:1901001	translation
Reyan73397.1166.1	GO:0006419	protein phosphorylation
Reyan73397.1166.1	GO:0005991	transmembrane transport
Reyan73397.1166.1	GO:0009088	positive regulation of translational elongation
Reyan73397.1166.1	GO:0009089	positive regulation of translational termination
Reyan73397.1166.1	GO:0071025	mRNA splicing, via spliceosome
Reyan73397.1166.1	GO:0006527	proteolysis involved in cellular protein catabolic process
Reyan73397.11663.1	GO:0044206	defense response
Reyan73397.11663.1	GO:0042273	triterpenoid biosynthetic process
Reyan73397.11663.1	GO:0016573	lipid transport
Reyan73397.11663.1	GO:0006415	chitin catabolic process
Reyan73397.11663.1	GO:0009651	cell wall macromolecule catabolic process
Reyan73397.11663.1	GO:0006888	plant-type cell wall organization
Reyan73397.11676.1	GO:0007062	intra-Golgi vesicle-mediated transport
Reyan73397.11676.1	GO:0044206	defense response
Reyan73397.11676.1	GO:0019354	gravitropism
Reyan73397.11676.1	GO:0031123	polysaccharide catabolic process
Reyan73397.11676.1	GO:0006897	regulation of auxin polar transport
Reyan73397.11676.1	GO:0002098	cellular manganese ion homeostasis
Reyan73397.11676.1	GO:0010067	vitamin B6 biosynthetic process
Reyan73397.11676.1	GO:0030163	pyridoxal phosphate biosynthetic process
Reyan73397.11676.1	GO:0006370	negative regulation of transcription by RNA polymerase III
Reyan73397.11676.1	GO:0140021	phosphorelay signal transduction system
Reyan73397.11676.1	GO:0019432	spliceosomal snRNP assembly
Reyan73397.11676.1	GO:0006429	protein catabolic process
Reyan73397.11676.1	GO:0006422	phloem development
Reyan73397.11676.1	GO:0072321	zinc ion transmembrane transport
Reyan73397.11676.1	GO:0071266	phosphatidylcholine metabolic process
Reyan73397.11676.1	GO:0001522	chloride transport
Reyan73397.11676.1	GO:0019427	cell volume homeostasis
Reyan73397.11676.1	GO:0022900	clathrin-dependent endocytosis
Reyan73397.11678.1	GO:0045905	mitotic spindle assembly checkpoint
Reyan73397.11678.1	GO:0007020	histone lysine methylation
Reyan73397.11678.1	GO:0005991	transmembrane transport
Reyan73397.11678.1	GO:0032543	ion transport
Reyan73397.11678.1	GO:0008654	proton transmembrane transport
Reyan73397.11678.1	GO:0007142	ATP-dependent chromatin remodeling
Reyan73397.11678.1	GO:0006436	endoplasmic reticulum to Golgi vesicle-mediated transport
Reyan73397.11678.1	GO:0032049	actin cytoskeleton organization
Reyan73397.11678.1	GO:0001682	regulation of gene expression, epigenetic
Reyan73397.11678.1	GO:0090116	DNA replication-independent nucleosome assembly
Reyan73397.11678.1	GO:0006275	chromosome organization
Reyan73397.11678.1	GO:0000160	double-strand break repair via homologous recombination
Reyan73397.11678.1	GO:0018298	regulation of phosphoprotein phosphatase activity
Reyan73397.1168.1	GO:1901001	translation
Reyan73397.1168.1	GO:0006419	protein phosphorylation
Reyan73397.1168.1	GO:0005991	transmembrane transport
Reyan73397.1168.1	GO:0000413	asymmetric cell division
Reyan73397.1168.1	GO:0006914	barbed-end actin filament capping
Reyan73397.1168.1	GO:0006654	protein targeting
Reyan73397.1168.1	GO:0051211	phosphate ion transport
Reyan73397.11720.3	GO:1901001	translation
Reyan73397.11720.3	GO:0007142	ATP-dependent chromatin remodeling
Reyan73397.11720.3	GO:0080113	formaldehyde catabolic process
Reyan73397.11720.3	GO:0009408	maturation of LSU-rRNA from tricistronic rRNA transcript (SSU-rRNA, 5.8S rRNA, LSU-rRNA)
Reyan73397.11803.1	GO:0000272	mismatch repair
Reyan73397.11803.1	GO:0032784	cellulose biosynthetic process
Reyan73397.11803.1	GO:0006486	cellular amino acid metabolic process
Reyan73397.11882.1	GO:0044206	defense response
Reyan73397.11882.1	GO:0005983	ubiquinone biosynthetic process
Reyan73397.11882.1	GO:0006662	histone modification
Reyan73397.11882.1	GO:0080147	regulation of transcription, DNA-templated
Reyan73397.11882.1	GO:0007346	stomatal complex development
Reyan73397.11882.1	GO:0018160	regulation of asymmetric cell division
Reyan73397.11882.1	GO:0002949	DNA methylation
Reyan73397.11882.1	GO:0046653	embryo development ending in seed dormancy
Reyan73397.11882.1	GO:0019318	lipid metabolic process
Reyan73397.11882.1	GO:0110102	transcription, DNA-templated
Reyan73397.11882.1	GO:0032886	developmental process
Reyan73397.11882.1	GO:0017006	regulation of photoperiodism, flowering
Reyan73397.11882.1	GO:0010183	transcription elongation from RNA polymerase II promoter
Reyan73397.11882.1	GO:0006338	lipid storage
Reyan73397.11882.1	GO:0070682	rRNA base methylation
Reyan73397.11882.1	GO:0046168	response to water
Reyan73397.11882.1	GO:0006006	defense response to bacterium
Reyan73397.11882.1	GO:0016567	defense response to fungus
Reyan73397.11882.1	GO:0007186	endosperm development
Reyan73397.11882.1	GO:0042274	protein retention in ER lumen
Reyan73397.11882.1	GO:0006464	glycerol metabolic process
Reyan73397.11916.3	GO:1901001	translation
Reyan73397.11916.3	GO:0080113	formaldehyde catabolic process
Reyan73397.11916.3	GO:0009408	maturation of LSU-rRNA from tricistronic rRNA transcript (SSU-rRNA, 5.8S rRNA, LSU-rRNA)
Reyan73397.11916.3	GO:0048193	iron-sulfur cluster assembly
Reyan73397.11916.4	GO:0045292	intracellular protein transport
Reyan73397.11916.4	GO:0006189	protein transport
Reyan73397.11916.4	GO:0071025	mRNA splicing, via spliceosome
Reyan73397.11916.4	GO:0009725	actin filament depolymerization
Reyan73397.11916.4	GO:0006654	protein targeting
Reyan73397.11916.4	GO:1902358	signal peptide processing
Reyan73397.11916.4	GO:0007010	phospholipid biosynthetic process
Reyan73397.11916.4	GO:0040008	chloroplast fission
Reyan73397.11920.31	GO:0006419	protein phosphorylation
Reyan73397.11920.31	GO:0032543	ion transport
Reyan73397.11920.31	GO:0000413	asymmetric cell division
Reyan73397.11920.31	GO:0009097	G protein-coupled receptor signaling pathway
Reyan73397.11968.2	GO:0006777	purine nucleotide biosynthetic process
Reyan73397.11968.2	GO:0006527	proteolysis involved in cellular protein catabolic process
Reyan73397.11968.2	GO:0016573	lipid transport
Reyan73397.11968.2	GO:0035434	Golgi vesicle transport
Reyan73397.11968.2	GO:0006422	phloem development
Reyan73397.11968.2	GO:0046417	proteasome-mediated ubiquitin-dependent protein catabolic process
Reyan73397.11968.2	GO:0006629	anion transmembrane transport
Reyan73397.11968.2	GO:0006207	oligosaccharide metabolic process
Reyan73397.11968.2	GO:0006435	replication fork processing
Reyan73397.11968.4	GO:0006529	protein K48-linked deubiquitination
Reyan73397.1197.1	GO:0006419	protein phosphorylation
Reyan73397.1197.1	GO:0005991	transmembrane transport
Reyan73397.11991.1	GO:0015996	protein folding
Reyan73397.11991.1	GO:0006788	male meiosis II
Reyan73397.11991.1	GO:0006542	microtubule-based movement
Reyan73397.11991.1	GO:0010265	dUMP biosynthetic process
Reyan73397.11991.1	GO:0006364	dUTP catabolic process
Reyan73397.11991.1	GO:0006487	response to auxin
Reyan73397.11991.1	GO:0006419	protein phosphorylation
Reyan73397.11991.1	GO:0000413	asymmetric cell division
Reyan73397.11991.1	GO:0016192	carbohydrate metabolic process
Reyan73397.11991.1	GO:0018216	microtubule-based process
Reyan73397.11991.1	GO:0098656	protein refolding
Reyan73397.11991.1	GO:0007205	cleavage involved in rRNA processing
Reyan73397.11991.1	GO:0006888	plant-type cell wall organization
Reyan73397.11991.1	GO:0007155	hexose metabolic process
Reyan73397.11991.1	GO:0051513	mitotic chromosome condensation
Reyan73397.12009.1	GO:0006376	Golgi organization
Reyan73397.12009.1	GO:0018160	regulation of asymmetric cell division
Reyan73397.12009.1	GO:0000162	protein insertion into mitochondrial inner membrane
Reyan73397.12009.1	GO:0016559	rescue of stalled ribosome
Reyan73397.12009.1	GO:0030001	copper ion transmembrane transport
Reyan73397.12009.1	GO:0007021	root hair cell development
Reyan73397.12009.1	GO:0006694	peroxisome fission
Reyan73397.12053.1	GO:0009097	G protein-coupled receptor signaling pathway
Reyan73397.12053.1	GO:0005983	ubiquinone biosynthetic process
Reyan73397.12053.1	GO:0032886	developmental process
Reyan73397.12053.1	GO:0006812	cell redox homeostasis
Reyan73397.12053.1	GO:0006422	phloem development
Reyan73397.12053.1	GO:0070897	rRNA metabolic process
Reyan73397.12053.1	GO:0006282	ncRNA processing
Reyan73397.12069.2	GO:0032784	cellulose biosynthetic process
Reyan73397.12069.2	GO:0006419	protein phosphorylation
Reyan73397.12069.2	GO:0010142	oxidation-reduction process
Reyan73397.12069.2	GO:0006379	response to oxidative stress
Reyan73397.12069.2	GO:0080147	regulation of transcription, DNA-templated
Reyan73397.12069.2	GO:0048312	glutathione metabolic process
Reyan73397.12069.2	GO:0051315	signal transduction
Reyan73397.12069.2	GO:0006106	plant-type cell wall organization or biogenesis
Reyan73397.12069.2	GO:0050832	endoplasmic reticulum calcium ion homeostasis
Reyan73397.12069.2	GO:1990052	recognition of pollen
Reyan73397.12069.2	GO:0015937	cytokinin metabolic process
Reyan73397.12085.1	GO:0017196	mitochondrial fission
Reyan73397.12085.1	GO:0018279	ubiquitin-dependent protein catabolic process
Reyan73397.12085.1	GO:0032264	glucose metabolic process
Reyan73397.12085.1	GO:0007142	ATP-dependent chromatin remodeling
Reyan73397.12085.1	GO:0080113	formaldehyde catabolic process
Reyan73397.12085.1	GO:0009451	chlorophyll biosynthetic process
Reyan73397.12085.1	GO:0051014	protein K63-linked deubiquitination
Reyan73397.12085.1	GO:0032786	rRNA processing
Reyan73397.12085.1	GO:0006144	transcription by RNA polymerase II
Reyan73397.12085.1	GO:0042176	cysteinyl-tRNA aminoacylation
Reyan73397.12085.1	GO:0030244	lipid glycosylation
Reyan73397.12168.1	GO:1901001	translation
Reyan73397.12168.1	GO:0006228	gene silencing by RNA
Reyan73397.12168.1	GO:0007142	ATP-dependent chromatin remodeling
Reyan73397.12168.1	GO:0080113	formaldehyde catabolic process
Reyan73397.12168.1	GO:0009408	maturation of LSU-rRNA from tricistronic rRNA transcript (SSU-rRNA, 5.8S rRNA, LSU-rRNA)
Reyan73397.12168.2	GO:1901001	translation
Reyan73397.12168.2	GO:0006401	glycine biosynthetic process from serine
Reyan73397.12168.2	GO:0002943	tetrahydrofolate interconversion
Reyan73397.12168.2	GO:0009785	ATP synthesis coupled proton transport
Reyan73397.12168.2	GO:0007142	ATP-dependent chromatin remodeling
Reyan73397.12168.2	GO:0000184	chromatin remodeling
Reyan73397.12168.2	GO:0006556	nucleocytoplasmic transport
Reyan73397.12168.2	GO:0051091	purine nucleobase metabolic process
Reyan73397.12168.2	GO:0048193	iron-sulfur cluster assembly
Reyan73397.12168.2	GO:0010998	retrograde vesicle-mediated transport, Golgi to endoplasmic reticulum
Reyan73397.12168.2	GO:0031929	mRNA 3'-end processing
Reyan73397.12168.2	GO:0006471	DNA catabolic process
Reyan73397.12168.2	GO:0042023	positive regulation of ubiquitin protein ligase activity
Reyan73397.12168.2	GO:0006865	tRNA wobble uridine modification
Reyan73397.12168.2	GO:0034765	tryptophan metabolic process
Reyan73397.12168.2	GO:0034508	regulation of gene expression
Reyan73397.12168.2	GO:0006481	SNARE complex disassembly
Reyan73397.12168.2	GO:0006850	phytochelatin biosynthetic process
Reyan73397.12168.2	GO:0045116	response to metal ion
Reyan73397.12168.3	GO:0000413	asymmetric cell division
Reyan73397.12168.3	GO:0006556	nucleocytoplasmic transport
Reyan73397.12168.3	GO:0006094	potassium ion transmembrane transport
Reyan73397.12168.3	GO:0018216	microtubule-based process
Reyan73397.12168.3	GO:0006099	protein import into nucleus
Reyan73397.12168.3	GO:0006821	mRNA cis splicing, via spliceosome
Reyan73397.12168.3	GO:0017009	spindle assembly
Reyan73397.12168.3	GO:0006865	tRNA wobble uridine modification
Reyan73397.12168.3	GO:0007064	amino acid transmembrane transport
Reyan73397.12168.3	GO:0044237	phospholipid metabolic process
Reyan73397.12168.3	GO:0016998	regulation of mitotic cell cycle
Reyan73397.12168.4	GO:1901001	translation
Reyan73397.12168.4	GO:0006228	gene silencing by RNA
Reyan73397.12168.4	GO:0007005	proton export across plasma membrane
Reyan73397.12168.4	GO:0016575	glutamate biosynthetic process
Reyan73397.12168.4	GO:0010224	photosynthesis, light harvesting
Reyan73397.12168.4	GO:0032264	glucose metabolic process
Reyan73397.12168.4	GO:0007142	ATP-dependent chromatin remodeling
Reyan73397.12168.4	GO:0080113	formaldehyde catabolic process
Reyan73397.12168.4	GO:0009408	maturation of LSU-rRNA from tricistronic rRNA transcript (SSU-rRNA, 5.8S rRNA, LSU-rRNA)
Reyan73397.12168.4	GO:0031119	regulation of transcription by RNA polymerase II
Reyan73397.12168.4	GO:0045292	intracellular protein transport
Reyan73397.12168.4	GO:0006417	proteasome assembly
Reyan73397.12168.4	GO:0005982	vesicle-mediated transport
Reyan73397.12168.4	GO:0048193	iron-sulfur cluster assembly
Reyan73397.12168.4	GO:0032147	base-excision repair
Reyan73397.12168.4	GO:0000244	nucleotide-excision repair
Reyan73397.12168.4	GO:0046417	proteasome-mediated ubiquitin-dependent protein catabolic process
Reyan73397.12168.4	GO:0006511	cellulose catabolic process
Reyan73397.12168.5	GO:1901001	translation
Reyan73397.12168.5	GO:0080113	formaldehyde catabolic process
Reyan73397.12168.5	GO:0009408	maturation of LSU-rRNA from tricistronic rRNA transcript (SSU-rRNA, 5.8S rRNA, LSU-rRNA)
Reyan73397.12173.3	GO:1901001	translation
Reyan73397.12173.3	GO:0032264	glucose metabolic process
Reyan73397.12173.3	GO:0007142	ATP-dependent chromatin remodeling
Reyan73397.12173.3	GO:0080113	formaldehyde catabolic process
Reyan73397.12173.3	GO:0009408	maturation of LSU-rRNA from tricistronic rRNA transcript (SSU-rRNA, 5.8S rRNA, LSU-rRNA)
Reyan73397.12173.3	GO:0048193	iron-sulfur cluster assembly
Reyan73397.12173.3	GO:0046470	putrescine biosynthetic process
Reyan73397.12179.1	GO:0009785	ATP synthesis coupled proton transport
Reyan73397.12179.1	GO:0032264	glucose metabolic process
Reyan73397.12179.1	GO:0006094	potassium ion transmembrane transport
Reyan73397.12179.1	GO:0042255	tRNA 5'-leader removal
Reyan73397.12179.1	GO:0006370	negative regulation of transcription by RNA polymerase III
Reyan73397.12179.1	GO:0017004	ribosome biogenesis
Reyan73397.12179.1	GO:0006429	protein catabolic process
Reyan73397.12179.1	GO:0019684	cellular protein modification process
Reyan73397.12179.1	GO:2001006	phosphate-containing compound metabolic process
Reyan73397.12179.1	GO:0045168	lipid A biosynthetic process
Reyan73397.12179.1	GO:0071586	protein lipoylation
Reyan73397.12289.2	GO:1901001	translation
Reyan73397.12289.2	GO:0032264	glucose metabolic process
Reyan73397.12289.2	GO:0007142	ATP-dependent chromatin remodeling
Reyan73397.12289.2	GO:0080113	formaldehyde catabolic process
Reyan73397.12289.2	GO:0009408	maturation of LSU-rRNA from tricistronic rRNA transcript (SSU-rRNA, 5.8S rRNA, LSU-rRNA)
Reyan73397.12289.2	GO:0048193	iron-sulfur cluster assembly
Reyan73397.12308.1	GO:0044249	IMP biosynthetic process
Reyan73397.12308.1	GO:0007623	purine ribonucleotide biosynthetic process
Reyan73397.12308.1	GO:0006816	cytochrome complex assembly
Reyan73397.12308.1	GO:0000469	tRNA processing
Reyan73397.12308.1	GO:0009958	RNA processing
Reyan73397.12308.1	GO:0140021	phosphorelay signal transduction system
Reyan73397.12308.1	GO:0009168	glucose catabolic process
Reyan73397.12308.1	GO:0019432	spliceosomal snRNP assembly
Reyan73397.12308.1	GO:0006165	GDP-mannose biosynthetic process
Reyan73397.12308.1	GO:0018342	protein methylation
Reyan73397.12308.1	GO:0016255	photosynthetic electron transport in photosystem I
Reyan73397.12308.1	GO:0009058	cell adhesion
Reyan73397.12308.1	GO:0035196	transcription preinitiation complex assembly
Reyan73397.12308.1	GO:1903730	transcription-coupled nucleotide-excision repair
Reyan73397.12334.1	GO:0044249	IMP biosynthetic process
Reyan73397.12334.1	GO:0007623	purine ribonucleotide biosynthetic process
Reyan73397.12334.1	GO:0006816	cytochrome complex assembly
Reyan73397.12334.1	GO:0006419	protein phosphorylation
Reyan73397.12334.1	GO:0007030	phosphatidylinositol metabolic process
Reyan73397.12334.1	GO:0010241	cysteine biosynthetic process from serine
Reyan73397.12334.1	GO:0032515	transcription by RNA polymerase III
Reyan73397.12334.1	GO:0000724	methylation
Reyan73397.12334.1	GO:0009958	RNA processing
Reyan73397.12334.1	GO:0019264	dephosphorylation of RNA polymerase II C-terminal domain
Reyan73397.12334.1	GO:0019432	spliceosomal snRNP assembly
Reyan73397.12334.1	GO:0015780	retrograde transport, endosome to Golgi
Reyan73397.12334.1	GO:0006165	GDP-mannose biosynthetic process
Reyan73397.12334.1	GO:0018342	protein methylation
Reyan73397.12334.1	GO:0035196	transcription preinitiation complex assembly
Reyan73397.12334.1	GO:1903730	transcription-coupled nucleotide-excision repair
Reyan73397.12334.1	GO:0001510	lipid catabolic process
Reyan73397.12352.1	GO:1901001	translation
Reyan73397.12352.1	GO:0006419	protein phosphorylation
Reyan73397.12352.1	GO:0006654	protein targeting
Reyan73397.12356.1	GO:0006419	protein phosphorylation
Reyan73397.12356.1	GO:0000413	asymmetric cell division
Reyan73397.12356.1	GO:0006914	barbed-end actin filament capping
Reyan73397.12356.1	GO:0022904	nuclear-transcribed mRNA catabolic process
Reyan73397.12356.1	GO:0071025	mRNA splicing, via spliceosome
Reyan73397.12356.1	GO:0006654	protein targeting
Reyan73397.1238.1	GO:0018279	ubiquitin-dependent protein catabolic process
Reyan73397.1238.1	GO:0045292	intracellular protein transport
Reyan73397.1238.1	GO:0006436	endoplasmic reticulum to Golgi vesicle-mediated transport
Reyan73397.1238.1	GO:0005982	vesicle-mediated transport
Reyan73397.1238.1	GO:2000028	mRNA methylation
Reyan73397.1238.1	GO:0051016	regulation of alternative mRNA splicing, via spliceosome
Reyan73397.1238.1	GO:0006421	protein deubiquitination
Reyan73397.1238.1	GO:0032786	rRNA processing
Reyan73397.1238.1	GO:0005978	histidine biosynthetic process
Reyan73397.1238.1	GO:0019243	regulation of dephosphorylation
Reyan73397.12405.5	GO:0015996	protein folding
Reyan73397.12405.5	GO:1901001	translation
Reyan73397.12405.5	GO:0048564	mitochondrial ADP transmembrane transport
Reyan73397.12405.5	GO:0008380	mitochondrial ATP transmembrane transport
Reyan73397.12405.5	GO:0009088	positive regulation of translational elongation
Reyan73397.12405.5	GO:0009089	positive regulation of translational termination
Reyan73397.12405.5	GO:0098656	protein refolding
Reyan73397.12405.5	GO:0005982	vesicle-mediated transport
Reyan73397.12405.5	GO:0099402	response to heat
Reyan73397.12405.5	GO:0006839	regulation of DNA methylation
Reyan73397.12410.5	GO:0015996	protein folding
Reyan73397.12410.5	GO:0006788	male meiosis II
Reyan73397.12410.5	GO:0006542	microtubule-based movement
Reyan73397.12410.5	GO:0006260	DNA duplex unwinding
Reyan73397.12410.5	GO:0009658	DNA replication initiation
Reyan73397.12410.5	GO:0010265	dUMP biosynthetic process
Reyan73397.12410.5	GO:0006364	dUTP catabolic process
Reyan73397.12410.5	GO:0009231	meiotic cell cycle
Reyan73397.12410.5	GO:0007188	steroid biosynthetic process
Reyan73397.12410.5	GO:0006379	response to oxidative stress
Reyan73397.12410.5	GO:0016126	cell wall modification
Reyan73397.12410.5	GO:0006672	cell wall biogenesis
Reyan73397.12410.5	GO:0016192	carbohydrate metabolic process
Reyan73397.12410.5	GO:0045492	proteolysis
Reyan73397.12410.5	GO:0018216	microtubule-based process
Reyan73397.12410.5	GO:0010447	fatty acid metabolic process
Reyan73397.12410.5	GO:0009073	cortical microtubule organization
Reyan73397.12410.5	GO:0009165	hydrogen peroxide catabolic process
Reyan73397.12410.5	GO:0006437	DNA metabolic process
Reyan73397.12410.5	GO:0046855	microtubule cytoskeleton organization
Reyan73397.12410.5	GO:0042276	nucleosome assembly
Reyan73397.12410.5	GO:0009862	negative regulation of transcription, DNA-templated
Reyan73397.12410.5	GO:0006888	plant-type cell wall organization
Reyan73397.12410.5	GO:0032875	nucleotide-sugar transmembrane transport
Reyan73397.12410.5	GO:0009910	sucrose metabolic process
Reyan73397.12410.5	GO:0006183	GDP-mannose metabolic process
Reyan73397.12410.5	GO:0006072	positive regulation of stomatal complex development
Reyan73397.12446.1	GO:0010241	cysteine biosynthetic process from serine
Reyan73397.12448.3	GO:1901001	translation
Reyan73397.12448.3	GO:0006228	gene silencing by RNA
Reyan73397.12448.3	GO:0016575	glutamate biosynthetic process
Reyan73397.12448.3	GO:0010224	photosynthesis, light harvesting
Reyan73397.12448.3	GO:0007142	ATP-dependent chromatin remodeling
Reyan73397.12448.3	GO:0080113	formaldehyde catabolic process
Reyan73397.12448.3	GO:0009408	maturation of LSU-rRNA from tricistronic rRNA transcript (SSU-rRNA, 5.8S rRNA, LSU-rRNA)
Reyan73397.12448.3	GO:0031119	regulation of transcription by RNA polymerase II
Reyan73397.12448.3	GO:0048193	iron-sulfur cluster assembly
Reyan73397.12494.1	GO:0007096	mitochondrial translation
Reyan73397.12494.1	GO:0006370	negative regulation of transcription by RNA polymerase III
Reyan73397.12494.1	GO:0017004	ribosome biogenesis
Reyan73397.12494.1	GO:0019427	cell volume homeostasis
Reyan73397.12494.1	GO:0006388	proton-transporting ATP synthase complex assembly
Reyan73397.12494.1	GO:0022900	clathrin-dependent endocytosis
Reyan73397.12497.1	GO:0006144	transcription by RNA polymerase II
Reyan73397.12497.1	GO:0009765	nucleobase-containing compound metabolic process
Reyan73397.12529.3	GO:1901001	translation
Reyan73397.12529.3	GO:0010224	photosynthesis, light harvesting
Reyan73397.12529.3	GO:0045132	intracellular cholesterol transport
Reyan73397.12529.3	GO:0060236	base-excision repair, AP site formation
Reyan73397.12529.3	GO:0080113	formaldehyde catabolic process
Reyan73397.12529.3	GO:0009408	maturation of LSU-rRNA from tricistronic rRNA transcript (SSU-rRNA, 5.8S rRNA, LSU-rRNA)
Reyan73397.12529.3	GO:0031119	regulation of transcription by RNA polymerase II
Reyan73397.12529.3	GO:0006221	[2Fe-2S] cluster assembly
Reyan73397.12529.3	GO:0005982	vesicle-mediated transport
Reyan73397.12529.3	GO:0009960	folic acid-containing compound metabolic process
Reyan73397.12529.3	GO:0046470	putrescine biosynthetic process
Reyan73397.12529.3	GO:0030433	citrate metabolic process
Reyan73397.12529.3	GO:0006450	negative regulation of MAP kinase activity
Reyan73397.12529.3	GO:0006081	protein-phycocyanobilin linkage
Reyan73397.12529.3	GO:0006661	regulation of mRNA stability
Reyan73397.12529.3	GO:0009263	negative regulation of mRNA polyadenylation
Reyan73397.12560.1	GO:1901001	translation
Reyan73397.12560.1	GO:0006228	gene silencing by RNA
Reyan73397.12560.1	GO:0016575	glutamate biosynthetic process
Reyan73397.12560.1	GO:0080113	formaldehyde catabolic process
Reyan73397.12560.1	GO:0009408	maturation of LSU-rRNA from tricistronic rRNA transcript (SSU-rRNA, 5.8S rRNA, LSU-rRNA)
Reyan73397.12560.1	GO:0046470	putrescine biosynthetic process
Reyan73397.12574.3	GO:0051211	phosphate ion transport
Reyan73397.12620.4	GO:0032434	positive regulation of transcription by RNA polymerase II
Reyan73397.12620.4	GO:0000272	mismatch repair
Reyan73397.12620.4	GO:0007131	heme transport
Reyan73397.12620.4	GO:0005983	ubiquinone biosynthetic process
Reyan73397.12620.4	GO:0007346	stomatal complex development
Reyan73397.12620.4	GO:0010447	fatty acid metabolic process
Reyan73397.12620.4	GO:0110102	transcription, DNA-templated
Reyan73397.12620.4	GO:0032886	developmental process
Reyan73397.12637.1	GO:0006427	RNA catabolic process
Reyan73397.12637.1	GO:0032434	positive regulation of transcription by RNA polymerase II
Reyan73397.12637.1	GO:0007020	histone lysine methylation
Reyan73397.12637.1	GO:0006750	mRNA cleavage
Reyan73397.12637.1	GO:0006486	cellular amino acid metabolic process
Reyan73397.12637.1	GO:0006376	Golgi organization
Reyan73397.12637.1	GO:0080147	regulation of transcription, DNA-templated
Reyan73397.1266.4	GO:0005983	ubiquinone biosynthetic process
Reyan73397.1266.4	GO:0080147	regulation of transcription, DNA-templated
Reyan73397.1266.4	GO:0007346	stomatal complex development
Reyan73397.1266.4	GO:0046653	embryo development ending in seed dormancy
Reyan73397.1266.4	GO:0019318	lipid metabolic process
Reyan73397.1266.4	GO:0110102	transcription, DNA-templated
Reyan73397.1266.4	GO:0032886	developmental process
Reyan73397.1266.4	GO:0046168	response to water
Reyan73397.12676.1	GO:0032981	ribosomal large subunit assembly
Reyan73397.12676.1	GO:0043039	gluconeogenesis
Reyan73397.12676.1	GO:0010115	xyloglucan metabolic process
Reyan73397.12676.1	GO:0006486	cellular amino acid metabolic process
Reyan73397.12676.1	GO:0051013	L-phenylalanine biosynthetic process
Reyan73397.12676.1	GO:0017004	ribosome biogenesis
Reyan73397.12676.1	GO:0017006	regulation of photoperiodism, flowering
Reyan73397.12676.1	GO:0000278	translational initiation
Reyan73397.12676.1	GO:0010452	snRNA processing
Reyan73397.12676.1	GO:0006165	GDP-mannose biosynthetic process
Reyan73397.12676.1	GO:0031145	systemic acquired resistance, salicylic acid mediated signaling pathway
Reyan73397.12676.1	GO:0061635	regulation of jasmonic acid mediated signaling pathway
Reyan73397.12676.1	GO:0043085	regulation of salicylic acid mediated signaling pathway
Reyan73397.12676.1	GO:0009226	transcription initiation from RNA polymerase II promoter
Reyan73397.12676.1	GO:0007031	nuclear-transcribed mRNA catabolic process, nonsense-mediated decay
Reyan73397.12677.1	GO:0032981	ribosomal large subunit assembly
Reyan73397.12677.1	GO:0006487	response to auxin
Reyan73397.12677.1	GO:0045492	proteolysis
Reyan73397.12677.1	GO:0007015	blue light signaling pathway
Reyan73397.12677.1	GO:0009725	actin filament depolymerization
Reyan73397.12677.1	GO:0019354	gravitropism
Reyan73397.12677.1	GO:0045927	glycerolipid biosynthetic process
Reyan73397.12677.1	GO:0034968	inositol phosphate dephosphorylation
Reyan73397.12677.1	GO:0006177	phosphatidylinositol phosphorylation
Reyan73397.12677.1	GO:0006897	regulation of auxin polar transport
Reyan73397.12677.1	GO:0002098	cellular manganese ion homeostasis
Reyan73397.12677.1	GO:0006370	negative regulation of transcription by RNA polymerase III
Reyan73397.12677.1	GO:0072423	carbon utilization
Reyan73397.12677.1	GO:0048312	glutathione metabolic process
Reyan73397.12677.1	GO:0000278	translational initiation
Reyan73397.12677.1	GO:0009626	regulation of cyclin-dependent protein serine/threonine kinase activity
Reyan73397.12677.1	GO:0072321	zinc ion transmembrane transport
Reyan73397.12677.1	GO:0006308	response to desiccation
Reyan73397.12677.1	GO:0050821	respiratory electron transport chain
Reyan73397.12677.1	GO:0001678	cytidine to uridine editing
Reyan73397.12724.1	GO:1901001	translation
Reyan73397.12724.1	GO:0016575	glutamate biosynthetic process
Reyan73397.12724.1	GO:0016104	ceramide catabolic process
Reyan73397.12724.1	GO:0010224	photosynthesis, light harvesting
Reyan73397.12724.1	GO:0007142	ATP-dependent chromatin remodeling
Reyan73397.12724.1	GO:0080113	formaldehyde catabolic process
Reyan73397.12724.1	GO:0009408	maturation of LSU-rRNA from tricistronic rRNA transcript (SSU-rRNA, 5.8S rRNA, LSU-rRNA)
Reyan73397.12724.1	GO:0000244	nucleotide-excision repair
Reyan73397.12724.1	GO:0046417	proteasome-mediated ubiquitin-dependent protein catabolic process
Reyan73397.12724.3	GO:0015671	spermine biosynthetic process
Reyan73397.12724.3	GO:0006659	spermidine biosynthetic process
Reyan73397.12724.3	GO:0006826	pentose-phosphate shunt
Reyan73397.12724.3	GO:0006629	anion transmembrane transport
Reyan73397.12724.3	GO:0010264	RNA splicing
Reyan73397.12737.1	GO:0044249	IMP biosynthetic process
Reyan73397.12737.1	GO:0007623	purine ribonucleotide biosynthetic process
Reyan73397.12737.1	GO:0007062	intra-Golgi vesicle-mediated transport
Reyan73397.12737.1	GO:0006816	cytochrome complex assembly
Reyan73397.12737.1	GO:0010241	cysteine biosynthetic process from serine
Reyan73397.12737.1	GO:0032515	transcription by RNA polymerase III
Reyan73397.12737.1	GO:0000724	methylation
Reyan73397.12737.1	GO:0009958	RNA processing
Reyan73397.12737.1	GO:0019264	dephosphorylation of RNA polymerase II C-terminal domain
Reyan73397.12737.1	GO:0019432	spliceosomal snRNP assembly
Reyan73397.12737.1	GO:0006165	GDP-mannose biosynthetic process
Reyan73397.12737.1	GO:0018342	protein methylation
Reyan73397.12737.1	GO:0035196	transcription preinitiation complex assembly
Reyan73397.12737.1	GO:1903730	transcription-coupled nucleotide-excision repair
Reyan73397.12737.1	GO:0001510	lipid catabolic process
Reyan73397.12760.12	GO:0010224	photosynthesis, light harvesting
Reyan73397.12760.12	GO:0072423	carbon utilization
Reyan73397.12760.12	GO:0009082	metal ion transport
Reyan73397.12760.12	GO:1902600	7-methylguanosine mRNA capping
Reyan73397.12760.12	GO:0000902	protein dephosphorylation
Reyan73397.12760.14	GO:1901001	translation
Reyan73397.12760.14	GO:0006419	protein phosphorylation
Reyan73397.12760.14	GO:0005991	transmembrane transport
Reyan73397.12760.14	GO:0000413	asymmetric cell division
Reyan73397.12760.14	GO:0010224	photosynthesis, light harvesting
Reyan73397.12760.14	GO:0006122	photosynthesis
Reyan73397.12760.14	GO:0006094	potassium ion transmembrane transport
Reyan73397.12760.14	GO:0070536	response to nitrate
Reyan73397.12760.14	GO:0006368	nitrate transport
Reyan73397.12760.14	GO:0009451	chlorophyll biosynthetic process
Reyan73397.12760.14	GO:0071897	inositol biosynthetic process
Reyan73397.12760.6	GO:0009785	ATP synthesis coupled proton transport
Reyan73397.12760.6	GO:0016104	ceramide catabolic process
Reyan73397.12760.6	GO:0032264	glucose metabolic process
Reyan73397.12760.6	GO:0006094	potassium ion transmembrane transport
Reyan73397.12760.6	GO:0042255	tRNA 5'-leader removal
Reyan73397.12760.6	GO:0006370	negative regulation of transcription by RNA polymerase III
Reyan73397.12760.6	GO:0017004	ribosome biogenesis
Reyan73397.12760.6	GO:0007010	phospholipid biosynthetic process
Reyan73397.12760.6	GO:0006384	carboxylic acid metabolic process
Reyan73397.12760.6	GO:0042023	positive regulation of ubiquitin protein ligase activity
Reyan73397.12760.6	GO:0006481	SNARE complex disassembly
Reyan73397.12760.6	GO:2001006	phosphate-containing compound metabolic process
Reyan73397.12760.6	GO:0045168	lipid A biosynthetic process
Reyan73397.12783.1	GO:1901001	translation
Reyan73397.12783.1	GO:0006427	RNA catabolic process
Reyan73397.12783.1	GO:0048564	mitochondrial ADP transmembrane transport
Reyan73397.12783.1	GO:0008380	mitochondrial ATP transmembrane transport
Reyan73397.12783.1	GO:0008643	malate metabolic process
Reyan73397.12783.1	GO:0009311	negative regulation of phosphoprotein phosphatase activity
Reyan73397.12783.1	GO:0000381	chaperone-mediated protein transport
Reyan73397.12783.1	GO:0018216	microtubule-based process
Reyan73397.12783.1	GO:0006090	clathrin coat assembly
Reyan73397.12812.1	GO:1901001	translation
Reyan73397.12812.1	GO:0006099	protein import into nucleus
Reyan73397.12812.1	GO:0006821	mRNA cis splicing, via spliceosome
Reyan73397.12812.1	GO:0006865	tRNA wobble uridine modification
Reyan73397.12812.1	GO:0009630	anaphase-promoting complex-dependent catabolic process
Reyan73397.12843.2	GO:0005991	transmembrane transport
Reyan73397.12843.2	GO:0010224	photosynthesis, light harvesting
Reyan73397.12843.2	GO:0006122	photosynthesis
Reyan73397.12843.2	GO:0006094	potassium ion transmembrane transport
Reyan73397.12843.2	GO:0070536	response to nitrate
Reyan73397.12843.2	GO:0006368	nitrate transport
Reyan73397.12843.2	GO:0009451	chlorophyll biosynthetic process
Reyan73397.12843.2	GO:0006491	terpenoid biosynthetic process
Reyan73397.12843.2	GO:2001006	phosphate-containing compound metabolic process
Reyan73397.12843.2	GO:0071705	phototropism
Reyan73397.12843.2	GO:0051301	photosystem II stabilization
Reyan73397.12843.2	GO:0006741	proline catabolic process
Reyan73397.12843.2	GO:0010087	trichome branching
Reyan73397.12847.1	GO:0006468	activation of protein kinase activity
Reyan73397.12847.1	GO:0016571	regulation of mitotic spindle organization
Reyan73397.12847.1	GO:0000272	mismatch repair
Reyan73397.12847.1	GO:0008610	NAD biosynthetic process
Reyan73397.12847.1	GO:0006561	S-adenosylmethionine biosynthetic process
Reyan73397.12847.1	GO:2000022	negative regulation of translation
Reyan73397.12847.1	GO:0006164	nitrogen compound metabolic process
Reyan73397.12847.1	GO:0034755	positive regulation of growth
Reyan73397.12847.1	GO:0048312	glutathione metabolic process
Reyan73397.12847.1	GO:0045036	small GTPase mediated signal transduction
Reyan73397.12847.1	GO:0030042	multicellular organism development
Reyan73397.12847.1	GO:0000278	translational initiation
Reyan73397.12847.1	GO:0009786	pseudouridine synthesis
Reyan73397.12847.1	GO:0006233	RNA modification
Reyan73397.12869.1	GO:0000413	asymmetric cell division
Reyan73397.129.1	GO:0015996	protein folding
Reyan73397.129.1	GO:0006788	male meiosis II
Reyan73397.129.1	GO:0006468	activation of protein kinase activity
Reyan73397.129.1	GO:0016571	regulation of mitotic spindle organization
Reyan73397.129.1	GO:0006542	microtubule-based movement
Reyan73397.129.1	GO:0000045	auxin-activated signaling pathway
Reyan73397.129.1	GO:0006260	DNA duplex unwinding
Reyan73397.129.1	GO:0006120	DNA replication
Reyan73397.129.1	GO:0009658	DNA replication initiation
Reyan73397.129.1	GO:0034196	reciprocal meiotic recombination
Reyan73397.129.1	GO:0045905	mitotic spindle assembly checkpoint
Reyan73397.129.1	GO:0010265	dUMP biosynthetic process
Reyan73397.129.1	GO:0006364	dUTP catabolic process
Reyan73397.129.1	GO:0009415	meiotic sister chromatid cohesion
Reyan73397.129.1	GO:0009231	meiotic cell cycle
Reyan73397.129.1	GO:0006430	threonyl-tRNA aminoacylation
Reyan73397.12901.1	GO:0042256	heme oxidation
Reyan73397.12901.1	GO:0009073	cortical microtubule organization
Reyan73397.12901.1	GO:0045893	dephosphorylation
Reyan73397.12901.1	GO:0018298	regulation of phosphoprotein phosphatase activity
Reyan73397.12901.1	GO:0051252	tRNA methylation
Reyan73397.12901.1	GO:0046514	response to abscisic acid
Reyan73397.12901.1	GO:0009113	chromatin silencing
Reyan73397.12957.2	GO:0006419	protein phosphorylation
Reyan73397.12957.2	GO:0000413	asymmetric cell division
Reyan73397.12986.1	GO:1901001	translation
Reyan73397.12986.1	GO:0006228	gene silencing by RNA
Reyan73397.12986.1	GO:0032264	glucose metabolic process
Reyan73397.12986.1	GO:0007142	ATP-dependent chromatin remodeling
Reyan73397.12986.1	GO:0080113	formaldehyde catabolic process
Reyan73397.12986.1	GO:0009408	maturation of LSU-rRNA from tricistronic rRNA transcript (SSU-rRNA, 5.8S rRNA, LSU-rRNA)
Reyan73397.12986.1	GO:0048193	iron-sulfur cluster assembly
Reyan73397.13003.1	GO:0044249	IMP biosynthetic process
Reyan73397.13003.1	GO:0007623	purine ribonucleotide biosynthetic process
Reyan73397.13003.1	GO:0006816	cytochrome complex assembly
Reyan73397.13003.1	GO:0000469	tRNA processing
Reyan73397.13003.1	GO:0009958	RNA processing
Reyan73397.13003.1	GO:0140021	phosphorelay signal transduction system
Reyan73397.13003.1	GO:0009168	glucose catabolic process
Reyan73397.13003.1	GO:0019432	spliceosomal snRNP assembly
Reyan73397.13003.1	GO:0006165	GDP-mannose biosynthetic process
Reyan73397.13003.1	GO:0018342	protein methylation
Reyan73397.13003.1	GO:0016255	photosynthetic electron transport in photosystem I
Reyan73397.13003.1	GO:0009058	cell adhesion
Reyan73397.13003.1	GO:0035196	transcription preinitiation complex assembly
Reyan73397.13003.1	GO:1903730	transcription-coupled nucleotide-excision repair
Reyan73397.13006.2	GO:1901001	translation
Reyan73397.13006.2	GO:0009785	ATP synthesis coupled proton transport
Reyan73397.13006.2	GO:0045492	proteolysis
Reyan73397.13006.2	GO:0071897	inositol biosynthetic process
Reyan73397.13006.2	GO:0000278	translational initiation
Reyan73397.13006.2	GO:0030001	copper ion transmembrane transport
Reyan73397.13006.2	GO:0007010	phospholipid biosynthetic process
Reyan73397.13006.2	GO:0017038	potassium ion transport
Reyan73397.13006.2	GO:0034508	regulation of gene expression
Reyan73397.13077.1	GO:1901001	translation
Reyan73397.13077.1	GO:0006228	gene silencing by RNA
Reyan73397.13077.1	GO:0010224	photosynthesis, light harvesting
Reyan73397.13077.1	GO:0032264	glucose metabolic process
Reyan73397.13077.1	GO:0007142	ATP-dependent chromatin remodeling
Reyan73397.13077.1	GO:0080113	formaldehyde catabolic process
Reyan73397.13077.1	GO:0009408	maturation of LSU-rRNA from tricistronic rRNA transcript (SSU-rRNA, 5.8S rRNA, LSU-rRNA)
Reyan73397.13077.1	GO:0048193	iron-sulfur cluster assembly
Reyan73397.13077.1	GO:0006694	peroxisome fission
Reyan73397.13091.8	GO:0006419	protein phosphorylation
Reyan73397.13091.8	GO:0005991	transmembrane transport
Reyan73397.13091.8	GO:0008654	proton transmembrane transport
Reyan73397.13091.8	GO:0000413	asymmetric cell division
Reyan73397.13091.8	GO:0022904	nuclear-transcribed mRNA catabolic process
Reyan73397.13091.8	GO:0071025	mRNA splicing, via spliceosome
Reyan73397.13091.8	GO:0006654	protein targeting
Reyan73397.13091.8	GO:0099402	response to heat
Reyan73397.13105.1	GO:0006419	protein phosphorylation
Reyan73397.13105.1	GO:0005991	transmembrane transport
Reyan73397.13105.1	GO:0051211	phosphate ion transport
Reyan73397.13105.1	GO:0009908	L-phenylalanine catabolic process
Reyan73397.13158.1	GO:0006419	protein phosphorylation
Reyan73397.13158.1	GO:0022904	nuclear-transcribed mRNA catabolic process
Reyan73397.13158.1	GO:0009725	actin filament depolymerization
Reyan73397.13158.1	GO:0051211	phosphate ion transport
Reyan73397.13158.1	GO:0045900	protein N-linked glycosylation
Reyan73397.13179.1	GO:0005991	transmembrane transport
Reyan73397.1318.1	GO:1901001	translation
Reyan73397.1318.1	GO:0006419	protein phosphorylation
Reyan73397.1318.1	GO:0005991	transmembrane transport
Reyan73397.1318.1	GO:0032543	ion transport
Reyan73397.1318.1	GO:0006379	response to oxidative stress
Reyan73397.1318.1	GO:0009742	cellular glucan metabolic process
Reyan73397.1318.1	GO:0010115	xyloglucan metabolic process
Reyan73397.1318.1	GO:0006672	cell wall biogenesis
Reyan73397.1318.1	GO:0000413	asymmetric cell division
Reyan73397.1318.1	GO:0010224	photosynthesis, light harvesting
Reyan73397.1318.1	GO:0016192	carbohydrate metabolic process
Reyan73397.1318.1	GO:0045492	proteolysis
Reyan73397.1318.1	GO:0009908	L-phenylalanine catabolic process
Reyan73397.1318.1	GO:0009451	chlorophyll biosynthetic process
Reyan73397.1318.1	GO:0006241	(1->3)-beta-D-glucan biosynthetic process
Reyan73397.13223.1	GO:0006419	protein phosphorylation
Reyan73397.13223.1	GO:0005991	transmembrane transport
Reyan73397.13223.1	GO:0051211	phosphate ion transport
Reyan73397.13257.1	GO:1901001	translation
Reyan73397.13257.1	GO:0007142	ATP-dependent chromatin remodeling
Reyan73397.13257.1	GO:0080113	formaldehyde catabolic process
Reyan73397.13257.1	GO:0009408	maturation of LSU-rRNA from tricistronic rRNA transcript (SSU-rRNA, 5.8S rRNA, LSU-rRNA)
Reyan73397.13257.1	GO:0051014	protein K63-linked deubiquitination
Reyan73397.13302.5	GO:0006419	protein phosphorylation
Reyan73397.13302.5	GO:0005991	transmembrane transport
Reyan73397.13302.5	GO:0000413	asymmetric cell division
Reyan73397.13302.5	GO:0006914	barbed-end actin filament capping
Reyan73397.13302.5	GO:0051211	phosphate ion transport
Reyan73397.13302.5	GO:0040008	chloroplast fission
Reyan73397.13359.20	GO:1901001	translation
Reyan73397.13359.20	GO:0010088	glycerol-3-phosphate metabolic process
Reyan73397.13359.20	GO:0032543	ion transport
Reyan73397.13359.20	GO:0009088	positive regulation of translational elongation
Reyan73397.13359.20	GO:0009089	positive regulation of translational termination
Reyan73397.13359.20	GO:0009959	mitochondrial electron transport, NADH to ubiquinone
Reyan73397.13359.20	GO:0009725	actin filament depolymerization
Reyan73397.13359.20	GO:0045048	post-chaperonin tubulin folding pathway
Reyan73397.13359.20	GO:0043086	plant organ development
Reyan73397.13359.20	GO:0032780	tubulin complex assembly
Reyan73397.13359.20	GO:0051321	regulation of signal transduction
Reyan73397.13359.20	GO:0006527	proteolysis involved in cellular protein catabolic process
Reyan73397.13359.20	GO:0030148	mitochondrial electron transport, ubiquinol to cytochrome c
Reyan73397.13359.20	GO:0000731	protein maturation by [4Fe-4S] cluster transfer
Reyan73397.13359.20	GO:0009627	protein import into mitochondrial matrix
Reyan73397.13359.20	GO:0019288	nucleoside diphosphate phosphorylation
Reyan73397.13359.20	GO:0030833	GTP biosynthetic process
Reyan73397.13359.20	GO:0006306	UTP biosynthetic process
Reyan73397.13359.20	GO:0006869	glycerol-3-phosphate catabolic process
Reyan73397.13359.20	GO:0006422	phloem development
Reyan73397.13359.20	GO:0018344	phosphatidylserine biosynthetic process
Reyan73397.13359.20	GO:0006629	anion transmembrane transport
Reyan73397.13359.20	GO:0019752	GPI anchor biosynthetic process
Reyan73397.13402.11	GO:0032434	positive regulation of transcription by RNA polymerase II
Reyan73397.13402.11	GO:0010142	oxidation-reduction process
Reyan73397.13402.11	GO:0080147	regulation of transcription, DNA-templated
Reyan73397.13402.11	GO:0009165	hydrogen peroxide catabolic process
Reyan73397.13402.11	GO:0048312	glutathione metabolic process
Reyan73397.13402.11	GO:0046653	embryo development ending in seed dormancy
Reyan73397.13402.11	GO:0006006	defense response to bacterium
Reyan73397.13402.11	GO:0072321	zinc ion transmembrane transport
Reyan73397.13402.11	GO:0050832	endoplasmic reticulum calcium ion homeostasis
Reyan73397.13402.11	GO:0006913	N-glycan processing
Reyan73397.13402.6	GO:0032434	positive regulation of transcription by RNA polymerase II
Reyan73397.13402.6	GO:0010142	oxidation-reduction process
Reyan73397.13402.6	GO:0006750	mRNA cleavage
Reyan73397.13402.6	GO:0006486	cellular amino acid metabolic process
Reyan73397.13402.7	GO:0032434	positive regulation of transcription by RNA polymerase II
Reyan73397.13402.7	GO:0043086	plant organ development
Reyan73397.13402.7	GO:0006750	mRNA cleavage
Reyan73397.13402.7	GO:0042752	cell differentiation
Reyan73397.13402.7	GO:0048658	very long-chain fatty acid biosynthetic process
Reyan73397.13402.7	GO:0080147	regulation of transcription, DNA-templated
Reyan73397.13402.7	GO:0072321	zinc ion transmembrane transport
Reyan73397.13402.9	GO:0032434	positive regulation of transcription by RNA polymerase II
Reyan73397.13402.9	GO:0000272	mismatch repair
Reyan73397.13402.9	GO:0006419	protein phosphorylation
Reyan73397.13402.9	GO:0010142	oxidation-reduction process
Reyan73397.13402.9	GO:0010241	cysteine biosynthetic process from serine
Reyan73397.13402.9	GO:0043086	plant organ development
Reyan73397.13402.9	GO:0046294	protein repair
Reyan73397.13402.9	GO:0042752	cell differentiation
Reyan73397.13402.9	GO:0048658	very long-chain fatty acid biosynthetic process
Reyan73397.13402.9	GO:0080147	regulation of transcription, DNA-templated
Reyan73397.13402.9	GO:0006808	pigment biosynthetic process
Reyan73397.13402.9	GO:1990052	recognition of pollen
Reyan73397.13403.4	GO:0032434	positive regulation of transcription by RNA polymerase II
Reyan73397.13403.4	GO:0007062	intra-Golgi vesicle-mediated transport
Reyan73397.13403.4	GO:0006376	Golgi organization
Reyan73397.13403.4	GO:0009958	RNA processing
Reyan73397.13403.5	GO:0032434	positive regulation of transcription by RNA polymerase II
Reyan73397.13403.5	GO:0000272	mismatch repair
Reyan73397.13403.5	GO:0006486	cellular amino acid metabolic process
Reyan73397.13403.5	GO:0006429	protein catabolic process
Reyan73397.13558.7	GO:0016485	positive regulation of transcription, DNA-templated
Reyan73397.13558.7	GO:0010142	oxidation-reduction process
Reyan73397.13558.7	GO:0045492	proteolysis
Reyan73397.13558.7	GO:0009097	G protein-coupled receptor signaling pathway
Reyan73397.13558.7	GO:0005983	ubiquinone biosynthetic process
Reyan73397.13558.7	GO:0080147	regulation of transcription, DNA-templated
Reyan73397.13558.7	GO:0007346	stomatal complex development
Reyan73397.13558.7	GO:0019318	lipid metabolic process
Reyan73397.13558.7	GO:0110102	transcription, DNA-templated
Reyan73397.13558.7	GO:0032886	developmental process
Reyan73397.13558.7	GO:0007186	endosperm development
Reyan73397.13558.7	GO:0042274	protein retention in ER lumen
Reyan73397.13560.9	GO:0005991	transmembrane transport
Reyan73397.13560.9	GO:0000413	asymmetric cell division
Reyan73397.13560.9	GO:0051211	phosphate ion transport
Reyan73397.13561.1	GO:0032981	ribosomal large subunit assembly
Reyan73397.13561.1	GO:0008610	NAD biosynthetic process
Reyan73397.13561.1	GO:0043039	gluconeogenesis
Reyan73397.13561.1	GO:0034755	positive regulation of growth
Reyan73397.13561.1	GO:0009873	vacuolar transport
Reyan73397.13561.1	GO:0015995	cation transport
Reyan73397.13561.1	GO:0007015	blue light signaling pathway
Reyan73397.13561.1	GO:0009725	actin filament depolymerization
Reyan73397.13561.1	GO:0098656	protein refolding
Reyan73397.13561.1	GO:0045892	guard cell differentiation
Reyan73397.13561.1	GO:0001678	cytidine to uridine editing
Reyan73397.13561.1	GO:0009611	coenzyme A biosynthetic process
Reyan73397.13561.1	GO:0016480	tRNA threonylcarbamoyladenosine modification
Reyan73397.13579.1	GO:0010142	oxidation-reduction process
Reyan73397.13579.1	GO:0006826	pentose-phosphate shunt
Reyan73397.13579.1	GO:0043086	plant organ development
Reyan73397.13579.1	GO:0042752	cell differentiation
Reyan73397.13579.1	GO:0048658	very long-chain fatty acid biosynthetic process
Reyan73397.13579.1	GO:0010447	fatty acid metabolic process
Reyan73397.13579.1	GO:0000103	mannose metabolic process
Reyan73397.13579.1	GO:0008272	acyl-CoA metabolic process
Reyan73397.13654.2	GO:1901001	translation
Reyan73397.13654.2	GO:0006419	protein phosphorylation
Reyan73397.13654.2	GO:0005991	transmembrane transport
Reyan73397.13654.2	GO:0007188	steroid biosynthetic process
Reyan73397.13683.1	GO:1901001	translation
Reyan73397.13683.1	GO:0006419	protein phosphorylation
Reyan73397.13683.1	GO:0006654	protein targeting
Reyan73397.13683.1	GO:0006527	proteolysis involved in cellular protein catabolic process
Reyan73397.13690.2	GO:0018279	ubiquitin-dependent protein catabolic process
Reyan73397.13690.2	GO:0015977	xylan biosynthetic process
Reyan73397.13690.2	GO:0006421	protein deubiquitination
Reyan73397.13690.2	GO:0030042	multicellular organism development
Reyan73397.13690.2	GO:0046417	proteasome-mediated ubiquitin-dependent protein catabolic process
Reyan73397.13704.29	GO:0010044	fatty acid biosynthetic process
Reyan73397.13704.29	GO:0006139	DNA integration
Reyan73397.13704.29	GO:0006431	tRNA thio-modification
Reyan73397.13718.1	GO:0032434	positive regulation of transcription by RNA polymerase II
Reyan73397.13718.1	GO:0005983	ubiquinone biosynthetic process
Reyan73397.13718.1	GO:0080147	regulation of transcription, DNA-templated
Reyan73397.13747.21	GO:0006419	protein phosphorylation
Reyan73397.13747.21	GO:0005991	transmembrane transport
Reyan73397.13747.21	GO:0016573	lipid transport
Reyan73397.13747.23	GO:0034196	reciprocal meiotic recombination
Reyan73397.13747.23	GO:0032434	positive regulation of transcription by RNA polymerase II
Reyan73397.13747.23	GO:0010390	proline biosynthetic process
Reyan73397.13747.23	GO:0005991	transmembrane transport
Reyan73397.13747.23	GO:0032543	ion transport
Reyan73397.13747.23	GO:0010142	oxidation-reduction process
Reyan73397.13747.23	GO:0031124	DNA repair
Reyan73397.13747.23	GO:0006437	DNA metabolic process
Reyan73397.13747.23	GO:0006360	plant-type sporogenesis
Reyan73397.13747.23	GO:0032259	chromosome organization involved in meiotic cell cycle
Reyan73397.13747.23	GO:0006007	tryptophan biosynthetic process
Reyan73397.13747.23	GO:0040008	chloroplast fission
Reyan73397.13747.23	GO:0006353	pyridoxine biosynthetic process
Reyan73397.13786.1	GO:0007188	steroid biosynthetic process
Reyan73397.13786.1	GO:0045492	proteolysis
Reyan73397.13786.1	GO:0009088	positive regulation of translational elongation
Reyan73397.13786.1	GO:0009089	positive regulation of translational termination
Reyan73397.13786.1	GO:0019354	gravitropism
Reyan73397.13786.1	GO:0006897	regulation of auxin polar transport
Reyan73397.13786.1	GO:0006139	DNA integration
Reyan73397.13786.1	GO:0006904	pollen development
Reyan73397.13786.1	GO:0009972	inositol phosphate biosynthetic process
Reyan73397.13786.1	GO:0009626	regulation of cyclin-dependent protein serine/threonine kinase activity
Reyan73397.13786.1	GO:0072321	zinc ion transmembrane transport
Reyan73397.13796.1	GO:0045492	proteolysis
Reyan73397.13796.1	GO:0006546	telomere maintenance
Reyan73397.13796.1	GO:0071108	double-strand break repair via nonhomologous end joining
Reyan73397.13796.1	GO:0019354	gravitropism
Reyan73397.13796.1	GO:0006897	regulation of auxin polar transport
Reyan73397.13796.1	GO:0006491	terpenoid biosynthetic process
Reyan73397.13796.1	GO:0016579	circadian rhythm
Reyan73397.13796.1	GO:0006139	DNA integration
Reyan73397.13796.1	GO:0140021	phosphorelay signal transduction system
Reyan73397.13796.1	GO:0006090	clathrin coat assembly
Reyan73397.13796.1	GO:0016226	mitochondrial transport
Reyan73397.13796.1	GO:0015689	cellulose microfibril organization
Reyan73397.13796.1	GO:0031348	systemic acquired resistance
Reyan73397.1381.1	GO:1904668	chromatin organization
Reyan73397.13820.1	GO:0006487	response to auxin
Reyan73397.13820.1	GO:0010241	cysteine biosynthetic process from serine
Reyan73397.13820.1	GO:0006546	telomere maintenance
Reyan73397.13820.1	GO:0071108	double-strand break repair via nonhomologous end joining
Reyan73397.13820.1	GO:0006370	negative regulation of transcription by RNA polymerase III
Reyan73397.13820.1	GO:0016579	circadian rhythm
Reyan73397.13820.1	GO:0006139	DNA integration
Reyan73397.13820.1	GO:0006090	clathrin coat assembly
Reyan73397.13856.13	GO:0006419	protein phosphorylation
Reyan73397.13856.13	GO:0005991	transmembrane transport
Reyan73397.13856.13	GO:0000413	asymmetric cell division
Reyan73397.13856.13	GO:0051211	phosphate ion transport
Reyan73397.13856.13	GO:0098656	protein refolding
Reyan73397.1386.1	GO:0006419	protein phosphorylation
Reyan73397.1386.4	GO:0010224	photosynthesis, light harvesting
Reyan73397.1386.4	GO:0032264	glucose metabolic process
Reyan73397.1386.4	GO:0006122	photosynthesis
Reyan73397.1386.4	GO:0009088	positive regulation of translational elongation
Reyan73397.1386.4	GO:0009089	positive regulation of translational termination
Reyan73397.1386.4	GO:0032515	transcription by RNA polymerase III
Reyan73397.1386.4	GO:0071025	mRNA splicing, via spliceosome
Reyan73397.1386.4	GO:0006094	potassium ion transmembrane transport
Reyan73397.1386.4	GO:0051211	phosphate ion transport
Reyan73397.1386.4	GO:0009451	chlorophyll biosynthetic process
Reyan73397.1386.4	GO:0044205	oligopeptide transport
Reyan73397.1386.4	GO:0009443	regulation of defense response to fungus
Reyan73397.1386.4	GO:0070588	branched-chain amino acid biosynthetic process
Reyan73397.1386.4	GO:0006506	glycine catabolic process
Reyan73397.1386.4	GO:0003333	glycine metabolic process
Reyan73397.1386.4	GO:0010119	protein insertion into mitochondrial outer membrane
Reyan73397.1389.1	GO:0043248	nuclear-transcribed mRNA catabolic process, exonucleolytic, 3'-5'
Reyan73397.1390.4	GO:0010142	oxidation-reduction process
Reyan73397.1391.5	GO:0006468	activation of protein kinase activity
Reyan73397.1391.5	GO:0016571	regulation of mitotic spindle organization
Reyan73397.1391.5	GO:0032434	positive regulation of transcription by RNA polymerase II
Reyan73397.1391.5	GO:0016485	positive regulation of transcription, DNA-templated
Reyan73397.1391.5	GO:0016126	cell wall modification
Reyan73397.1391.5	GO:0019354	gravitropism
Reyan73397.1391.5	GO:0006897	regulation of auxin polar transport
Reyan73397.1391.5	GO:0080147	regulation of transcription, DNA-templated
Reyan73397.1391.5	GO:0007346	stomatal complex development
Reyan73397.1391.5	GO:0044205	oligopeptide transport
Reyan73397.1391.5	GO:0009773	histidyl-tRNA aminoacylation
Reyan73397.1391.68	GO:0006419	protein phosphorylation
Reyan73397.1391.68	GO:0010142	oxidation-reduction process
Reyan73397.1391.68	GO:0006627	L-methionine salvage from methylthioadenosine
Reyan73397.1391.68	GO:0072423	carbon utilization
Reyan73397.1391.68	GO:0000103	mannose metabolic process
Reyan73397.1391.68	GO:0006680	fructose 6-phosphate metabolic process
Reyan73397.1391.68	GO:0009793	negative regulation of gluconeogenesis
Reyan73397.1391.8	GO:0006468	activation of protein kinase activity
Reyan73397.1391.8	GO:0016571	regulation of mitotic spindle organization
Reyan73397.1391.8	GO:0032434	positive regulation of transcription by RNA polymerase II
Reyan73397.1391.8	GO:0019354	gravitropism
Reyan73397.1391.8	GO:0006897	regulation of auxin polar transport
Reyan73397.1391.8	GO:0080147	regulation of transcription, DNA-templated
Reyan73397.1391.8	GO:0042256	heme oxidation
Reyan73397.1391.8	GO:0044205	oligopeptide transport
Reyan73397.1391.8	GO:0051013	L-phenylalanine biosynthetic process
Reyan73397.1391.8	GO:0006417	proteasome assembly
Reyan73397.1391.8	GO:0006621	purine nucleotide metabolic process
Reyan73397.1391.8	GO:0009073	cortical microtubule organization
Reyan73397.1396.1	GO:1901001	translation
Reyan73397.1396.1	GO:0009688	SRP-dependent cotranslational protein targeting to membrane
Reyan73397.1396.1	GO:0006139	DNA integration
Reyan73397.13973.10	GO:0006122	photosynthesis
Reyan73397.13973.10	GO:0007015	blue light signaling pathway
Reyan73397.13973.10	GO:0019722	SCF-dependent proteasomal ubiquitin-dependent protein catabolic process
Reyan73397.13973.10	GO:0019674	prolyl-tRNA aminoacylation
Reyan73397.13973.10	GO:0090228	cytoplasmic translational elongation
Reyan73397.13973.10	GO:0070897	rRNA metabolic process
Reyan73397.13973.10	GO:0006282	ncRNA processing
Reyan73397.13973.10	GO:0032955	photosystem II repair
Reyan73397.13973.10	GO:0016480	tRNA threonylcarbamoyladenosine modification
Reyan73397.13973.4	GO:0015693	cytokinesis by cell plate formation
Reyan73397.13973.4	GO:0072423	carbon utilization
Reyan73397.13973.4	GO:0005982	vesicle-mediated transport
Reyan73397.13973.4	GO:0051315	signal transduction
Reyan73397.13973.4	GO:0006480	regulation of flower development
Reyan73397.13973.4	GO:0006471	DNA catabolic process
Reyan73397.13973.4	GO:0007064	amino acid transmembrane transport
Reyan73397.13990.1	GO:0015996	protein folding
Reyan73397.13990.1	GO:0006260	DNA duplex unwinding
Reyan73397.13990.1	GO:0009658	DNA replication initiation
Reyan73397.13990.1	GO:0032434	positive regulation of transcription by RNA polymerase II
Reyan73397.13990.1	GO:0008610	NAD biosynthetic process
Reyan73397.13990.1	GO:0006561	S-adenosylmethionine biosynthetic process
Reyan73397.13990.1	GO:0007062	intra-Golgi vesicle-mediated transport
Reyan73397.13990.1	GO:0046907	superoxide metabolic process
Reyan73397.13990.1	GO:2000022	negative regulation of translation
Reyan73397.13990.1	GO:0006490	protein import into peroxisome matrix, docking
Reyan73397.13990.1	GO:0071025	mRNA splicing, via spliceosome
Reyan73397.13990.1	GO:0006479	sphingolipid metabolic process
Reyan73397.13990.1	GO:0070682	rRNA base methylation
Reyan73397.13990.1	GO:0042023	positive regulation of ubiquitin protein ligase activity
Reyan73397.13990.1	GO:0006397	acetyl-CoA biosynthetic process from pyruvate
Reyan73397.13990.1	GO:0008272	acyl-CoA metabolic process
Reyan73397.14018.2	GO:0006419	protein phosphorylation
Reyan73397.14018.2	GO:0005991	transmembrane transport
Reyan73397.14018.2	GO:0010142	oxidation-reduction process
Reyan73397.14018.2	GO:0006379	response to oxidative stress
Reyan73397.14018.2	GO:0051211	phosphate ion transport
Reyan73397.14018.2	GO:0070536	response to nitrate
Reyan73397.14018.2	GO:0006368	nitrate transport
Reyan73397.14018.2	GO:0009908	L-phenylalanine catabolic process
Reyan73397.14018.2	GO:0080147	regulation of transcription, DNA-templated
Reyan73397.14023.11	GO:0046907	superoxide metabolic process
Reyan73397.14023.11	GO:0007005	proton export across plasma membrane
Reyan73397.14023.11	GO:0051211	phosphate ion transport
Reyan73397.14023.11	GO:0019354	gravitropism
Reyan73397.14023.11	GO:0045927	glycerolipid biosynthetic process
Reyan73397.14023.11	GO:0072423	carbon utilization
Reyan73397.14023.11	GO:0032968	positive regulation of DNA-templated transcription, elongation
Reyan73397.14023.11	GO:0006422	phloem development
Reyan73397.14023.11	GO:0006308	response to desiccation
Reyan73397.14023.11	GO:0006749	amine metabolic process
Reyan73397.14023.11	GO:0046514	response to abscisic acid
Reyan73397.14023.11	GO:0006808	pigment biosynthetic process
Reyan73397.14023.11	GO:0006383	chlorophyll catabolic process
Reyan73397.14023.7	GO:0008610	NAD biosynthetic process
Reyan73397.14023.7	GO:0046907	superoxide metabolic process
Reyan73397.14023.7	GO:0045927	glycerolipid biosynthetic process
Reyan73397.14023.7	GO:0072423	carbon utilization
Reyan73397.14023.7	GO:0006422	phloem development
Reyan73397.14023.7	GO:0006308	response to desiccation
Reyan73397.14023.7	GO:0046514	response to abscisic acid
Reyan73397.14023.8	GO:0010142	oxidation-reduction process
Reyan73397.14023.8	GO:0009785	ATP synthesis coupled proton transport
Reyan73397.14023.8	GO:0009725	actin filament depolymerization
Reyan73397.14023.8	GO:0045048	post-chaperonin tubulin folding pathway
Reyan73397.14023.8	GO:0032780	tubulin complex assembly
Reyan73397.14023.8	GO:0005983	ubiquinone biosynthetic process
Reyan73397.14023.8	GO:0035434	Golgi vesicle transport
Reyan73397.14023.8	GO:0006515	tricarboxylic acid cycle
Reyan73397.14088.3	GO:0032434	positive regulation of transcription by RNA polymerase II
Reyan73397.14088.3	GO:0000272	mismatch repair
Reyan73397.14088.3	GO:0046907	superoxide metabolic process
Reyan73397.14088.3	GO:0071025	mRNA splicing, via spliceosome
Reyan73397.14088.3	GO:0005983	ubiquinone biosynthetic process
Reyan73397.14088.3	GO:0072321	zinc ion transmembrane transport
Reyan73397.14088.3	GO:0050482	glyoxylate cycle
Reyan73397.14088.4	GO:0046907	superoxide metabolic process
Reyan73397.14088.4	GO:0010142	oxidation-reduction process
Reyan73397.14088.4	GO:0022904	nuclear-transcribed mRNA catabolic process
Reyan73397.14088.4	GO:0048312	glutathione metabolic process
Reyan73397.14088.4	GO:0048015	protein N-linked glycosylation via asparagine
Reyan73397.14094.1	GO:0006559	protein glycosylation
Reyan73397.14094.1	GO:0035494	mRNA export from nucleus
Reyan73397.14094.1	GO:0022904	nuclear-transcribed mRNA catabolic process
Reyan73397.14094.1	GO:0010044	fatty acid biosynthetic process
Reyan73397.14094.1	GO:0006417	proteasome assembly
Reyan73397.14094.1	GO:0006623	iron ion transport
Reyan73397.14094.1	GO:0007275	cellular iron ion homeostasis
Reyan73397.14094.1	GO:0006098	microtubule severing
Reyan73397.14094.1	GO:2000031	negative regulation of translational elongation
Reyan73397.14094.1	GO:0018342	protein methylation
Reyan73397.14094.1	GO:0018298	regulation of phosphoprotein phosphatase activity
Reyan73397.14094.1	GO:0000055	multivesicular body sorting pathway
Reyan73397.14094.1	GO:0005986	photosynthetic electron transport in photosystem II
Reyan73397.14094.1	GO:0015976	photosynthesis, light reaction
Reyan73397.14094.1	GO:0061015	UDP-N-acetylglucosamine biosynthetic process
Reyan73397.14094.1	GO:0006801	protein processing involved in protein targeting to mitochondrion
Reyan73397.14094.1	GO:0040008	chloroplast fission
Reyan73397.14094.1	GO:0000462	nucleoside triphosphate catabolic process
Reyan73397.14094.1	GO:0006163	photosynthetic electron transport chain
Reyan73397.14094.1	GO:0009638	L-serine biosynthetic process
Reyan73397.14108.1	GO:1901001	translation
Reyan73397.14108.1	GO:0000381	chaperone-mediated protein transport
Reyan73397.14108.1	GO:0009785	ATP synthesis coupled proton transport
Reyan73397.14108.1	GO:0022904	nuclear-transcribed mRNA catabolic process
Reyan73397.14108.1	GO:0045292	intracellular protein transport
Reyan73397.14108.1	GO:0006189	protein transport
Reyan73397.14108.1	GO:0071025	mRNA splicing, via spliceosome
Reyan73397.14108.1	GO:0009959	mitochondrial electron transport, NADH to ubiquinone
Reyan73397.14108.1	GO:0006654	protein targeting
Reyan73397.14108.1	GO:0006527	proteolysis involved in cellular protein catabolic process
Reyan73397.14108.1	GO:0030148	mitochondrial electron transport, ubiquinol to cytochrome c
Reyan73397.14108.1	GO:0009627	protein import into mitochondrial matrix
Reyan73397.14108.1	GO:0019432	spliceosomal snRNP assembly
Reyan73397.14108.1	GO:0030261	protein ufmylation
Reyan73397.14108.1	GO:0060548	proteasome regulatory particle assembly
Reyan73397.14135.21	GO:1901001	translation
Reyan73397.14135.21	GO:0006419	protein phosphorylation
Reyan73397.14135.21	GO:0005991	transmembrane transport
Reyan73397.14135.21	GO:0000413	asymmetric cell division
Reyan73397.14135.21	GO:0010224	photosynthesis, light harvesting
Reyan73397.14135.21	GO:0035494	mRNA export from nucleus
Reyan73397.14135.21	GO:0006122	photosynthesis
Reyan73397.14135.21	GO:0009088	positive regulation of translational elongation
Reyan73397.14135.21	GO:0009089	positive regulation of translational termination
Reyan73397.14135.21	GO:0006413	cellular aldehyde metabolic process
Reyan73397.14135.21	GO:0006914	barbed-end actin filament capping
Reyan73397.14135.21	GO:0006094	potassium ion transmembrane transport
Reyan73397.14135.21	GO:0051211	phosphate ion transport
Reyan73397.14135.21	GO:0010044	fatty acid biosynthetic process
Reyan73397.14135.21	GO:0009451	chlorophyll biosynthetic process
Reyan73397.14135.9	GO:1901001	translation
Reyan73397.14135.9	GO:0032543	ion transport
Reyan73397.14135.9	GO:0008654	proton transmembrane transport
Reyan73397.14135.9	GO:0000413	asymmetric cell division
Reyan73397.14135.9	GO:0009725	actin filament depolymerization
Reyan73397.14158.1	GO:0010224	photosynthesis, light harvesting
Reyan73397.14158.1	GO:0060236	base-excision repair, AP site formation
Reyan73397.14158.1	GO:0006303	rRNA methylation
Reyan73397.14158.1	GO:0009408	maturation of LSU-rRNA from tricistronic rRNA transcript (SSU-rRNA, 5.8S rRNA, LSU-rRNA)
Reyan73397.14224.1	GO:0045492	proteolysis
Reyan73397.14224.1	GO:0019354	gravitropism
Reyan73397.14224.1	GO:0006897	regulation of auxin polar transport
Reyan73397.14224.1	GO:0006370	negative regulation of transcription by RNA polymerase III
Reyan73397.14224.1	GO:0006139	DNA integration
Reyan73397.14224.1	GO:0009249	male meiotic nuclear division
Reyan73397.14224.1	GO:0009909	female meiotic nuclear division
Reyan73397.14224.1	GO:0016226	mitochondrial transport
Reyan73397.14228.1	GO:1901001	translation
Reyan73397.14228.1	GO:0006370	negative regulation of transcription by RNA polymerase III
Reyan73397.14228.1	GO:0006904	pollen development
Reyan73397.14228.1	GO:0009972	inositol phosphate biosynthetic process
Reyan73397.14228.2	GO:0032434	positive regulation of transcription by RNA polymerase II
Reyan73397.14228.2	GO:0000272	mismatch repair
Reyan73397.14228.2	GO:0006650	trehalose metabolic process
Reyan73397.14228.2	GO:0006379	response to oxidative stress
Reyan73397.14228.2	GO:0044206	defense response
Reyan73397.14228.2	GO:0042752	cell differentiation
Reyan73397.14228.2	GO:0048658	very long-chain fatty acid biosynthetic process
Reyan73397.14228.2	GO:0080147	regulation of transcription, DNA-templated
Reyan73397.14228.2	GO:0010447	fatty acid metabolic process
Reyan73397.14228.2	GO:0009165	hydrogen peroxide catabolic process
Reyan73397.14228.2	GO:1903259	nicotianamine biosynthetic process
Reyan73397.14228.2	GO:0051315	signal transduction
Reyan73397.14228.2	GO:0000027	purine nucleobase transport
Reyan73397.14228.2	GO:0006888	plant-type cell wall organization
Reyan73397.14228.2	GO:0006913	N-glycan processing
Reyan73397.14241.1	GO:0006260	DNA duplex unwinding
Reyan73397.14241.1	GO:0009658	DNA replication initiation
Reyan73397.14241.1	GO:0000272	mismatch repair
Reyan73397.14241.1	GO:0046907	superoxide metabolic process
Reyan73397.14241.1	GO:0007131	heme transport
Reyan73397.14241.1	GO:0022904	nuclear-transcribed mRNA catabolic process
Reyan73397.14241.1	GO:0043086	plant organ development
Reyan73397.14241.1	GO:0042752	cell differentiation
Reyan73397.14241.1	GO:0048658	very long-chain fatty acid biosynthetic process
Reyan73397.14241.1	GO:0045736	arginine biosynthetic process
Reyan73397.14241.1	GO:1990116	DNA topological change
Reyan73397.14241.1	GO:0005982	vesicle-mediated transport
Reyan73397.14241.1	GO:0006437	DNA metabolic process
Reyan73397.14241.1	GO:1903259	nicotianamine biosynthetic process
Reyan73397.14241.1	GO:0009690	negative regulation of DNA helicase activity
Reyan73397.14241.1	GO:0035434	Golgi vesicle transport
Reyan73397.14244.1	GO:0007020	histone lysine methylation
Reyan73397.14244.1	GO:0007015	blue light signaling pathway
Reyan73397.14244.1	GO:0010241	cysteine biosynthetic process from serine
Reyan73397.14244.1	GO:0140021	phosphorelay signal transduction system
Reyan73397.14244.1	GO:0009626	regulation of cyclin-dependent protein serine/threonine kinase activity
Reyan73397.14244.1	GO:0006429	protein catabolic process
Reyan73397.14244.1	GO:0006090	clathrin coat assembly
Reyan73397.14244.1	GO:0009644	histone methylation
Reyan73397.14266.3	GO:0006419	protein phosphorylation
Reyan73397.14266.3	GO:0005991	transmembrane transport
Reyan73397.14266.3	GO:0000413	asymmetric cell division
Reyan73397.14266.3	GO:0051211	phosphate ion transport
Reyan73397.14270.1	GO:0009097	G protein-coupled receptor signaling pathway
Reyan73397.14270.1	GO:0009156	hydrotropism
Reyan73397.14270.1	GO:0031123	polysaccharide catabolic process
Reyan73397.14270.1	GO:0051315	signal transduction
Reyan73397.14270.1	GO:0006098	microtubule severing
Reyan73397.14270.1	GO:0015706	RNA methylation
Reyan73397.14270.1	GO:0006564	cytoskeleton organization
Reyan73397.14270.1	GO:0006499	response to ethylene
Reyan73397.14270.1	GO:0006979	actin filament organization
Reyan73397.14270.1	GO:0042742	regulation of stomatal movement
Reyan73397.14270.1	GO:0051103	inositol catabolic process
Reyan73397.14328.1	GO:0032434	positive regulation of transcription by RNA polymerase II
Reyan73397.14328.1	GO:0006376	Golgi organization
Reyan73397.14337.5	GO:0006419	protein phosphorylation
Reyan73397.14337.5	GO:0005991	transmembrane transport
Reyan73397.14337.5	GO:0032543	ion transport
Reyan73397.14337.5	GO:0007005	proton export across plasma membrane
Reyan73397.14337.5	GO:0000413	asymmetric cell division
Reyan73397.14337.5	GO:0016192	carbohydrate metabolic process
Reyan73397.14337.5	GO:0045492	proteolysis
Reyan73397.14414.2	GO:0032434	positive regulation of transcription by RNA polymerase II
Reyan73397.14414.2	GO:0000272	mismatch repair
Reyan73397.14414.2	GO:0046907	superoxide metabolic process
Reyan73397.14414.2	GO:0007131	heme transport
Reyan73397.14414.2	GO:0010142	oxidation-reduction process
Reyan73397.14414.2	GO:0006379	response to oxidative stress
Reyan73397.14414.2	GO:0044206	defense response
Reyan73397.14414.2	GO:0005983	ubiquinone biosynthetic process
Reyan73397.14414.2	GO:0080147	regulation of transcription, DNA-templated
Reyan73397.14414.2	GO:0010447	fatty acid metabolic process
Reyan73397.14414.2	GO:0009165	hydrogen peroxide catabolic process
Reyan73397.14414.2	GO:0048312	glutathione metabolic process
Reyan73397.14414.2	GO:1903259	nicotianamine biosynthetic process
Reyan73397.14414.2	GO:0009082	metal ion transport
Reyan73397.14414.2	GO:0046653	embryo development ending in seed dormancy
Reyan73397.14414.2	GO:0006006	defense response to bacterium
Reyan73397.14414.2	GO:0000027	purine nucleobase transport
Reyan73397.14414.2	GO:0072321	zinc ion transmembrane transport
Reyan73397.14471.3	GO:0006419	protein phosphorylation
Reyan73397.14471.3	GO:0010142	oxidation-reduction process
Reyan73397.14471.3	GO:0007005	proton export across plasma membrane
Reyan73397.14471.3	GO:0006379	response to oxidative stress
Reyan73397.14471.3	GO:0006465	lipid biosynthetic process
Reyan73397.14471.3	GO:0009165	hydrogen peroxide catabolic process
Reyan73397.14471.8	GO:0006419	protein phosphorylation
Reyan73397.14471.8	GO:0005991	transmembrane transport
Reyan73397.14471.8	GO:0000413	asymmetric cell division
Reyan73397.14471.8	GO:0010224	photosynthesis, light harvesting
Reyan73397.14471.8	GO:0006122	photosynthesis
Reyan73397.14471.8	GO:0006094	potassium ion transmembrane transport
Reyan73397.14471.8	GO:0070536	response to nitrate
Reyan73397.14471.8	GO:0006368	nitrate transport
Reyan73397.14471.8	GO:0009451	chlorophyll biosynthetic process
Reyan73397.14493.1	GO:0006419	protein phosphorylation
Reyan73397.14493.1	GO:0010142	oxidation-reduction process
Reyan73397.14493.1	GO:0006379	response to oxidative stress
Reyan73397.14493.1	GO:0016192	carbohydrate metabolic process
Reyan73397.14493.1	GO:0045492	proteolysis
Reyan73397.14493.1	GO:0051091	purine nucleobase metabolic process
Reyan73397.14493.1	GO:0009165	hydrogen peroxide catabolic process
Reyan73397.14557.1	GO:0032434	positive regulation of transcription by RNA polymerase II
Reyan73397.14557.1	GO:0000272	mismatch repair
Reyan73397.14557.1	GO:0007062	intra-Golgi vesicle-mediated transport
Reyan73397.14557.1	GO:0044206	defense response
Reyan73397.14557.1	GO:0080147	regulation of transcription, DNA-templated
Reyan73397.14557.1	GO:0048312	glutathione metabolic process
Reyan73397.14557.1	GO:0046653	embryo development ending in seed dormancy
Reyan73397.14557.1	GO:0046168	response to water
Reyan73397.14557.1	GO:0006006	defense response to bacterium
Reyan73397.14557.1	GO:0016567	defense response to fungus
Reyan73397.14557.1	GO:0050482	glyoxylate cycle
Reyan73397.14564.1	GO:0032434	positive regulation of transcription by RNA polymerase II
Reyan73397.14564.1	GO:0044206	defense response
Reyan73397.14564.1	GO:0005983	ubiquinone biosynthetic process
Reyan73397.14564.1	GO:0080147	regulation of transcription, DNA-templated
Reyan73397.14564.1	GO:0007346	stomatal complex development
Reyan73397.14564.1	GO:0048193	iron-sulfur cluster assembly
Reyan73397.14564.1	GO:0046653	embryo development ending in seed dormancy
Reyan73397.14564.1	GO:0019318	lipid metabolic process
Reyan73397.14564.1	GO:0110102	transcription, DNA-templated
Reyan73397.14564.1	GO:0032886	developmental process
Reyan73397.14564.1	GO:0019264	dephosphorylation of RNA polymerase II C-terminal domain
Reyan73397.14564.1	GO:0006006	defense response to bacterium
Reyan73397.14564.1	GO:0016567	defense response to fungus
Reyan73397.14579.12	GO:0005983	ubiquinone biosynthetic process
Reyan73397.14579.12	GO:0080147	regulation of transcription, DNA-templated
Reyan73397.14579.12	GO:0007346	stomatal complex development
Reyan73397.14579.12	GO:0046653	embryo development ending in seed dormancy
Reyan73397.14579.12	GO:0019318	lipid metabolic process
Reyan73397.14579.12	GO:0110102	transcription, DNA-templated
Reyan73397.14579.12	GO:0032886	developmental process
Reyan73397.14579.12	GO:0006338	lipid storage
Reyan73397.14579.12	GO:0046168	response to water
Reyan73397.14579.12	GO:0019264	dephosphorylation of RNA polymerase II C-terminal domain
Reyan73397.14579.12	GO:0032509	protein ADP-ribosylation
Reyan73397.14579.12	GO:0032147	base-excision repair
Reyan73397.14579.12	GO:0006006	defense response to bacterium
Reyan73397.14579.12	GO:0016567	defense response to fungus
Reyan73397.14579.12	GO:0070897	rRNA metabolic process
Reyan73397.14579.12	GO:0006282	ncRNA processing
Reyan73397.14579.22	GO:0006465	lipid biosynthetic process
Reyan73397.14579.22	GO:0045492	proteolysis
Reyan73397.14579.22	GO:0009097	G protein-coupled receptor signaling pathway
Reyan73397.14579.22	GO:0030148	mitochondrial electron transport, ubiquinol to cytochrome c
Reyan73397.14579.22	GO:0010468	flower development
Reyan73397.14579.22	GO:0006422	phloem development
Reyan73397.14579.22	GO:0051017	regulation of growth
Reyan73397.14579.22	GO:0006432	gibberellin biosynthetic process
Reyan73397.14579.22	GO:0006188	ent-kaurene oxidation to kaurenoic acid
Reyan73397.14584.1	GO:0032264	glucose metabolic process
Reyan73397.14584.1	GO:0007142	ATP-dependent chromatin remodeling
Reyan73397.14584.1	GO:0080113	formaldehyde catabolic process
Reyan73397.14584.1	GO:0000184	chromatin remodeling
Reyan73397.14584.1	GO:0032515	transcription by RNA polymerase III
Reyan73397.14584.1	GO:0006417	proteasome assembly
Reyan73397.14584.1	GO:0051014	protein K63-linked deubiquitination
Reyan73397.14694.4	GO:0000413	asymmetric cell division
Reyan73397.14694.4	GO:0000724	methylation
Reyan73397.14694.4	GO:0009958	RNA processing
Reyan73397.14694.4	GO:0006471	DNA catabolic process
Reyan73397.14694.4	GO:0006397	acetyl-CoA biosynthetic process from pyruvate
Reyan73397.14694.4	GO:0000079	protein ubiquitination
Reyan73397.14768.1	GO:0015996	protein folding
Reyan73397.14768.1	GO:0006260	DNA duplex unwinding
Reyan73397.14768.1	GO:0009658	DNA replication initiation
Reyan73397.14768.1	GO:0032434	positive regulation of transcription by RNA polymerase II
Reyan73397.14768.1	GO:0046907	superoxide metabolic process
Reyan73397.14768.1	GO:0010390	proline biosynthetic process
Reyan73397.14768.1	GO:0032784	cellulose biosynthetic process
Reyan73397.14768.1	GO:0010142	oxidation-reduction process
Reyan73397.14768.1	GO:0044206	defense response
Reyan73397.14768.1	GO:1900150	intermembrane lipid transfer
Reyan73397.14768.1	GO:0019354	gravitropism
Reyan73397.14768.1	GO:0080147	regulation of transcription, DNA-templated
Reyan73397.14768.1	GO:0048312	glutathione metabolic process
Reyan73397.14768.1	GO:0006106	plant-type cell wall organization or biogenesis
Reyan73397.14768.1	GO:0009168	glucose catabolic process
Reyan73397.14768.1	GO:0009733	CTP biosynthetic process
Reyan73397.14768.1	GO:0019288	nucleoside diphosphate phosphorylation
Reyan73397.14768.1	GO:0030833	GTP biosynthetic process
Reyan73397.14768.1	GO:0006306	UTP biosynthetic process
Reyan73397.14768.1	GO:0046034	abscisic acid-activated signaling pathway
Reyan73397.14768.1	GO:0072344	glutamate metabolic process
Reyan73397.14768.1	GO:0042023	positive regulation of ubiquitin protein ligase activity
Reyan73397.14768.1	GO:0015031	cellular glucose homeostasis
Reyan73397.14768.1	GO:0019310	siroheme biosynthetic process
Reyan73397.14768.1	GO:0006457	anion transport
Reyan73397.14768.1	GO:0010207	negative regulation of cell death
Reyan73397.14768.1	GO:0000462	nucleoside triphosphate catabolic process
Reyan73397.14768.1	GO:0010411	chorismate metabolic process
Reyan73397.14769.1	GO:0006260	DNA duplex unwinding
Reyan73397.14769.1	GO:0009658	DNA replication initiation
Reyan73397.14769.1	GO:0032434	positive regulation of transcription by RNA polymerase II
Reyan73397.14769.1	GO:0006750	mRNA cleavage
Reyan73397.14769.1	GO:0006486	cellular amino acid metabolic process
Reyan73397.14769.1	GO:0080147	regulation of transcription, DNA-templated
Reyan73397.14829.3	GO:0009097	G protein-coupled receptor signaling pathway
Reyan73397.14829.3	GO:0009156	hydrotropism
Reyan73397.14829.3	GO:0006623	iron ion transport
Reyan73397.14829.3	GO:0007275	cellular iron ion homeostasis
Reyan73397.14829.3	GO:0051315	signal transduction
Reyan73397.14829.3	GO:0042545	cellular amino acid biosynthetic process
Reyan73397.14829.3	GO:0006098	microtubule severing
Reyan73397.14829.3	GO:0006564	cytoskeleton organization
Reyan73397.14829.3	GO:0015914	protein kinase C-activating G protein-coupled receptor signaling pathway
Reyan73397.14829.3	GO:0051103	inositol catabolic process
Reyan73397.14829.3	GO:0007031	nuclear-transcribed mRNA catabolic process, nonsense-mediated decay
Reyan73397.14829.5	GO:0009156	hydrotropism
Reyan73397.14829.5	GO:0031123	polysaccharide catabolic process
Reyan73397.14829.5	GO:0006098	microtubule severing
Reyan73397.14829.5	GO:0006564	cytoskeleton organization
Reyan73397.14829.5	GO:0006499	response to ethylene
Reyan73397.14829.5	GO:0006979	actin filament organization
Reyan73397.14829.5	GO:0042742	regulation of stomatal movement
Reyan73397.14829.5	GO:0042558	U6 snRNA 3'-end processing
Reyan73397.14829.5	GO:0017186	oligosaccharide-lipid intermediate biosynthetic process
Reyan73397.14829.5	GO:0009966	cellular calcium ion homeostasis
Reyan73397.14843.2	GO:0017196	mitochondrial fission
Reyan73397.14843.2	GO:0006518	protein processing
Reyan73397.14843.2	GO:0006099	protein import into nucleus
Reyan73397.14843.2	GO:0010998	retrograde vesicle-mediated transport, Golgi to endoplasmic reticulum
Reyan73397.14843.2	GO:0006749	amine metabolic process
Reyan73397.14843.2	GO:0006431	tRNA thio-modification
Reyan73397.14843.2	GO:0032875	nucleotide-sugar transmembrane transport
Reyan73397.14843.2	GO:0006481	SNARE complex disassembly
Reyan73397.14884.2	GO:0006419	protein phosphorylation
Reyan73397.14884.2	GO:0005991	transmembrane transport
Reyan73397.14884.2	GO:0006914	barbed-end actin filament capping
Reyan73397.14884.2	GO:0051211	phosphate ion transport
Reyan73397.14884.2	GO:0009908	L-phenylalanine catabolic process
Reyan73397.14884.2	GO:0098656	protein refolding
Reyan73397.1491.1	GO:0045292	intracellular protein transport
Reyan73397.1491.1	GO:0006436	endoplasmic reticulum to Golgi vesicle-mediated transport
Reyan73397.1491.1	GO:0006189	protein transport
Reyan73397.1491.1	GO:0071025	mRNA splicing, via spliceosome
Reyan73397.1491.1	GO:0009959	mitochondrial electron transport, NADH to ubiquinone
Reyan73397.1491.1	GO:0006654	protein targeting
Reyan73397.1491.1	GO:0006096	acetyl-CoA biosynthetic process from acetate
Reyan73397.1491.1	GO:0043086	plant organ development
Reyan73397.1491.1	GO:0042752	cell differentiation
Reyan73397.1491.1	GO:0048658	very long-chain fatty acid biosynthetic process
Reyan73397.1491.1	GO:0005983	ubiquinone biosynthetic process
Reyan73397.1491.1	GO:0006814	positive regulation of kinase activity
Reyan73397.1491.1	GO:0098656	protein refolding
Reyan73397.1491.1	GO:1990116	DNA topological change
Reyan73397.1491.1	GO:0005982	vesicle-mediated transport
Reyan73397.1491.1	GO:0006437	DNA metabolic process
Reyan73397.1491.1	GO:0045900	protein N-linked glycosylation
Reyan73397.1491.1	GO:0035556	mitochondrial pyruvate transmembrane transport
Reyan73397.15009.1	GO:0045492	proteolysis
Reyan73397.15009.1	GO:0019354	gravitropism
Reyan73397.15009.1	GO:0006897	regulation of auxin polar transport
Reyan73397.15009.1	GO:0006139	DNA integration
Reyan73397.15009.1	GO:0015986	biosynthetic process
Reyan73397.15036.1	GO:0006419	protein phosphorylation
Reyan73397.15036.1	GO:0005991	transmembrane transport
Reyan73397.15036.1	GO:0051211	phosphate ion transport
Reyan73397.15085.1	GO:0042026	anisotropic cell growth
Reyan73397.15085.1	GO:0006625	regulation of cellulose biosynthetic process
Reyan73397.15085.1	GO:0070481	mRNA processing
Reyan73397.15085.1	GO:0031119	regulation of transcription by RNA polymerase II
Reyan73397.15085.1	GO:0034968	inositol phosphate dephosphorylation
Reyan73397.15085.1	GO:0006177	phosphatidylinositol phosphorylation
Reyan73397.15085.1	GO:0043248	nuclear-transcribed mRNA catabolic process, exonucleolytic, 3'-5'
Reyan73397.15085.1	GO:0080143	response to hormone
Reyan73397.15085.1	GO:0006351	autophagy of peroxisome
Reyan73397.15085.1	GO:0006481	SNARE complex disassembly
Reyan73397.15103.4	GO:1901001	translation
Reyan73397.15103.4	GO:0032264	glucose metabolic process
Reyan73397.15103.4	GO:0007142	ATP-dependent chromatin remodeling
Reyan73397.15103.4	GO:0080113	formaldehyde catabolic process
Reyan73397.15103.4	GO:0009408	maturation of LSU-rRNA from tricistronic rRNA transcript (SSU-rRNA, 5.8S rRNA, LSU-rRNA)
Reyan73397.15103.4	GO:0048193	iron-sulfur cluster assembly
Reyan73397.15103.4	GO:0051014	protein K63-linked deubiquitination
Reyan73397.15128.2	GO:1901001	translation
Reyan73397.15128.2	GO:0006419	protein phosphorylation
Reyan73397.15128.2	GO:0005991	transmembrane transport
Reyan73397.15128.2	GO:0000413	asymmetric cell division
Reyan73397.15128.2	GO:0006914	barbed-end actin filament capping
Reyan73397.15128.2	GO:0022904	nuclear-transcribed mRNA catabolic process
Reyan73397.15128.2	GO:0071025	mRNA splicing, via spliceosome
Reyan73397.15128.2	GO:0006654	protein targeting
Reyan73397.15128.2	GO:0098656	protein refolding
Reyan73397.15128.2	GO:0032968	positive regulation of DNA-templated transcription, elongation
Reyan73397.15128.2	GO:0071897	inositol biosynthetic process
Reyan73397.15128.2	GO:0030261	protein ufmylation
Reyan73397.15159.4	GO:1901001	translation
Reyan73397.15159.4	GO:0006228	gene silencing by RNA
Reyan73397.15159.4	GO:0016575	glutamate biosynthetic process
Reyan73397.15159.4	GO:0007142	ATP-dependent chromatin remodeling
Reyan73397.15159.4	GO:0080113	formaldehyde catabolic process
Reyan73397.15159.4	GO:0009408	maturation of LSU-rRNA from tricistronic rRNA transcript (SSU-rRNA, 5.8S rRNA, LSU-rRNA)
Reyan73397.15159.4	GO:0000244	nucleotide-excision repair
Reyan73397.15159.4	GO:0046417	proteasome-mediated ubiquitin-dependent protein catabolic process
Reyan73397.15213.1	GO:1901001	translation
Reyan73397.15213.1	GO:0032264	glucose metabolic process
Reyan73397.15213.1	GO:0007142	ATP-dependent chromatin remodeling
Reyan73397.15213.1	GO:0080113	formaldehyde catabolic process
Reyan73397.15213.1	GO:0009408	maturation of LSU-rRNA from tricistronic rRNA transcript (SSU-rRNA, 5.8S rRNA, LSU-rRNA)
Reyan73397.15224.3	GO:0010142	oxidation-reduction process
Reyan73397.15279.1	GO:0006427	RNA catabolic process
Reyan73397.15279.1	GO:0042026	anisotropic cell growth
Reyan73397.15279.1	GO:0006625	regulation of cellulose biosynthetic process
Reyan73397.15279.1	GO:0048564	mitochondrial ADP transmembrane transport
Reyan73397.15279.1	GO:0008380	mitochondrial ATP transmembrane transport
Reyan73397.15279.1	GO:0009788	plant-type hypersensitive response
Reyan73397.15279.1	GO:0008643	malate metabolic process
Reyan73397.15279.1	GO:0009311	negative regulation of phosphoprotein phosphatase activity
Reyan73397.15279.1	GO:0000381	chaperone-mediated protein transport
Reyan73397.15322.1	GO:0006419	protein phosphorylation
Reyan73397.15322.1	GO:0005991	transmembrane transport
Reyan73397.15322.1	GO:0032543	ion transport
Reyan73397.15322.1	GO:0000413	asymmetric cell division
Reyan73397.15322.1	GO:0009088	positive regulation of translational elongation
Reyan73397.15322.1	GO:0009089	positive regulation of translational termination
Reyan73397.15322.1	GO:0051211	phosphate ion transport
Reyan73397.15322.1	GO:0098656	protein refolding
Reyan73397.15322.1	GO:0071897	inositol biosynthetic process
Reyan73397.15334.1	GO:0007142	ATP-dependent chromatin remodeling
Reyan73397.15334.1	GO:0015995	cation transport
Reyan73397.15334.1	GO:0006144	transcription by RNA polymerase II
Reyan73397.15334.1	GO:0019674	prolyl-tRNA aminoacylation
Reyan73397.15334.1	GO:0042176	cysteinyl-tRNA aminoacylation
Reyan73397.15334.1	GO:0030244	lipid glycosylation
Reyan73397.15395.1	GO:1901001	translation
Reyan73397.15395.1	GO:0010224	photosynthesis, light harvesting
Reyan73397.15395.1	GO:0060236	base-excision repair, AP site formation
Reyan73397.15395.1	GO:0006303	rRNA methylation
Reyan73397.15395.1	GO:0080113	formaldehyde catabolic process
Reyan73397.15395.1	GO:0009408	maturation of LSU-rRNA from tricistronic rRNA transcript (SSU-rRNA, 5.8S rRNA, LSU-rRNA)
Reyan73397.15395.1	GO:0031119	regulation of transcription by RNA polymerase II
Reyan73397.15395.1	GO:0006499	response to ethylene
Reyan73397.15423.1	GO:1901001	translation
Reyan73397.15423.1	GO:0006342	endoplasmic reticulum tubular network organization
Reyan73397.15423.1	GO:0009408	maturation of LSU-rRNA from tricistronic rRNA transcript (SSU-rRNA, 5.8S rRNA, LSU-rRNA)
Reyan73397.15423.1	GO:0009873	vacuolar transport
Reyan73397.15423.1	GO:0032515	transcription by RNA polymerase III
Reyan73397.15423.1	GO:0008356	glycogen biosynthetic process
Reyan73397.15423.1	GO:0006506	glycine catabolic process
Reyan73397.15423.1	GO:0003333	glycine metabolic process
Reyan73397.15423.1	GO:0010119	protein insertion into mitochondrial outer membrane
Reyan73397.15423.1	GO:0042254	electron transport chain
Reyan73397.15423.1	GO:0006431	tRNA thio-modification
Reyan73397.15423.1	GO:0046470	putrescine biosynthetic process
Reyan73397.15423.1	GO:0008295	peptidyl-diphthamide biosynthetic process from peptidyl-histidine
Reyan73397.15423.1	GO:0010112	protein prenylation
Reyan73397.15433.5	GO:1901001	translation
Reyan73397.15433.5	GO:0035494	mRNA export from nucleus
Reyan73397.15433.5	GO:0032515	transcription by RNA polymerase III
Reyan73397.15433.5	GO:0006417	proteasome assembly
Reyan73397.15433.5	GO:0006527	proteolysis involved in cellular protein catabolic process
Reyan73397.15433.5	GO:0019432	spliceosomal snRNP assembly
Reyan73397.15433.5	GO:0006429	protein catabolic process
Reyan73397.15433.5	GO:0046417	proteasome-mediated ubiquitin-dependent protein catabolic process
Reyan73397.15433.5	GO:0071577	molybdate ion transport
Reyan73397.15433.5	GO:0010264	RNA splicing
Reyan73397.15435.2	GO:0006542	microtubule-based movement
Reyan73397.15435.2	GO:0015671	spermine biosynthetic process
Reyan73397.15435.2	GO:0006659	spermidine biosynthetic process
Reyan73397.15435.2	GO:0006419	protein phosphorylation
Reyan73397.15435.2	GO:0000413	asymmetric cell division
Reyan73397.15435.2	GO:0006772	radial pattern formation
Reyan73397.15435.2	GO:0009063	leaf development
Reyan73397.15435.2	GO:0009097	G protein-coupled receptor signaling pathway
Reyan73397.15435.2	GO:0000463	regulation of monopolar cell growth
Reyan73397.15435.2	GO:0045017	DNA-templated transcription, initiation
Reyan73397.15435.2	GO:0010044	fatty acid biosynthetic process
Reyan73397.15435.2	GO:0043407	positive regulation of transcription elongation from RNA polymerase II promoter
Reyan73397.15435.2	GO:0006535	cell surface receptor signaling pathway
Reyan73397.15435.2	GO:0006012	plasmodesmata-mediated intercellular transport
Reyan73397.15439.1	GO:0005991	transmembrane transport
Reyan73397.15451.1	GO:1901001	translation
Reyan73397.15451.1	GO:0032264	glucose metabolic process
Reyan73397.15451.1	GO:0007142	ATP-dependent chromatin remodeling
Reyan73397.15451.1	GO:0080113	formaldehyde catabolic process
Reyan73397.15451.1	GO:0009408	maturation of LSU-rRNA from tricistronic rRNA transcript (SSU-rRNA, 5.8S rRNA, LSU-rRNA)
Reyan73397.15451.1	GO:0048193	iron-sulfur cluster assembly
Reyan73397.1546.1	GO:0005991	transmembrane transport
Reyan73397.1546.1	GO:0034755	positive regulation of growth
Reyan73397.1546.1	GO:0006914	barbed-end actin filament capping
Reyan73397.1546.1	GO:0070536	response to nitrate
Reyan73397.1546.1	GO:0006368	nitrate transport
Reyan73397.1546.1	GO:0032049	actin cytoskeleton organization
Reyan73397.1546.1	GO:0009225	sphingolipid biosynthetic process
Reyan73397.1546.1	GO:0006139	DNA integration
Reyan73397.1546.1	GO:0060918	rRNA (guanine-N7)-methylation
Reyan73397.15505.1	GO:0045905	mitotic spindle assembly checkpoint
Reyan73397.15505.1	GO:0000413	asymmetric cell division
Reyan73397.15505.1	GO:0016192	carbohydrate metabolic process
Reyan73397.15505.1	GO:0006556	nucleocytoplasmic transport
Reyan73397.15505.1	GO:0051091	purine nucleobase metabolic process
Reyan73397.15505.1	GO:0009958	RNA processing
Reyan73397.15505.1	GO:0048367	sucrose transport
Reyan73397.15505.1	GO:0006429	protein catabolic process
Reyan73397.15539.6	GO:0006487	response to auxin
Reyan73397.15539.6	GO:0007015	blue light signaling pathway
Reyan73397.15539.6	GO:0072423	carbon utilization
Reyan73397.15539.6	GO:0019427	cell volume homeostasis
Reyan73397.15540.1	GO:0006419	protein phosphorylation
Reyan73397.15540.1	GO:0005991	transmembrane transport
Reyan73397.15540.1	GO:0032543	ion transport
Reyan73397.15540.1	GO:0016126	cell wall modification
Reyan73397.15540.1	GO:0006662	histone modification
Reyan73397.15540.1	GO:0048312	glutathione metabolic process
Reyan73397.15540.1	GO:0010183	transcription elongation from RNA polymerase II promoter
Reyan73397.15540.1	GO:0001522	chloride transport
Reyan73397.15540.1	GO:0009734	D-xylose metabolic process
Reyan73397.15540.1	GO:0006457	anion transport
Reyan73397.15540.1	GO:0000079	protein ubiquitination
Reyan73397.15540.2	GO:0010390	proline biosynthetic process
Reyan73397.15540.2	GO:0071025	mRNA splicing, via spliceosome
Reyan73397.15540.2	GO:0090116	DNA replication-independent nucleosome assembly
Reyan73397.15540.2	GO:0043086	plant organ development
Reyan73397.15540.2	GO:0042752	cell differentiation
Reyan73397.15540.2	GO:0048658	very long-chain fatty acid biosynthetic process
Reyan73397.15540.2	GO:0071786	vacuolar proton-transporting V-type ATPase complex assembly
Reyan73397.15540.2	GO:0006376	Golgi organization
Reyan73397.15540.2	GO:0006814	positive regulation of kinase activity
Reyan73397.15540.2	GO:0009958	RNA processing
Reyan73397.15540.2	GO:0008272	acyl-CoA metabolic process
Reyan73397.15540.2	GO:0006470	exon-exon junction complex disassembly
Reyan73397.15540.4	GO:0006419	protein phosphorylation
Reyan73397.15540.4	GO:0005991	transmembrane transport
Reyan73397.15540.4	GO:0010142	oxidation-reduction process
Reyan73397.15540.4	GO:0006379	response to oxidative stress
Reyan73397.15540.4	GO:0051211	phosphate ion transport
Reyan73397.15540.4	GO:0048312	glutathione metabolic process
Reyan73397.15545.1	GO:1901001	translation
Reyan73397.15545.1	GO:0005991	transmembrane transport
Reyan73397.15545.1	GO:0009688	SRP-dependent cotranslational protein targeting to membrane
Reyan73397.15545.1	GO:0010224	photosynthesis, light harvesting
Reyan73397.15545.1	GO:0035494	mRNA export from nucleus
Reyan73397.15545.1	GO:0006122	photosynthesis
Reyan73397.15545.1	GO:0006914	barbed-end actin filament capping
Reyan73397.15545.1	GO:0009298	root development
Reyan73397.15545.1	GO:0032049	actin cytoskeleton organization
Reyan73397.15545.1	GO:0010044	fatty acid biosynthetic process
Reyan73397.15545.1	GO:0009451	chlorophyll biosynthetic process
Reyan73397.15545.1	GO:0009695	polyamine metabolic process
Reyan73397.15545.1	GO:0006417	proteasome assembly
Reyan73397.15545.1	GO:0006139	DNA integration
Reyan73397.15545.1	GO:2000031	negative regulation of translational elongation
Reyan73397.15545.1	GO:0000373	DNA replication checkpoint
Reyan73397.15545.1	GO:0042549	replication fork protection
Reyan73397.15588.4	GO:1901001	translation
Reyan73397.15588.4	GO:0006228	gene silencing by RNA
Reyan73397.15588.4	GO:0010390	proline biosynthetic process
Reyan73397.15588.4	GO:0006281	'de novo' L-methionine biosynthetic process
Reyan73397.15588.4	GO:0051091	purine nucleobase metabolic process
Reyan73397.15588.4	GO:0046294	protein repair
Reyan73397.15588.4	GO:0010374	carotenoid biosynthetic process
Reyan73397.15588.4	GO:0006662	histone modification
Reyan73397.15588.4	GO:0006635	kinetochore assembly
Reyan73397.15588.4	GO:0006627	L-methionine salvage from methylthioadenosine
Reyan73397.15588.4	GO:0010183	transcription elongation from RNA polymerase II promoter
Reyan73397.15588.4	GO:0070682	rRNA base methylation
Reyan73397.15588.4	GO:0032786	rRNA processing
Reyan73397.15588.4	GO:0006680	fructose 6-phosphate metabolic process
Reyan73397.15588.4	GO:0006302	glutamine biosynthetic process
Reyan73397.15588.4	GO:0000278	translational initiation
Reyan73397.15588.4	GO:0051252	tRNA methylation
Reyan73397.15588.4	GO:0006420	purine ribonucleoside monophosphate biosynthetic process
Reyan73397.15588.4	GO:0016114	IMP salvage
Reyan73397.15588.4	GO:0043486	transsulfuration
Reyan73397.15588.4	GO:0006780	protein geranylgeranylation
Reyan73397.15623.1	GO:0032434	positive regulation of transcription by RNA polymerase II
Reyan73397.15623.1	GO:0006486	cellular amino acid metabolic process
Reyan73397.15623.1	GO:0006376	Golgi organization
Reyan73397.15623.1	GO:0000387	regulation of translation
Reyan73397.15623.1	GO:0007346	stomatal complex development
Reyan73397.15623.4	GO:0009688	SRP-dependent cotranslational protein targeting to membrane
Reyan73397.15623.4	GO:0009742	cellular glucan metabolic process
Reyan73397.15623.4	GO:0010115	xyloglucan metabolic process
[truncated: 17,238 more rows]
