# Supplementary material for: Genome-wide identification, characterization, and functional analysis of lncRNAs in Hevea brasiliensis
Source: Front Plant Sci. 2022 Oct 5;13:1012576. doi: 10.3389/fpls.2022.1012576 (PMC9581277; doi:10.3389/fpls.2022.1012576)
Supplement: Supplementary Table 6 — The KEGG pathway profile of non-tissue-specific lncRNAs. [file Table_6.xlsx]

## Sheet: NonTissueSpecificLncAnot
Table S6. The KEGG pathway profile of non-tissue-specific lncRNAs
LncRNAId	KEGGId	KEGGTerm
Reyan73397.10007.1	hbr00943	Ubiquitin mediated proteolysis
Reyan73397.10007.1	hbr00906	Oxidative phosphorylation
Reyan73397.10007.1	hbr00960	Phenylpropanoid biosynthesis
Reyan73397.10007.1	hbr00780	Ribosome
Reyan73397.10007.1	hbr01212	Cyanoamino acid metabolism
Reyan73397.10029.1	hbr00780	Ribosome
Reyan73397.10031.1	hbr00620	Circadian rhythm - plant
Reyan73397.10062.1	hbr00360	Pentose phosphate pathway
Reyan73397.1009.1	hbr00300	Ribosome biogenesis in eukaryotes
Reyan73397.1009.1	hbr00380	Mismatch repair
Reyan73397.1009.1	hbr00440	Tropane, piperidine and pyridine alkaloid biosynthesis
Reyan73397.1009.1	hbr00195	Isoquinoline alkaloid biosynthesis
Reyan73397.10120.1	hbr00603	Terpenoid backbone biosynthesis
Reyan73397.10160.1	hbr00520	Biosynthesis of amino acids
Reyan73397.10160.1	hbr00780	Ribosome
Reyan73397.10246.2	hbr00780	Ribosome
Reyan73397.10246.2	hbr00220	MAPK signaling pathway - plant
Reyan73397.10246.3	hbr00520	Biosynthesis of amino acids
Reyan73397.10246.3	hbr00780	Ribosome
Reyan73397.1033.3	hbr00520	Biosynthesis of amino acids
Reyan73397.1033.3	hbr00780	Ribosome
Reyan73397.10343.1	hbr00780	Ribosome
Reyan73397.10343.1	hbr00640	Limonene and pinene degradation
Reyan73397.10375.1	hbr00531	Plant-pathogen interaction
Reyan73397.10375.1	hbr00071	Metabolic pathways
Reyan73397.10375.1	hbr00960	Phenylpropanoid biosynthesis
Reyan73397.10375.1	hbr01210	Flavonoid biosynthesis
Reyan73397.10375.1	hbr04122	Stilbenoid, diarylheptanoid and gingerol biosynthesis
Reyan73397.10375.1	hbr03018	Biosynthesis of secondary metabolites - unclassified
Reyan73397.10375.1	hbr04016	Biosynthesis of secondary metabolites
Reyan73397.10375.1	hbr00770	Pentose and glucuronate interconversions
Reyan73397.10375.1	hbr04933	Plant hormone signal transduction
Reyan73397.10375.1	hbr01200	Amino sugar and nucleotide sugar metabolism
Reyan73397.10401.1	hbr03040	Arginine and proline metabolism
Reyan73397.10401.1	hbr00071	Metabolic pathways
Reyan73397.10401.1	hbr04120	beta-Alanine metabolism
Reyan73397.10401.1	hbr00960	Phenylpropanoid biosynthesis
Reyan73397.10401.1	hbr01210	Flavonoid biosynthesis
Reyan73397.10401.1	hbr04122	Stilbenoid, diarylheptanoid and gingerol biosynthesis
Reyan73397.10401.1	hbr04016	Biosynthesis of secondary metabolites
Reyan73397.10401.1	hbr04144	Ascorbate and aldarate metabolism
Reyan73397.10401.1	hbr00785	Tryptophan metabolism
Reyan73397.10401.1	hbr00640	Limonene and pinene degradation
Reyan73397.10401.1	hbr00902	Starch and sucrose metabolism
Reyan73397.10401.1	hbr01212	Cyanoamino acid metabolism
Reyan73397.10401.1	hbr00072	Thiamine metabolism
Reyan73397.10401.1	hbr00966	Valine, leucine and isoleucine degradation
Reyan73397.10401.1	hbr00710	Fatty acid degradation
Reyan73397.10401.1	hbr00196	Sulfur relay system
Reyan73397.10401.1	hbr00053	Lysine degradation
Reyan73397.10401.1	hbr00051	Histidine metabolism
Reyan73397.10451.1	hbr00943	Ubiquitin mediated proteolysis
Reyan73397.10451.1	hbr00340	Spliceosome
Reyan73397.10492.1	hbr00300	Ribosome biogenesis in eukaryotes
Reyan73397.10506.3	hbr00903	Tyrosine metabolism
Reyan73397.10506.3	hbr00061	Glycolysis / Gluconeogenesis
Reyan73397.10506.3	hbr00400	Glutathione metabolism
Reyan73397.10543.1	hbr00603	Terpenoid backbone biosynthesis
Reyan73397.10543.1	hbr00943	Ubiquitin mediated proteolysis
Reyan73397.10543.1	hbr00062	Photosynthesis - antenna proteins
Reyan73397.10543.1	hbr00780	Ribosome
Reyan73397.10543.1	hbr04070	Fatty acid elongation
Reyan73397.10543.1	hbr00790	Photosynthesis
Reyan73397.10543.1	hbr03450	Proteasome
Reyan73397.10564.4	hbr04075	Alanine, aspartate and glutamate metabolism
Reyan73397.10564.4	hbr00563	Nitrogen metabolism
Reyan73397.10564.4	hbr00960	Phenylpropanoid biosynthesis
Reyan73397.10564.4	hbr03430	Nicotinate and nicotinamide metabolism
Reyan73397.10586.13	hbr01212	Cyanoamino acid metabolism
Reyan73397.10586.5	hbr03050	Glycosphingolipid biosynthesis - ganglio series
Reyan73397.10586.5	hbr00591	Sphingolipid metabolism
Reyan73397.10586.5	hbr02010	Pantothenate and CoA biosynthesis
Reyan73397.10586.5	hbr00960	Phenylpropanoid biosynthesis
Reyan73397.10586.5	hbr01210	Flavonoid biosynthesis
Reyan73397.10586.5	hbr04122	Stilbenoid, diarylheptanoid and gingerol biosynthesis
Reyan73397.10586.5	hbr03018	Biosynthesis of secondary metabolites - unclassified
Reyan73397.10586.5	hbr04016	Biosynthesis of secondary metabolites
Reyan73397.10586.5	hbr00010	Biosynthesis of unsaturated fatty acids
Reyan73397.10586.5	hbr00261	Steroid biosynthesis
Reyan73397.10586.5	hbr04136	Glycerolipid metabolism
Reyan73397.10586.5	hbr00030	Galactose metabolism
Reyan73397.10586.5	hbr00941	Other glycan degradation
Reyan73397.10586.5	hbr00460	Glycosaminoglycan degradation
Reyan73397.10586.5	hbr00260	Cutin, suberine and wax biosynthesis
Reyan73397.10586.5	hbr03060	Glycosphingolipid biosynthesis - globo and isoglobo series
Reyan73397.10683.5	hbr00072	Thiamine metabolism
Reyan73397.10708.1	hbr00603	Terpenoid backbone biosynthesis
Reyan73397.10708.1	hbr00960	Phenylpropanoid biosynthesis
Reyan73397.10708.1	hbr00511	Phenylalanine metabolism
Reyan73397.10708.1	hbr04016	Biosynthesis of secondary metabolites
Reyan73397.10708.1	hbr00785	Tryptophan metabolism
Reyan73397.10708.1	hbr00640	Limonene and pinene degradation
Reyan73397.10708.3	hbr00603	Terpenoid backbone biosynthesis
Reyan73397.10708.3	hbr00511	Phenylalanine metabolism
Reyan73397.10708.3	hbr00785	Tryptophan metabolism
Reyan73397.10708.3	hbr00640	Limonene and pinene degradation
Reyan73397.10797.5	hbr00780	Ribosome
Reyan73397.10802.1	hbr00603	Terpenoid backbone biosynthesis
Reyan73397.10802.1	hbr00780	Ribosome
Reyan73397.10802.1	hbr00904	Phagosome
Reyan73397.10810.1	hbr00603	Terpenoid backbone biosynthesis
Reyan73397.10810.1	hbr00906	Oxidative phosphorylation
Reyan73397.10810.1	hbr00780	Ribosome
Reyan73397.10810.1	hbr00904	Phagosome
Reyan73397.10810.1	hbr00785	Tryptophan metabolism
Reyan73397.10810.1	hbr00640	Limonene and pinene degradation
Reyan73397.10844.1	hbr00603	Terpenoid backbone biosynthesis
Reyan73397.10871.1	hbr00780	Ribosome
Reyan73397.10909.6	hbr00603	Terpenoid backbone biosynthesis
Reyan73397.10909.6	hbr01110	ABC transporters
Reyan73397.10910.1	hbr00562	Cysteine and methionine metabolism
Reyan73397.10910.1	hbr00300	Ribosome biogenesis in eukaryotes
Reyan73397.10949.1	hbr03040	Arginine and proline metabolism
Reyan73397.10949.1	hbr00531	Plant-pathogen interaction
Reyan73397.10949.1	hbr00603	Terpenoid backbone biosynthesis
Reyan73397.10949.1	hbr00071	Metabolic pathways
Reyan73397.10949.1	hbr04120	beta-Alanine metabolism
Reyan73397.10949.1	hbr04016	Biosynthesis of secondary metabolites
Reyan73397.10949.1	hbr00280	Glyoxylate and dicarboxylate metabolism
Reyan73397.10949.1	hbr04144	Ascorbate and aldarate metabolism
Reyan73397.10949.1	hbr00785	Tryptophan metabolism
Reyan73397.10949.1	hbr00640	Limonene and pinene degradation
Reyan73397.10949.1	hbr00220	MAPK signaling pathway - plant
Reyan73397.10949.1	hbr00051	Histidine metabolism
Reyan73397.1097.3	hbr00603	Terpenoid backbone biosynthesis
Reyan73397.10970.28	hbr00960	Phenylpropanoid biosynthesis
Reyan73397.10970.28	hbr04016	Biosynthesis of secondary metabolites
Reyan73397.10970.28	hbr00750	Purine metabolism
Reyan73397.10970.28	hbr00902	Starch and sucrose metabolism
Reyan73397.10970.28	hbr01212	Cyanoamino acid metabolism
Reyan73397.10970.28	hbr00600	Monoterpenoid biosynthesis
Reyan73397.10985.2	hbr00780	Ribosome
Reyan73397.11168.4	hbr00561	Carbon metabolism
Reyan73397.11168.4	hbr00562	Cysteine and methionine metabolism
Reyan73397.11168.4	hbr00380	Mismatch repair
Reyan73397.11168.4	hbr03050	Glycosphingolipid biosynthesis - ganglio series
Reyan73397.11168.4	hbr00071	Metabolic pathways
Reyan73397.11168.4	hbr00960	Phenylpropanoid biosynthesis
Reyan73397.11168.4	hbr01210	Flavonoid biosynthesis
Reyan73397.11168.4	hbr00511	Phenylalanine metabolism
Reyan73397.11168.4	hbr04122	Stilbenoid, diarylheptanoid and gingerol biosynthesis
Reyan73397.11168.4	hbr03018	Biosynthesis of secondary metabolites - unclassified
Reyan73397.11168.4	hbr04016	Biosynthesis of secondary metabolites
Reyan73397.11168.4	hbr00902	Starch and sucrose metabolism
Reyan73397.11168.4	hbr03013	Arginine biosynthesis
Reyan73397.11168.4	hbr00010	Biosynthesis of unsaturated fatty acids
Reyan73397.11168.4	hbr00440	Tropane, piperidine and pyridine alkaloid biosynthesis
Reyan73397.11168.4	hbr00195	Isoquinoline alkaloid biosynthesis
Reyan73397.11168.4	hbr00670	Phenylalanine, tyrosine and tryptophan biosynthesis
Reyan73397.11168.4	hbr00903	Tyrosine metabolism
Reyan73397.11168.4	hbr00240	Diterpenoid biosynthesis
Reyan73397.11168.4	hbr04145	Carbon fixation in photosynthetic organisms
Reyan73397.11168.4	hbr00260	Cutin, suberine and wax biosynthesis
Reyan73397.11176.1	hbr00780	Ribosome
Reyan73397.1121.2	hbr00780	Ribosome
Reyan73397.11220.3	hbr00780	Ribosome
Reyan73397.11276.1	hbr00300	Ribosome biogenesis in eukaryotes
Reyan73397.11356.1	hbr00780	Ribosome
Reyan73397.11372.1	hbr00603	Terpenoid backbone biosynthesis
Reyan73397.11373.1	hbr00603	Terpenoid backbone biosynthesis
Reyan73397.11373.1	hbr00780	Ribosome
Reyan73397.11373.1	hbr00904	Phagosome
Reyan73397.11373.1	hbr00430	SNARE interactions in vesicular transport
Reyan73397.11373.1	hbr00340	Spliceosome
Reyan73397.11426.15	hbr00780	Ribosome
Reyan73397.11426.18	hbr00780	Ribosome
Reyan73397.11426.20	hbr00073	Protein processing in endoplasmic reticulum
Reyan73397.11426.20	hbr00943	Ubiquitin mediated proteolysis
Reyan73397.11498.1	hbr03015	Basal transcription factors
Reyan73397.11520.4	hbr00960	Phenylpropanoid biosynthesis
Reyan73397.11520.4	hbr01212	Cyanoamino acid metabolism
Reyan73397.11520.4	hbr04933	Plant hormone signal transduction
Reyan73397.11520.4	hbr00040	Carotenoid biosynthesis
Reyan73397.11531.1	hbr00780	Ribosome
Reyan73397.1160.73	hbr00062	Photosynthesis - antenna proteins
Reyan73397.1160.73	hbr00790	Photosynthesis
Reyan73397.1162.1	hbr00300	Ribosome biogenesis in eukaryotes
Reyan73397.1162.1	hbr00380	Mismatch repair
Reyan73397.1163.1	hbr00603	Terpenoid backbone biosynthesis
Reyan73397.1163.1	hbr00062	Photosynthesis - antenna proteins
Reyan73397.1163.1	hbr00780	Ribosome
Reyan73397.1163.1	hbr04070	Fatty acid elongation
Reyan73397.1163.1	hbr00790	Photosynthesis
Reyan73397.1166.1	hbr00073	Protein processing in endoplasmic reticulum
Reyan73397.1166.1	hbr00603	Terpenoid backbone biosynthesis
Reyan73397.1166.1	hbr00943	Ubiquitin mediated proteolysis
Reyan73397.1166.1	hbr00906	Oxidative phosphorylation
Reyan73397.1166.1	hbr00780	Ribosome
Reyan73397.1166.1	hbr04070	Fatty acid elongation
Reyan73397.1166.1	hbr00904	Phagosome
Reyan73397.1166.1	hbr00650	Protein export
Reyan73397.1166.1	hbr00430	SNARE interactions in vesicular transport
Reyan73397.1166.1	hbr03450	Proteasome
Reyan73397.1166.1	hbr01110	ABC transporters
Reyan73397.11663.1	hbr00960	Phenylpropanoid biosynthesis
Reyan73397.11663.1	hbr01210	Flavonoid biosynthesis
Reyan73397.11663.1	hbr04122	Stilbenoid, diarylheptanoid and gingerol biosynthesis
Reyan73397.11663.1	hbr03018	Biosynthesis of secondary metabolites - unclassified
Reyan73397.11663.1	hbr03440	Flavone and flavonol biosynthesis
Reyan73397.11663.1	hbr00260	Cutin, suberine and wax biosynthesis
Reyan73397.11678.1	hbr00906	Oxidative phosphorylation
Reyan73397.11678.1	hbr04120	beta-Alanine metabolism
Reyan73397.11678.1	hbr00310	Inositol phosphate metabolism
Reyan73397.11678.1	hbr00966	Valine, leucine and isoleucine degradation
Reyan73397.11678.1	hbr00290	Propanoate metabolism
Reyan73397.1168.1	hbr00603	Terpenoid backbone biosynthesis
Reyan73397.1168.1	hbr00780	Ribosome
Reyan73397.1168.1	hbr00650	Protein export
Reyan73397.1168.1	hbr00785	Tryptophan metabolism
Reyan73397.11720.3	hbr00520	Biosynthesis of amino acids
Reyan73397.11720.3	hbr00780	Ribosome
Reyan73397.11803.1	hbr00562	Cysteine and methionine metabolism
Reyan73397.11803.1	hbr04075	Alanine, aspartate and glutamate metabolism
Reyan73397.11803.1	hbr00520	Biosynthesis of amino acids
Reyan73397.11803.1	hbr01100	2-Oxocarboxylic acid metabolism
Reyan73397.11803.1	hbr03013	Arginine biosynthesis
Reyan73397.11803.1	hbr00195	Isoquinoline alkaloid biosynthesis
Reyan73397.11807.1	hbr00960	Phenylpropanoid biosynthesis
Reyan73397.11807.1	hbr04016	Biosynthesis of secondary metabolites
Reyan73397.11807.1	hbr00902	Starch and sucrose metabolism
Reyan73397.11807.1	hbr00770	Pentose and glucuronate interconversions
Reyan73397.11807.1	hbr01212	Cyanoamino acid metabolism
Reyan73397.11807.1	hbr04933	Plant hormone signal transduction
Reyan73397.11807.1	hbr00909	Porphyrin and chlorophyll metabolism
Reyan73397.11807.1	hbr00040	Carotenoid biosynthesis
Reyan73397.11904.3	hbr00603	Terpenoid backbone biosynthesis
Reyan73397.11916.3	hbr00780	Ribosome
Reyan73397.11916.4	hbr00603	Terpenoid backbone biosynthesis
Reyan73397.11916.4	hbr00904	Phagosome
Reyan73397.11916.4	hbr00650	Protein export
Reyan73397.11916.4	hbr00340	Spliceosome
Reyan73397.11968.2	hbr00100	N-Glycan biosynthesis
Reyan73397.11968.2	hbr03450	Proteasome
Reyan73397.1197.1	hbr00603	Terpenoid backbone biosynthesis
Reyan73397.1197.1	hbr00904	Phagosome
Reyan73397.12069.2	hbr00561	Carbon metabolism
Reyan73397.12069.2	hbr00562	Cysteine and methionine metabolism
Reyan73397.12069.2	hbr03040	Arginine and proline metabolism
Reyan73397.12069.2	hbr00531	Plant-pathogen interaction
Reyan73397.12069.2	hbr00071	Metabolic pathways
Reyan73397.12069.2	hbr04120	beta-Alanine metabolism
Reyan73397.12069.2	hbr00563	Nitrogen metabolism
Reyan73397.12069.2	hbr00960	Phenylpropanoid biosynthesis
Reyan73397.12069.2	hbr01210	Flavonoid biosynthesis
Reyan73397.12069.2	hbr00511	Phenylalanine metabolism
Reyan73397.12069.2	hbr04122	Stilbenoid, diarylheptanoid and gingerol biosynthesis
Reyan73397.12069.2	hbr03018	Biosynthesis of secondary metabolites - unclassified
Reyan73397.12069.2	hbr04016	Biosynthesis of secondary metabolites
Reyan73397.12069.2	hbr00740	Pyruvate metabolism
Reyan73397.12069.2	hbr04144	Ascorbate and aldarate metabolism
Reyan73397.12069.2	hbr00785	Tryptophan metabolism
Reyan73397.12069.2	hbr00640	Limonene and pinene degradation
Reyan73397.12069.2	hbr00770	Pentose and glucuronate interconversions
Reyan73397.12069.2	hbr01110	ABC transporters
Reyan73397.12069.2	hbr00903	Tyrosine metabolism
Reyan73397.12069.2	hbr00966	Valine, leucine and isoleucine degradation
Reyan73397.12069.2	hbr00040	Carotenoid biosynthesis
Reyan73397.12069.2	hbr01200	Amino sugar and nucleotide sugar metabolism
Reyan73397.12069.2	hbr00061	Glycolysis / Gluconeogenesis
Reyan73397.12069.2	hbr04136	Glycerolipid metabolism
Reyan73397.12069.2	hbr00400	Glutathione metabolism
Reyan73397.12069.2	hbr01502	Zeatin biosynthesis
Reyan73397.12069.2	hbr04141	Arachidonic acid metabolism
Reyan73397.12069.2	hbr00710	Fatty acid degradation
Reyan73397.12069.2	hbr00240	Diterpenoid biosynthesis
Reyan73397.12069.2	hbr00051	Histidine metabolism
Reyan73397.12085.1	hbr00100	N-Glycan biosynthesis
Reyan73397.12168.1	hbr00520	Biosynthesis of amino acids
Reyan73397.12168.1	hbr00780	Ribosome
Reyan73397.12168.4	hbr04626	Base excision repair
Reyan73397.12168.4	hbr00780	Ribosome
Reyan73397.12168.5	hbr00073	Protein processing in endoplasmic reticulum
Reyan73397.12168.5	hbr00780	Ribosome
Reyan73397.12173.3	hbr00780	Ribosome
Reyan73397.12289.2	hbr00780	Ribosome
Reyan73397.12352.1	hbr00073	Protein processing in endoplasmic reticulum
Reyan73397.12352.1	hbr00603	Terpenoid backbone biosynthesis
Reyan73397.12352.1	hbr00943	Ubiquitin mediated proteolysis
Reyan73397.12352.1	hbr00780	Ribosome
Reyan73397.12352.1	hbr00904	Phagosome
Reyan73397.12352.1	hbr00261	Steroid biosynthesis
Reyan73397.12356.1	hbr00603	Terpenoid backbone biosynthesis
Reyan73397.12356.1	hbr00943	Ubiquitin mediated proteolysis
Reyan73397.12356.1	hbr00906	Oxidative phosphorylation
Reyan73397.12356.1	hbr00780	Ribosome
Reyan73397.12356.1	hbr00904	Phagosome
Reyan73397.12356.1	hbr00785	Tryptophan metabolism
Reyan73397.12405.5	hbr01210	Flavonoid biosynthesis
Reyan73397.12405.5	hbr00860	Isoflavonoid biosynthesis
Reyan73397.12405.5	hbr00220	MAPK signaling pathway - plant
Reyan73397.12410.5	hbr00904	Phagosome
Reyan73397.12410.5	hbr00261	Steroid biosynthesis
Reyan73397.12410.5	hbr03420	Fatty acid biosynthesis
Reyan73397.12446.1	hbr00565	Phosphatidylinositol signaling system
Reyan73397.12446.1	hbr00999	Sulfur metabolism
Reyan73397.12448.3	hbr00520	Biosynthesis of amino acids
Reyan73397.12448.3	hbr00780	Ribosome
Reyan73397.12497.1	hbr04070	Fatty acid elongation
Reyan73397.12497.1	hbr00330	Fatty acid metabolism
Reyan73397.12497.1	hbr03420	Fatty acid biosynthesis
Reyan73397.12529.3	hbr00780	Ribosome
Reyan73397.12560.1	hbr00520	Biosynthesis of amino acids
Reyan73397.12560.1	hbr00780	Ribosome
Reyan73397.12574.3	hbr00603	Terpenoid backbone biosynthesis
Reyan73397.12574.3	hbr04016	Biosynthesis of secondary metabolites
Reyan73397.12574.3	hbr00785	Tryptophan metabolism
Reyan73397.12637.1	hbr00562	Cysteine and methionine metabolism
Reyan73397.12637.1	hbr00300	Ribosome biogenesis in eukaryotes
Reyan73397.12676.1	hbr00670	Phenylalanine, tyrosine and tryptophan biosynthesis
Reyan73397.12676.1	hbr04145	Carbon fixation in photosynthetic organisms
Reyan73397.12676.1	hbr00730	Peroxisome
Reyan73397.12724.1	hbr00780	Ribosome
Reyan73397.12724.3	hbr03040	Arginine and proline metabolism
Reyan73397.12724.3	hbr00340	Spliceosome
Reyan73397.12760.12	hbr00563	Nitrogen metabolism
Reyan73397.12760.12	hbr00062	Photosynthesis - antenna proteins
Reyan73397.12760.14	hbr00603	Terpenoid backbone biosynthesis
Reyan73397.12760.14	hbr00062	Photosynthesis - antenna proteins
Reyan73397.12760.14	hbr00780	Ribosome
Reyan73397.12760.14	hbr04070	Fatty acid elongation
Reyan73397.12760.14	hbr00790	Photosynthesis
Reyan73397.12760.14	hbr00785	Tryptophan metabolism
Reyan73397.12760.6	hbr00630	Ether lipid metabolism
Reyan73397.12760.6	hbr00940	Betalain biosynthesis
Reyan73397.12783.1	hbr00780	Ribosome
Reyan73397.12783.1	hbr00261	Steroid biosynthesis
Reyan73397.12843.2	hbr00071	Metabolic pathways
Reyan73397.12843.2	hbr04075	Alanine, aspartate and glutamate metabolism
Reyan73397.12843.2	hbr00563	Nitrogen metabolism
Reyan73397.12843.2	hbr00062	Photosynthesis - antenna proteins
Reyan73397.12843.2	hbr00790	Photosynthesis
Reyan73397.12843.2	hbr03018	Biosynthesis of secondary metabolites - unclassified
Reyan73397.12843.2	hbr00280	Glyoxylate and dicarboxylate metabolism
Reyan73397.12847.1	hbr00300	Ribosome biogenesis in eukaryotes
Reyan73397.12847.1	hbr00380	Mismatch repair
Reyan73397.129.1	hbr00073	Protein processing in endoplasmic reticulum
Reyan73397.129.1	hbr00970	DNA replication
Reyan73397.12940.1	hbr04144	Ascorbate and aldarate metabolism
Reyan73397.12940.1	hbr00340	Spliceosome
Reyan73397.12957.2	hbr00603	Terpenoid backbone biosynthesis
Reyan73397.12986.1	hbr00780	Ribosome
Reyan73397.13006.2	hbr01040	RNA transport
Reyan73397.13077.1	hbr00520	Biosynthesis of amino acids
Reyan73397.13077.1	hbr00780	Ribosome
Reyan73397.13091.8	hbr00603	Terpenoid backbone biosynthesis
Reyan73397.13091.8	hbr00906	Oxidative phosphorylation
Reyan73397.13091.8	hbr00904	Phagosome
Reyan73397.13105.1	hbr00603	Terpenoid backbone biosynthesis
Reyan73397.13105.1	hbr00960	Phenylpropanoid biosynthesis
Reyan73397.13105.1	hbr00780	Ribosome
Reyan73397.13105.1	hbr04070	Fatty acid elongation
Reyan73397.13105.1	hbr00511	Phenylalanine metabolism
Reyan73397.13105.1	hbr00785	Tryptophan metabolism
Reyan73397.13105.1	hbr00640	Limonene and pinene degradation
Reyan73397.13105.1	hbr00072	Thiamine metabolism
Reyan73397.13105.1	hbr04141	Arachidonic acid metabolism
Reyan73397.13158.1	hbr00603	Terpenoid backbone biosynthesis
Reyan73397.13179.1	hbr00603	Terpenoid backbone biosynthesis
Reyan73397.13179.1	hbr00785	Tryptophan metabolism
Reyan73397.13179.1	hbr00640	Limonene and pinene degradation
Reyan73397.13179.1	hbr00220	MAPK signaling pathway - plant
Reyan73397.1318.1	hbr00960	Phenylpropanoid biosynthesis
Reyan73397.1318.1	hbr00062	Photosynthesis - antenna proteins
Reyan73397.1318.1	hbr00780	Ribosome
Reyan73397.13223.1	hbr00603	Terpenoid backbone biosynthesis
Reyan73397.13223.1	hbr00904	Phagosome
Reyan73397.13223.1	hbr00785	Tryptophan metabolism
Reyan73397.13257.1	hbr00561	Carbon metabolism
Reyan73397.13257.1	hbr00520	Biosynthesis of amino acids
Reyan73397.13257.1	hbr00780	Ribosome
Reyan73397.13257.1	hbr04070	Fatty acid elongation
Reyan73397.13257.1	hbr00100	N-Glycan biosynthesis
Reyan73397.13302.5	hbr00603	Terpenoid backbone biosynthesis
Reyan73397.13359.20	hbr00906	Oxidative phosphorylation
Reyan73397.13359.20	hbr00780	Ribosome
Reyan73397.13402.11	hbr00300	Ribosome biogenesis in eukaryotes
Reyan73397.13402.11	hbr00960	Phenylpropanoid biosynthesis
Reyan73397.13402.6	hbr00562	Cysteine and methionine metabolism
Reyan73397.13402.6	hbr00300	Ribosome biogenesis in eukaryotes
Reyan73397.13402.6	hbr00195	Isoquinoline alkaloid biosynthesis
Reyan73397.13402.7	hbr00300	Ribosome biogenesis in eukaryotes
Reyan73397.13402.7	hbr00380	Mismatch repair
Reyan73397.13402.9	hbr00562	Cysteine and methionine metabolism
Reyan73397.13402.9	hbr00071	Metabolic pathways
Reyan73397.13402.9	hbr00960	Phenylpropanoid biosynthesis
Reyan73397.13402.9	hbr04122	Stilbenoid, diarylheptanoid and gingerol biosynthesis
Reyan73397.13402.9	hbr03018	Biosynthesis of secondary metabolites - unclassified
Reyan73397.13402.9	hbr04016	Biosynthesis of secondary metabolites
Reyan73397.13402.9	hbr00010	Biosynthesis of unsaturated fatty acids
Reyan73397.13402.9	hbr00903	Tyrosine metabolism
Reyan73397.13402.9	hbr00061	Glycolysis / Gluconeogenesis
Reyan73397.13402.9	hbr04136	Glycerolipid metabolism
Reyan73397.13402.9	hbr00999	Sulfur metabolism
Reyan73397.13402.9	hbr00710	Fatty acid degradation
Reyan73397.13402.9	hbr00260	Cutin, suberine and wax biosynthesis
Reyan73397.13403.3	hbr00520	Biosynthesis of amino acids
Reyan73397.13403.4	hbr00300	Ribosome biogenesis in eukaryotes
Reyan73397.13403.5	hbr00620	Circadian rhythm - plant
Reyan73397.13403.5	hbr00562	Cysteine and methionine metabolism
Reyan73397.13403.5	hbr00300	Ribosome biogenesis in eukaryotes
Reyan73397.13403.5	hbr00511	Phenylalanine metabolism
Reyan73397.13403.5	hbr00440	Tropane, piperidine and pyridine alkaloid biosynthesis
Reyan73397.13403.5	hbr00195	Isoquinoline alkaloid biosynthesis
Reyan73397.13403.5	hbr00670	Phenylalanine, tyrosine and tryptophan biosynthesis
Reyan73397.13403.5	hbr00903	Tyrosine metabolism
Reyan73397.13403.5	hbr03020	Other types of O-glycan biosynthesis
Reyan73397.13455.1	hbr00603	Terpenoid backbone biosynthesis
Reyan73397.13455.1	hbr00904	Phagosome
Reyan73397.13560.9	hbr00603	Terpenoid backbone biosynthesis
Reyan73397.13560.9	hbr00904	Phagosome
Reyan73397.13560.9	hbr00785	Tryptophan metabolism
Reyan73397.13560.9	hbr00640	Limonene and pinene degradation
Reyan73397.13579.1	hbr04016	Biosynthesis of secondary metabolites
Reyan73397.13654.2	hbr00603	Terpenoid backbone biosynthesis
Reyan73397.13654.2	hbr00780	Ribosome
Reyan73397.13654.2	hbr04070	Fatty acid elongation
Reyan73397.13654.2	hbr00261	Steroid biosynthesis
Reyan73397.13683.1	hbr00603	Terpenoid backbone biosynthesis
Reyan73397.13683.1	hbr00943	Ubiquitin mediated proteolysis
Reyan73397.13683.1	hbr00906	Oxidative phosphorylation
Reyan73397.13683.1	hbr00780	Ribosome
Reyan73397.13683.1	hbr00904	Phagosome
Reyan73397.13683.1	hbr03450	Proteasome
Reyan73397.13704.29	hbr04070	Fatty acid elongation
Reyan73397.13747.21	hbr01110	ABC transporters
Reyan73397.13747.23	hbr00531	Plant-pathogen interaction
Reyan73397.13856.13	hbr00603	Terpenoid backbone biosynthesis
Reyan73397.1386.4	hbr00970	DNA replication
Reyan73397.1386.4	hbr00561	Carbon metabolism
Reyan73397.1386.4	hbr00380	Mismatch repair
Reyan73397.1386.4	hbr00071	Metabolic pathways
Reyan73397.1386.4	hbr00062	Photosynthesis - antenna proteins
Reyan73397.1386.4	hbr00790	Photosynthesis
Reyan73397.1386.4	hbr00910	Nucleotide excision repair
Reyan73397.1386.4	hbr00250	Homologous recombination
Reyan73397.1386.4	hbr00360	Pentose phosphate pathway
Reyan73397.1391.5	hbr01230	Aminoacyl-tRNA biosynthesis
Reyan73397.1391.8	hbr00960	Phenylpropanoid biosynthesis
Reyan73397.1391.8	hbr04016	Biosynthesis of secondary metabolites
Reyan73397.1391.8	hbr00902	Starch and sucrose metabolism
Reyan73397.1391.8	hbr01212	Cyanoamino acid metabolism
Reyan73397.1391.8	hbr00600	Monoterpenoid biosynthesis
Reyan73397.1396.1	hbr00780	Ribosome
Reyan73397.1396.1	hbr00650	Protein export
Reyan73397.1396.1	hbr00430	SNARE interactions in vesicular transport
Reyan73397.14000.1	hbr00620	Circadian rhythm - plant
Reyan73397.14000.1	hbr00860	Isoflavonoid biosynthesis
Reyan73397.14018.2	hbr00531	Plant-pathogen interaction
Reyan73397.14018.2	hbr00603	Terpenoid backbone biosynthesis
Reyan73397.14018.2	hbr00960	Phenylpropanoid biosynthesis
Reyan73397.14018.2	hbr00511	Phenylalanine metabolism
Reyan73397.14018.2	hbr04016	Biosynthesis of secondary metabolites
Reyan73397.14018.2	hbr00785	Tryptophan metabolism
Reyan73397.14018.2	hbr00220	MAPK signaling pathway - plant
Reyan73397.14023.11	hbr00603	Terpenoid backbone biosynthesis
Reyan73397.14023.11	hbr00195	Isoquinoline alkaloid biosynthesis
Reyan73397.14023.7	hbr00603	Terpenoid backbone biosynthesis
Reyan73397.14023.7	hbr00563	Nitrogen metabolism
Reyan73397.14023.8	hbr00071	Metabolic pathways
Reyan73397.14023.8	hbr00943	Ubiquitin mediated proteolysis
Reyan73397.14023.8	hbr00906	Oxidative phosphorylation
Reyan73397.14023.8	hbr00900	Endocytosis
Reyan73397.14023.8	hbr00480	Citrate cycle (TCA cycle)
Reyan73397.14023.8	hbr00261	Steroid biosynthesis
Reyan73397.14088.3	hbr00300	Ribosome biogenesis in eukaryotes
Reyan73397.14088.4	hbr00400	Glutathione metabolism
Reyan73397.14108.1	hbr00073	Protein processing in endoplasmic reticulum
Reyan73397.14108.1	hbr00943	Ubiquitin mediated proteolysis
Reyan73397.14108.1	hbr00906	Oxidative phosphorylation
Reyan73397.14108.1	hbr00780	Ribosome
Reyan73397.14108.1	hbr00900	Endocytosis
Reyan73397.14108.1	hbr00904	Phagosome
Reyan73397.14108.1	hbr00650	Protein export
Reyan73397.14108.1	hbr00945	RNA degradation
Reyan73397.14108.1	hbr03450	Proteasome
Reyan73397.14108.1	hbr00340	Spliceosome
Reyan73397.14135.21	hbr00603	Terpenoid backbone biosynthesis
Reyan73397.14135.21	hbr00062	Photosynthesis - antenna proteins
Reyan73397.14135.21	hbr00780	Ribosome
Reyan73397.14135.21	hbr04070	Fatty acid elongation
Reyan73397.14135.21	hbr00790	Photosynthesis
Reyan73397.14135.21	hbr01110	ABC transporters
Reyan73397.14135.9	hbr00073	Protein processing in endoplasmic reticulum
Reyan73397.14135.9	hbr00943	Ubiquitin mediated proteolysis
Reyan73397.14135.9	hbr00906	Oxidative phosphorylation
Reyan73397.14135.9	hbr00780	Ribosome
Reyan73397.14135.9	hbr00904	Phagosome
Reyan73397.14158.1	hbr00062	Photosynthesis - antenna proteins
Reyan73397.14228.1	hbr00780	Ribosome
Reyan73397.14228.2	hbr00960	Phenylpropanoid biosynthesis
Reyan73397.14244.1	hbr00620	Circadian rhythm - plant
Reyan73397.14266.3	hbr00531	Plant-pathogen interaction
Reyan73397.14266.3	hbr00603	Terpenoid backbone biosynthesis
Reyan73397.14328.1	hbr00562	Cysteine and methionine metabolism
Reyan73397.14328.1	hbr00300	Ribosome biogenesis in eukaryotes
Reyan73397.14414.2	hbr00960	Phenylpropanoid biosynthesis
Reyan73397.14414.2	hbr00010	Biosynthesis of unsaturated fatty acids
Reyan73397.14414.2	hbr00400	Glutathione metabolism
Reyan73397.14471.8	hbr00603	Terpenoid backbone biosynthesis
Reyan73397.14471.8	hbr00062	Photosynthesis - antenna proteins
Reyan73397.14471.8	hbr00790	Photosynthesis
Reyan73397.14493.1	hbr00071	Metabolic pathways
Reyan73397.14493.1	hbr00960	Phenylpropanoid biosynthesis
Reyan73397.14493.1	hbr03018	Biosynthesis of secondary metabolites - unclassified
Reyan73397.14493.1	hbr04016	Biosynthesis of secondary metabolites
Reyan73397.14493.1	hbr00902	Starch and sucrose metabolism
Reyan73397.14493.1	hbr00270	Brassinosteroid biosynthesis
Reyan73397.14493.1	hbr01110	ABC transporters
Reyan73397.14493.1	hbr00400	Glutathione metabolism
Reyan73397.14579.22	hbr00071	Metabolic pathways
Reyan73397.14579.22	hbr00960	Phenylpropanoid biosynthesis
Reyan73397.14579.22	hbr01210	Flavonoid biosynthesis
Reyan73397.14579.22	hbr04122	Stilbenoid, diarylheptanoid and gingerol biosynthesis
Reyan73397.14579.22	hbr03018	Biosynthesis of secondary metabolites - unclassified
Reyan73397.14579.22	hbr00270	Brassinosteroid biosynthesis
Reyan73397.14579.22	hbr03060	Glycosphingolipid biosynthesis - globo and isoglobo series
Reyan73397.14579.22	hbr03410	Glycosphingolipid biosynthesis - lacto and neolacto series
Reyan73397.14584.1	hbr00073	Protein processing in endoplasmic reticulum
Reyan73397.14584.1	hbr00561	Carbon metabolism
Reyan73397.14584.1	hbr00531	Plant-pathogen interaction
Reyan73397.14584.1	hbr00071	Metabolic pathways
Reyan73397.14584.1	hbr04070	Fatty acid elongation
Reyan73397.14584.1	hbr00100	N-Glycan biosynthesis
Reyan73397.14584.1	hbr00330	Fatty acid metabolism
Reyan73397.14768.1	hbr00561	Carbon metabolism
Reyan73397.14768.1	hbr00071	Metabolic pathways
Reyan73397.14768.1	hbr00908	Pyrimidine metabolism
Reyan73397.14768.1	hbr00960	Phenylpropanoid biosynthesis
Reyan73397.14768.1	hbr04016	Biosynthesis of secondary metabolites
Reyan73397.14768.1	hbr01200	Amino sugar and nucleotide sugar metabolism
Reyan73397.14768.1	hbr00061	Glycolysis / Gluconeogenesis
Reyan73397.14768.1	hbr00400	Glutathione metabolism
Reyan73397.14768.1	hbr00030	Galactose metabolism
Reyan73397.14768.1	hbr00230	Butanoate metabolism
Reyan73397.14768.1	hbr03410	Glycosphingolipid biosynthesis - lacto and neolacto series
Reyan73397.14768.1	hbr03022	Fructose and mannose metabolism
Reyan73397.14769.1	hbr00562	Cysteine and methionine metabolism
Reyan73397.14769.1	hbr00300	Ribosome biogenesis in eukaryotes
Reyan73397.14769.1	hbr00010	Biosynthesis of unsaturated fatty acids
Reyan73397.14829.3	hbr00510	Glucosinolate biosynthesis
Reyan73397.14884.2	hbr00603	Terpenoid backbone biosynthesis
Reyan73397.14884.2	hbr00511	Phenylalanine metabolism
Reyan73397.14884.2	hbr00785	Tryptophan metabolism
Reyan73397.14884.2	hbr00640	Limonene and pinene degradation
Reyan73397.14884.2	hbr04141	Arachidonic acid metabolism
Reyan73397.1491.1	hbr00073	Protein processing in endoplasmic reticulum
Reyan73397.1491.1	hbr00906	Oxidative phosphorylation
Reyan73397.1491.1	hbr00904	Phagosome
Reyan73397.1491.1	hbr00650	Protein export
Reyan73397.1491.1	hbr00945	RNA degradation
Reyan73397.1491.1	hbr00340	Spliceosome
Reyan73397.15036.1	hbr00603	Terpenoid backbone biosynthesis
Reyan73397.15036.1	hbr00785	Tryptophan metabolism
Reyan73397.15085.1	hbr00310	Inositol phosphate metabolism
Reyan73397.15085.1	hbr00565	Phosphatidylinositol signaling system
Reyan73397.15103.4	hbr00520	Biosynthesis of amino acids
Reyan73397.15103.4	hbr00780	Ribosome
Reyan73397.15103.4	hbr04070	Fatty acid elongation
Reyan73397.15103.4	hbr00100	N-Glycan biosynthesis
Reyan73397.15128.2	hbr00943	Ubiquitin mediated proteolysis
Reyan73397.15128.2	hbr00906	Oxidative phosphorylation
Reyan73397.15128.2	hbr00780	Ribosome
Reyan73397.15128.2	hbr00785	Tryptophan metabolism
Reyan73397.15159.4	hbr00561	Carbon metabolism
Reyan73397.15159.4	hbr00520	Biosynthesis of amino acids
Reyan73397.15159.4	hbr00780	Ribosome
Reyan73397.15213.1	hbr00073	Protein processing in endoplasmic reticulum
Reyan73397.15213.1	hbr00561	Carbon metabolism
Reyan73397.15213.1	hbr00520	Biosynthesis of amino acids
Reyan73397.15213.1	hbr00780	Ribosome
Reyan73397.15224.3	hbr04016	Biosynthesis of secondary metabolites
Reyan73397.15224.3	hbr00941	Other glycan degradation
Reyan73397.15264.1	hbr00300	Ribosome biogenesis in eukaryotes
Reyan73397.15264.1	hbr00565	Phosphatidylinositol signaling system
Reyan73397.15264.1	hbr00500	Autophagy - other
Reyan73397.15322.1	hbr00603	Terpenoid backbone biosynthesis
Reyan73397.15322.1	hbr00780	Ribosome
Reyan73397.15322.1	hbr00785	Tryptophan metabolism
Reyan73397.15322.1	hbr00640	Limonene and pinene degradation
Reyan73397.15334.1	hbr00531	Plant-pathogen interaction
Reyan73397.15334.1	hbr04070	Fatty acid elongation
Reyan73397.15334.1	hbr00100	N-Glycan biosynthesis
Reyan73397.15334.1	hbr00330	Fatty acid metabolism
Reyan73397.15395.1	hbr00062	Photosynthesis - antenna proteins
Reyan73397.15395.1	hbr00780	Ribosome
Reyan73397.15423.1	hbr00780	Ribosome
Reyan73397.15423.1	hbr00450	RNA polymerase
Reyan73397.15433.5	hbr00780	Ribosome
Reyan73397.15433.5	hbr03450	Proteasome
Reyan73397.15433.5	hbr00340	Spliceosome
Reyan73397.15433.5	hbr00920	mRNA surveillance pathway
Reyan73397.15433.5	hbr01040	RNA transport
Reyan73397.15435.2	hbr04070	Fatty acid elongation
Reyan73397.15435.2	hbr03020	Other types of O-glycan biosynthesis
Reyan73397.15435.2	hbr03015	Basal transcription factors
Reyan73397.15439.1	hbr00603	Terpenoid backbone biosynthesis
Reyan73397.15439.1	hbr00640	Limonene and pinene degradation
Reyan73397.15451.1	hbr00520	Biosynthesis of amino acids
Reyan73397.15451.1	hbr00780	Ribosome
Reyan73397.1546.1	hbr00603	Terpenoid backbone biosynthesis
Reyan73397.1546.1	hbr00785	Tryptophan metabolism
Reyan73397.15505.1	hbr00300	Ribosome biogenesis in eukaryotes
Reyan73397.15505.1	hbr00071	Metabolic pathways
Reyan73397.15505.1	hbr00960	Phenylpropanoid biosynthesis
Reyan73397.15505.1	hbr04016	Biosynthesis of secondary metabolites
Reyan73397.15505.1	hbr00902	Starch and sucrose metabolism
Reyan73397.15505.1	hbr01212	Cyanoamino acid metabolism
Reyan73397.15540.1	hbr03060	Glycosphingolipid biosynthesis - globo and isoglobo series
Reyan73397.15540.2	hbr03040	Arginine and proline metabolism
Reyan73397.15540.4	hbr00603	Terpenoid backbone biosynthesis
Reyan73397.15540.4	hbr04016	Biosynthesis of secondary metabolites
Reyan73397.15540.4	hbr00785	Tryptophan metabolism
Reyan73397.15540.4	hbr00640	Limonene and pinene degradation
Reyan73397.15545.1	hbr00062	Photosynthesis - antenna proteins
Reyan73397.15545.1	hbr00780	Ribosome
Reyan73397.15545.1	hbr04070	Fatty acid elongation
Reyan73397.15545.1	hbr00790	Photosynthesis
Reyan73397.15588.4	hbr00561	Carbon metabolism
Reyan73397.15588.4	hbr00071	Metabolic pathways
Reyan73397.15588.4	hbr00520	Biosynthesis of amino acids
Reyan73397.15588.4	hbr00780	Ribosome
Reyan73397.15588.4	hbr04016	Biosynthesis of secondary metabolites
Reyan73397.15588.4	hbr00740	Pyruvate metabolism
Reyan73397.15588.4	hbr00280	Glyoxylate and dicarboxylate metabolism
Reyan73397.15623.1	hbr00562	Cysteine and methionine metabolism
Reyan73397.15623.1	hbr00300	Ribosome biogenesis in eukaryotes
Reyan73397.15721.1	hbr00970	DNA replication
Reyan73397.15734.1	hbr00520	Biosynthesis of amino acids
Reyan73397.15734.1	hbr00780	Ribosome
Reyan73397.15866.8	hbr00520	Biosynthesis of amino acids
Reyan73397.15866.8	hbr00780	Ribosome
Reyan73397.15866.8	hbr04070	Fatty acid elongation
Reyan73397.15938.7	hbr00945	RNA degradation
Reyan73397.16024.1	hbr00780	Ribosome
Reyan73397.16026.6	hbr00906	Oxidative phosphorylation
Reyan73397.16026.6	hbr03450	Proteasome
Reyan73397.16058.1	hbr03040	Arginine and proline metabolism
Reyan73397.16058.1	hbr00380	Mismatch repair
Reyan73397.16058.1	hbr04075	Alanine, aspartate and glutamate metabolism
Reyan73397.16058.1	hbr00520	Biosynthesis of amino acids
Reyan73397.16058.1	hbr01100	2-Oxocarboxylic acid metabolism
Reyan73397.16058.1	hbr00511	Phenylalanine metabolism
Reyan73397.16058.1	hbr03013	Arginine biosynthesis
Reyan73397.16058.1	hbr00440	Tropane, piperidine and pyridine alkaloid biosynthesis
Reyan73397.16058.1	hbr00195	Isoquinoline alkaloid biosynthesis
Reyan73397.16058.1	hbr00903	Tyrosine metabolism
Reyan73397.16058.2	hbr03040	Arginine and proline metabolism
Reyan73397.16058.2	hbr00380	Mismatch repair
Reyan73397.16058.2	hbr04075	Alanine, aspartate and glutamate metabolism
Reyan73397.16058.2	hbr00520	Biosynthesis of amino acids
Reyan73397.16058.2	hbr01100	2-Oxocarboxylic acid metabolism
Reyan73397.16058.2	hbr00511	Phenylalanine metabolism
Reyan73397.16058.2	hbr03013	Arginine biosynthesis
Reyan73397.16058.2	hbr00440	Tropane, piperidine and pyridine alkaloid biosynthesis
Reyan73397.16058.2	hbr00195	Isoquinoline alkaloid biosynthesis
Reyan73397.16058.2	hbr00903	Tyrosine metabolism
Reyan73397.1607.21	hbr03450	Proteasome
Reyan73397.1607.21	hbr00909	Porphyrin and chlorophyll metabolism
Reyan73397.1607.5	hbr00562	Cysteine and methionine metabolism
Reyan73397.1607.5	hbr03040	Arginine and proline metabolism
Reyan73397.1607.5	hbr04075	Alanine, aspartate and glutamate metabolism
Reyan73397.1607.5	hbr00511	Phenylalanine metabolism
Reyan73397.1607.5	hbr00010	Biosynthesis of unsaturated fatty acids
Reyan73397.1607.5	hbr00945	RNA degradation
Reyan73397.1607.5	hbr00440	Tropane, piperidine and pyridine alkaloid biosynthesis
Reyan73397.1607.5	hbr00195	Isoquinoline alkaloid biosynthesis
Reyan73397.1607.5	hbr00670	Phenylalanine, tyrosine and tryptophan biosynthesis
Reyan73397.1607.5	hbr00903	Tyrosine metabolism
Reyan73397.1607.5	hbr03020	Other types of O-glycan biosynthesis
Reyan73397.1616.1	hbr00531	Plant-pathogen interaction
Reyan73397.1616.1	hbr00603	Terpenoid backbone biosynthesis
Reyan73397.1616.1	hbr00511	Phenylalanine metabolism
Reyan73397.1616.1	hbr04144	Ascorbate and aldarate metabolism
Reyan73397.1616.1	hbr00785	Tryptophan metabolism
Reyan73397.1616.1	hbr00640	Limonene and pinene degradation
Reyan73397.16290.2	hbr00941	Other glycan degradation
Reyan73397.16360.1	hbr00620	Circadian rhythm - plant
Reyan73397.16360.1	hbr00603	Terpenoid backbone biosynthesis
Reyan73397.16360.1	hbr04070	Fatty acid elongation
Reyan73397.16360.1	hbr00790	Photosynthesis
Reyan73397.16420.14	hbr04146	C5-Branched dibasic acid metabolism
Reyan73397.16420.14	hbr00780	Ribosome
Reyan73397.16446.13	hbr00780	Ribosome
Reyan73397.16446.14	hbr00780	Ribosome
Reyan73397.16446.3	hbr00520	Biosynthesis of amino acids
Reyan73397.16446.3	hbr00604	Valine, leucine and isoleucine biosynthesis
Reyan73397.16446.3	hbr04146	C5-Branched dibasic acid metabolism
Reyan73397.16446.3	hbr00780	Ribosome
Reyan73397.16446.7	hbr00902	Starch and sucrose metabolism
Reyan73397.16446.9	hbr00520	Biosynthesis of amino acids
Reyan73397.16446.9	hbr04146	C5-Branched dibasic acid metabolism
Reyan73397.16446.9	hbr00780	Ribosome
Reyan73397.16455.1	hbr00780	Ribosome
Reyan73397.16563.3	hbr00906	Oxidative phosphorylation
Reyan73397.16563.3	hbr00904	Phagosome
Reyan73397.16563.3	hbr00340	Spliceosome
Reyan73397.16563.3	hbr00941	Other glycan degradation
Reyan73397.16563.5	hbr00073	Protein processing in endoplasmic reticulum
Reyan73397.16563.5	hbr00943	Ubiquitin mediated proteolysis
Reyan73397.16563.5	hbr00906	Oxidative phosphorylation
Reyan73397.16563.5	hbr00780	Ribosome
Reyan73397.16563.5	hbr00900	Endocytosis
Reyan73397.16563.5	hbr00904	Phagosome
Reyan73397.16563.5	hbr00430	SNARE interactions in vesicular transport
Reyan73397.16563.5	hbr00480	Citrate cycle (TCA cycle)
Reyan73397.16563.5	hbr03450	Proteasome
Reyan73397.16563.5	hbr01040	RNA transport
Reyan73397.16625.1	hbr00073	Protein processing in endoplasmic reticulum
Reyan73397.16625.1	hbr00943	Ubiquitin mediated proteolysis
Reyan73397.16625.1	hbr00906	Oxidative phosphorylation
Reyan73397.16625.1	hbr00780	Ribosome
Reyan73397.16625.1	hbr00904	Phagosome
Reyan73397.16625.1	hbr00650	Protein export
Reyan73397.16625.1	hbr00430	SNARE interactions in vesicular transport
Reyan73397.16625.1	hbr00945	RNA degradation
Reyan73397.16625.1	hbr00340	Spliceosome
Reyan73397.16625.2	hbr00073	Protein processing in endoplasmic reticulum
Reyan73397.16625.2	hbr00943	Ubiquitin mediated proteolysis
Reyan73397.16625.2	hbr00906	Oxidative phosphorylation
Reyan73397.16625.2	hbr00780	Ribosome
Reyan73397.16625.2	hbr00340	Spliceosome
Reyan73397.16643.1	hbr00531	Plant-pathogen interaction
Reyan73397.16643.1	hbr00603	Terpenoid backbone biosynthesis
Reyan73397.16643.1	hbr00960	Phenylpropanoid biosynthesis
Reyan73397.16643.1	hbr00511	Phenylalanine metabolism
Reyan73397.16643.1	hbr04016	Biosynthesis of secondary metabolites
Reyan73397.16643.1	hbr00280	Glyoxylate and dicarboxylate metabolism
Reyan73397.16643.1	hbr00785	Tryptophan metabolism
Reyan73397.16643.2	hbr00071	Metabolic pathways
Reyan73397.16643.2	hbr00960	Phenylpropanoid biosynthesis
Reyan73397.16643.2	hbr04016	Biosynthesis of secondary metabolites
Reyan73397.16645.8	hbr04070	Fatty acid elongation
Reyan73397.16645.8	hbr00100	N-Glycan biosynthesis
Reyan73397.16645.8	hbr00330	Fatty acid metabolism
Reyan73397.16669.3	hbr00562	Cysteine and methionine metabolism
Reyan73397.16669.3	hbr00300	Ribosome biogenesis in eukaryotes
Reyan73397.16698.1	hbr00780	Ribosome
Reyan73397.16725.12	hbr04626	Base excision repair
Reyan73397.16725.12	hbr00960	Phenylpropanoid biosynthesis
Reyan73397.16725.12	hbr00062	Photosynthesis - antenna proteins
Reyan73397.16725.12	hbr01212	Cyanoamino acid metabolism
Reyan73397.16725.12	hbr03020	Other types of O-glycan biosynthesis
Reyan73397.16725.12	hbr00350	Non-homologous end-joining
Reyan73397.16725.20	hbr00603	Terpenoid backbone biosynthesis
Reyan73397.16725.20	hbr00960	Phenylpropanoid biosynthesis
Reyan73397.16725.20	hbr04016	Biosynthesis of secondary metabolites
Reyan73397.16798.1	hbr00780	Ribosome
Reyan73397.16875.1	hbr00780	Ribosome
Reyan73397.16875.1	hbr03450	Proteasome
Reyan73397.16881.1	hbr00520	Biosynthesis of amino acids
Reyan73397.16881.1	hbr00780	Ribosome
Reyan73397.16930.1	hbr00904	Phagosome
Reyan73397.16930.1	hbr00430	SNARE interactions in vesicular transport
Reyan73397.16961.1	hbr00750	Purine metabolism
Reyan73397.16961.1	hbr03430	Nicotinate and nicotinamide metabolism
Reyan73397.16961.2	hbr00750	Purine metabolism
Reyan73397.16961.2	hbr00941	Other glycan degradation
Reyan73397.16969.1	hbr00010	Biosynthesis of unsaturated fatty acids
Reyan73397.17076.3	hbr00960	Phenylpropanoid biosynthesis
Reyan73397.171.1	hbr00561	Carbon metabolism
Reyan73397.171.1	hbr00410	Glycine, serine and threonine metabolism
Reyan73397.171.1	hbr00620	Circadian rhythm - plant
Reyan73397.17106.17	hbr00520	Biosynthesis of amino acids
Reyan73397.17106.17	hbr00780	Ribosome
Reyan73397.17106.20	hbr04626	Base excision repair
Reyan73397.17106.20	hbr00062	Photosynthesis - antenna proteins
Reyan73397.17106.20	hbr00780	Ribosome
Reyan73397.1716.1	hbr00603	Terpenoid backbone biosynthesis
Reyan73397.1716.1	hbr00943	Ubiquitin mediated proteolysis
Reyan73397.1716.1	hbr00906	Oxidative phosphorylation
Reyan73397.1716.1	hbr00904	Phagosome
Reyan73397.1716.1	hbr00650	Protein export
Reyan73397.1716.1	hbr00785	Tryptophan metabolism
Reyan73397.1716.1	hbr00072	Thiamine metabolism
Reyan73397.17177.1	hbr00960	Phenylpropanoid biosynthesis
Reyan73397.17177.1	hbr01210	Flavonoid biosynthesis
Reyan73397.17177.1	hbr04122	Stilbenoid, diarylheptanoid and gingerol biosynthesis
Reyan73397.17177.1	hbr03018	Biosynthesis of secondary metabolites - unclassified
Reyan73397.17177.1	hbr00270	Brassinosteroid biosynthesis
Reyan73397.17177.1	hbr00945	RNA degradation
Reyan73397.17177.1	hbr00240	Diterpenoid biosynthesis
Reyan73397.17177.1	hbr00260	Cutin, suberine and wax biosynthesis
Reyan73397.17193.1	hbr00520	Biosynthesis of amino acids
Reyan73397.17193.1	hbr00780	Ribosome
Reyan73397.17231.3	hbr00520	Biosynthesis of amino acids
Reyan73397.17231.3	hbr00780	Ribosome
Reyan73397.17234.1	hbr00900	Endocytosis
Reyan73397.17305.1	hbr00603	Terpenoid backbone biosynthesis
Reyan73397.17305.1	hbr00062	Photosynthesis - antenna proteins
Reyan73397.17305.1	hbr00790	Photosynthesis
Reyan73397.17396.1	hbr00603	Terpenoid backbone biosynthesis
Reyan73397.17398.1	hbr00780	Ribosome
Reyan73397.17438.1	hbr00730	Peroxisome
Reyan73397.17454.1	hbr00562	Cysteine and methionine metabolism
Reyan73397.17454.1	hbr00300	Ribosome biogenesis in eukaryotes
Reyan73397.17454.1	hbr00380	Mismatch repair
Reyan73397.17454.1	hbr00511	Phenylalanine metabolism
Reyan73397.17454.1	hbr00440	Tropane, piperidine and pyridine alkaloid biosynthesis
Reyan73397.17454.1	hbr00195	Isoquinoline alkaloid biosynthesis
Reyan73397.17454.1	hbr00910	Nucleotide excision repair
Reyan73397.17454.1	hbr00670	Phenylalanine, tyrosine and tryptophan biosynthesis
Reyan73397.17454.1	hbr00903	Tyrosine metabolism
Reyan73397.17454.1	hbr03020	Other types of O-glycan biosynthesis
Reyan73397.17454.1	hbr00400	Glutathione metabolism
Reyan73397.17456.1	hbr00603	Terpenoid backbone biosynthesis
Reyan73397.17456.1	hbr00906	Oxidative phosphorylation
Reyan73397.17456.1	hbr00780	Ribosome
Reyan73397.17456.4	hbr00520	Biosynthesis of amino acids
Reyan73397.17456.4	hbr00780	Ribosome
Reyan73397.17488.1	hbr00562	Cysteine and methionine metabolism
Reyan73397.17488.1	hbr04075	Alanine, aspartate and glutamate metabolism
Reyan73397.17488.1	hbr00511	Phenylalanine metabolism
Reyan73397.17488.1	hbr03013	Arginine biosynthesis
Reyan73397.17488.1	hbr00440	Tropane, piperidine and pyridine alkaloid biosynthesis
Reyan73397.17488.1	hbr00195	Isoquinoline alkaloid biosynthesis
Reyan73397.17488.1	hbr00903	Tyrosine metabolism
Reyan73397.17488.1	hbr04145	Carbon fixation in photosynthetic organisms
Reyan73397.17650.2	hbr00603	Terpenoid backbone biosynthesis
Reyan73397.17650.2	hbr00960	Phenylpropanoid biosynthesis
Reyan73397.17650.2	hbr00511	Phenylalanine metabolism
Reyan73397.17650.2	hbr04016	Biosynthesis of secondary metabolites
Reyan73397.17650.2	hbr00785	Tryptophan metabolism
Reyan73397.1772.2	hbr00520	Biosynthesis of amino acids
Reyan73397.1772.2	hbr00780	Ribosome
Reyan73397.17741.1	hbr00903	Tyrosine metabolism
Reyan73397.17837.4	hbr00780	Ribosome
Reyan73397.17908.16	hbr00531	Plant-pathogen interaction
Reyan73397.17908.16	hbr00430	SNARE interactions in vesicular transport
Reyan73397.17908.16	hbr00750	Purine metabolism
Reyan73397.17908.16	hbr03430	Nicotinate and nicotinamide metabolism
Reyan73397.17908.16	hbr04933	Plant hormone signal transduction
Reyan73397.17908.20	hbr04626	Base excision repair
Reyan73397.17908.20	hbr00780	Ribosome
Reyan73397.17965.1	hbr00960	Phenylpropanoid biosynthesis
Reyan73397.17965.1	hbr01212	Cyanoamino acid metabolism
Reyan73397.17965.1	hbr04933	Plant hormone signal transduction
Reyan73397.17965.1	hbr00040	Carotenoid biosynthesis
Reyan73397.17969.1	hbr00603	Terpenoid backbone biosynthesis
Reyan73397.17969.1	hbr00943	Ubiquitin mediated proteolysis
Reyan73397.17969.1	hbr00906	Oxidative phosphorylation
Reyan73397.17969.1	hbr00780	Ribosome
Reyan73397.17969.1	hbr00904	Phagosome
Reyan73397.1799.1	hbr00603	Terpenoid backbone biosynthesis
Reyan73397.1799.1	hbr00780	Ribosome
Reyan73397.1799.1	hbr04070	Fatty acid elongation
Reyan73397.1799.1	hbr00650	Protein export
Reyan73397.1799.2	hbr00780	Ribosome
Reyan73397.18088.1	hbr00780	Ribosome
Reyan73397.1810.3	hbr00562	Cysteine and methionine metabolism
Reyan73397.18184.1	hbr00904	Phagosome
Reyan73397.18184.1	hbr00650	Protein export
Reyan73397.18197.1	hbr00562	Cysteine and methionine metabolism
Reyan73397.18197.1	hbr00300	Ribosome biogenesis in eukaryotes
Reyan73397.18197.1	hbr00960	Phenylpropanoid biosynthesis
Reyan73397.18215.19	hbr00960	Phenylpropanoid biosynthesis
Reyan73397.18215.19	hbr00902	Starch and sucrose metabolism
Reyan73397.18215.19	hbr01212	Cyanoamino acid metabolism
Reyan73397.18219.1	hbr00562	Cysteine and methionine metabolism
Reyan73397.18219.1	hbr00380	Mismatch repair
Reyan73397.18219.1	hbr00960	Phenylpropanoid biosynthesis
Reyan73397.18219.1	hbr01210	Flavonoid biosynthesis
Reyan73397.18219.1	hbr04122	Stilbenoid, diarylheptanoid and gingerol biosynthesis
Reyan73397.18219.1	hbr03018	Biosynthesis of secondary metabolites - unclassified
Reyan73397.18219.1	hbr04016	Biosynthesis of secondary metabolites
Reyan73397.18219.1	hbr00260	Cutin, suberine and wax biosynthesis
Reyan73397.18301.1	hbr00561	Carbon metabolism
Reyan73397.18301.1	hbr00562	Cysteine and methionine metabolism
Reyan73397.18301.1	hbr00943	Ubiquitin mediated proteolysis
Reyan73397.18301.1	hbr00999	Sulfur metabolism
Reyan73397.1831.1	hbr00943	Ubiquitin mediated proteolysis
Reyan73397.1831.1	hbr00780	Ribosome
Reyan73397.18316.1	hbr00300	Ribosome biogenesis in eukaryotes
Reyan73397.18316.1	hbr00380	Mismatch repair
Reyan73397.18429.1	hbr00603	Terpenoid backbone biosynthesis
Reyan73397.18429.1	hbr00785	Tryptophan metabolism
Reyan73397.18429.1	hbr00640	Limonene and pinene degradation
Reyan73397.18490.13	hbr00906	Oxidative phosphorylation
Reyan73397.18490.13	hbr00904	Phagosome
Reyan73397.18490.13	hbr03008	Caffeine metabolism
Reyan73397.18490.19	hbr00071	Metabolic pathways
Reyan73397.18490.19	hbr02010	Pantothenate and CoA biosynthesis
Reyan73397.18490.19	hbr00604	Valine, leucine and isoleucine biosynthesis
Reyan73397.18490.19	hbr04146	C5-Branched dibasic acid metabolism
Reyan73397.18490.19	hbr00770	Pentose and glucuronate interconversions
Reyan73397.18490.19	hbr00514	Sesquiterpenoid and triterpenoid biosynthesis
Reyan73397.18490.19	hbr00230	Butanoate metabolism
Reyan73397.18490.19	hbr00940	Betalain biosynthesis
Reyan73397.18490.20	hbr04626	Base excision repair
Reyan73397.18490.23	hbr04626	Base excision repair
Reyan73397.18490.25	hbr00780	Ribosome
Reyan73397.18490.26	hbr00562	Cysteine and methionine metabolism
Reyan73397.18490.26	hbr00300	Ribosome biogenesis in eukaryotes
Reyan73397.18490.26	hbr03040	Arginine and proline metabolism
Reyan73397.18490.26	hbr00380	Mismatch repair
Reyan73397.18490.26	hbr00511	Phenylalanine metabolism
Reyan73397.18490.26	hbr03013	Arginine biosynthesis
Reyan73397.18490.26	hbr00440	Tropane, piperidine and pyridine alkaloid biosynthesis
Reyan73397.18490.26	hbr00195	Isoquinoline alkaloid biosynthesis
Reyan73397.18490.26	hbr00903	Tyrosine metabolism
Reyan73397.18490.26	hbr04145	Carbon fixation in photosynthetic organisms
Reyan73397.18494.1	hbr00310	Inositol phosphate metabolism
Reyan73397.18494.1	hbr00900	Endocytosis
Reyan73397.18494.1	hbr00730	Peroxisome
Reyan73397.18494.1	hbr00500	Autophagy - other
Reyan73397.18611.1	hbr00520	Biosynthesis of amino acids
Reyan73397.18611.1	hbr00062	Photosynthesis - antenna proteins
Reyan73397.18611.1	hbr00780	Ribosome
Reyan73397.18670.5	hbr00904	Phagosome
Reyan73397.18697.1	hbr00562	Cysteine and methionine metabolism
Reyan73397.18697.1	hbr00300	Ribosome biogenesis in eukaryotes
Reyan73397.18697.1	hbr00400	Glutathione metabolism
Reyan73397.18723.1	hbr00603	Terpenoid backbone biosynthesis
Reyan73397.18723.1	hbr00780	Ribosome
Reyan73397.18723.1	hbr00790	Photosynthesis
Reyan73397.18751.32	hbr00603	Terpenoid backbone biosynthesis
Reyan73397.18751.32	hbr00062	Photosynthesis - antenna proteins
Reyan73397.18751.32	hbr00780	Ribosome
Reyan73397.18751.32	hbr04070	Fatty acid elongation
Reyan73397.18751.32	hbr00790	Photosynthesis
Reyan73397.18756.7	hbr00561	Carbon metabolism
Reyan73397.18756.7	hbr00520	Biosynthesis of amino acids
Reyan73397.18756.7	hbr00780	Ribosome
Reyan73397.18756.7	hbr04070	Fatty acid elongation
Reyan73397.18758.21	hbr00073	Protein processing in endoplasmic reticulum
Reyan73397.18758.21	hbr00780	Ribosome
Reyan73397.18758.22	hbr00073	Protein processing in endoplasmic reticulum
Reyan73397.18758.22	hbr00561	Carbon metabolism
Reyan73397.18758.22	hbr00780	Ribosome
Reyan73397.18758.24	hbr00960	Phenylpropanoid biosynthesis
Reyan73397.18978.6	hbr00380	Mismatch repair
Reyan73397.18978.6	hbr00071	Metabolic pathways
Reyan73397.18978.6	hbr00960	Phenylpropanoid biosynthesis
Reyan73397.18978.6	hbr01210	Flavonoid biosynthesis
Reyan73397.18978.6	hbr04122	Stilbenoid, diarylheptanoid and gingerol biosynthesis
Reyan73397.18978.6	hbr03018	Biosynthesis of secondary metabolites - unclassified
Reyan73397.18978.6	hbr04016	Biosynthesis of secondary metabolites
Reyan73397.18978.6	hbr00750	Purine metabolism
Reyan73397.18978.6	hbr00260	Cutin, suberine and wax biosynthesis
Reyan73397.19008.1	hbr00073	Protein processing in endoplasmic reticulum
Reyan73397.19008.1	hbr00561	Carbon metabolism
Reyan73397.19008.1	hbr00071	Metabolic pathways
Reyan73397.19008.1	hbr00520	Biosynthesis of amino acids
Reyan73397.19008.1	hbr00780	Ribosome
Reyan73397.19008.1	hbr00750	Purine metabolism
Reyan73397.19013.1	hbr00300	Ribosome biogenesis in eukaryotes
Reyan73397.1913.1	hbr00780	Ribosome
Reyan73397.1913.1	hbr00430	SNARE interactions in vesicular transport
Reyan73397.19150.15	hbr00603	Terpenoid backbone biosynthesis
Reyan73397.19150.15	hbr00943	Ubiquitin mediated proteolysis
Reyan73397.19150.15	hbr00906	Oxidative phosphorylation
Reyan73397.19150.15	hbr00904	Phagosome
Reyan73397.19150.15	hbr00340	Spliceosome
Reyan73397.19171.3	hbr00603	Terpenoid backbone biosynthesis
Reyan73397.19171.3	hbr04070	Fatty acid elongation
Reyan73397.19171.3	hbr00261	Steroid biosynthesis
Reyan73397.19249.3	hbr00603	Terpenoid backbone biosynthesis
Reyan73397.19249.4	hbr00603	Terpenoid backbone biosynthesis
Reyan73397.19251.1	hbr00620	Circadian rhythm - plant
Reyan73397.19251.1	hbr00562	Cysteine and methionine metabolism
Reyan73397.19254.1	hbr00603	Terpenoid backbone biosynthesis
Reyan73397.19254.1	hbr00650	Protein export
Reyan73397.19254.1	hbr03450	Proteasome
Reyan73397.19330.1	hbr00960	Phenylpropanoid biosynthesis
Reyan73397.19330.1	hbr04016	Biosynthesis of secondary metabolites
Reyan73397.19330.1	hbr00902	Starch and sucrose metabolism
Reyan73397.19330.1	hbr01212	Cyanoamino acid metabolism
Reyan73397.19348.1	hbr00780	Ribosome
Reyan73397.19398.1	hbr00340	Spliceosome
Reyan73397.19398.1	hbr00950	Riboflavin metabolism
Reyan73397.19425.1	hbr00520	Biosynthesis of amino acids
Reyan73397.19425.1	hbr00780	Ribosome
Reyan73397.19427.1	hbr00520	Biosynthesis of amino acids
Reyan73397.19427.1	hbr00780	Ribosome
Reyan73397.1947.1	hbr00603	Terpenoid backbone biosynthesis
Reyan73397.1947.1	hbr00511	Phenylalanine metabolism
Reyan73397.19511.4	hbr00960	Phenylpropanoid biosynthesis
Reyan73397.19511.4	hbr00270	Brassinosteroid biosynthesis
Reyan73397.19511.4	hbr00220	MAPK signaling pathway - plant
Reyan73397.19511.4	hbr00020	Lipoic acid metabolism
Reyan73397.19548.6	hbr04016	Biosynthesis of secondary metabolites
Reyan73397.19548.6	hbr00010	Biosynthesis of unsaturated fatty acids
Reyan73397.196.1	hbr00562	Cysteine and methionine metabolism
Reyan73397.196.1	hbr00300	Ribosome biogenesis in eukaryotes
Reyan73397.196.1	hbr03040	Arginine and proline metabolism
Reyan73397.196.1	hbr00380	Mismatch repair
Reyan73397.19610.1	hbr00780	Ribosome
Reyan73397.19614.1	hbr00531	Plant-pathogen interaction
Reyan73397.19614.1	hbr00603	Terpenoid backbone biosynthesis
Reyan73397.19614.1	hbr04144	Ascorbate and aldarate metabolism
Reyan73397.19614.1	hbr00785	Tryptophan metabolism
Reyan73397.19614.1	hbr00640	Limonene and pinene degradation
Reyan73397.19640.9	hbr00073	Protein processing in endoplasmic reticulum
Reyan73397.19640.9	hbr03410	Glycosphingolipid biosynthesis - lacto and neolacto series
Reyan73397.19640.9	hbr00965	Vancomycin resistance
Reyan73397.19650.2	hbr00561	Carbon metabolism
Reyan73397.19650.2	hbr00071	Metabolic pathways
Reyan73397.19650.2	hbr00906	Oxidative phosphorylation
Reyan73397.19650.2	hbr00780	Ribosome
Reyan73397.19650.2	hbr00900	Endocytosis
Reyan73397.19650.2	hbr00904	Phagosome
Reyan73397.19650.2	hbr00740	Pyruvate metabolism
Reyan73397.19650.2	hbr00480	Citrate cycle (TCA cycle)
Reyan73397.19650.2	hbr03450	Proteasome
Reyan73397.19650.2	hbr00261	Steroid biosynthesis
Reyan73397.19675.2	hbr00603	Terpenoid backbone biosynthesis
Reyan73397.19675.2	hbr00790	Photosynthesis
Reyan73397.19679.18	hbr00780	Ribosome
Reyan73397.19728.1	hbr00562	Cysteine and methionine metabolism
Reyan73397.19728.1	hbr00300	Ribosome biogenesis in eukaryotes
Reyan73397.19785.1	hbr00603	Terpenoid backbone biosynthesis
Reyan73397.19785.1	hbr00062	Photosynthesis - antenna proteins
Reyan73397.19785.1	hbr00780	Ribosome
Reyan73397.19785.1	hbr04070	Fatty acid elongation
Reyan73397.19785.1	hbr00790	Photosynthesis
Reyan73397.19825.1	hbr00073	Protein processing in endoplasmic reticulum
Reyan73397.19825.1	hbr00906	Oxidative phosphorylation
Reyan73397.19825.1	hbr00904	Phagosome
Reyan73397.19883.7	hbr00073	Protein processing in endoplasmic reticulum
Reyan73397.19883.7	hbr00943	Ubiquitin mediated proteolysis
Reyan73397.19883.7	hbr00906	Oxidative phosphorylation
Reyan73397.19883.7	hbr00904	Phagosome
Reyan73397.19883.7	hbr00650	Protein export
Reyan73397.19883.7	hbr00430	SNARE interactions in vesicular transport
Reyan73397.19924.1	hbr00943	Ubiquitin mediated proteolysis
Reyan73397.19924.1	hbr00780	Ribosome
Reyan73397.19969.1	hbr00780	Ribosome
Reyan73397.1999.1	hbr03040	Arginine and proline metabolism
Reyan73397.1999.1	hbr00195	Isoquinoline alkaloid biosynthesis
Reyan73397.20020.1	hbr00073	Protein processing in endoplasmic reticulum
Reyan73397.20020.1	hbr00603	Terpenoid backbone biosynthesis
Reyan73397.20020.1	hbr00943	Ubiquitin mediated proteolysis
Reyan73397.20020.1	hbr00906	Oxidative phosphorylation
Reyan73397.20020.1	hbr00780	Ribosome
Reyan73397.20020.1	hbr00904	Phagosome
Reyan73397.20042.1	hbr00603	Terpenoid backbone biosynthesis
Reyan73397.20042.1	hbr00960	Phenylpropanoid biosynthesis
Reyan73397.20042.1	hbr04016	Biosynthesis of secondary metabolites
Reyan73397.20042.1	hbr00785	Tryptophan metabolism
Reyan73397.20042.1	hbr00640	Limonene and pinene degradation
Reyan73397.20060.1	hbr00073	Protein processing in endoplasmic reticulum
Reyan73397.20060.1	hbr00943	Ubiquitin mediated proteolysis
Reyan73397.20060.1	hbr00904	Phagosome
Reyan73397.20060.1	hbr01110	ABC transporters
Reyan73397.20061.1	hbr00960	Phenylpropanoid biosynthesis
Reyan73397.20061.1	hbr00511	Phenylalanine metabolism
Reyan73397.20061.1	hbr00902	Starch and sucrose metabolism
Reyan73397.20061.1	hbr04933	Plant hormone signal transduction
Reyan73397.2007.1	hbr00785	Tryptophan metabolism
Reyan73397.2007.1	hbr00640	Limonene and pinene degradation
Reyan73397.2007.1	hbr00860	Isoflavonoid biosynthesis
Reyan73397.20118.1	hbr00780	Ribosome
Reyan73397.20118.2	hbr00780	Ribosome
Reyan73397.20120.2	hbr00620	Circadian rhythm - plant
Reyan73397.20120.2	hbr00300	Ribosome biogenesis in eukaryotes
Reyan73397.20120.5	hbr00780	Ribosome
Reyan73397.20120.6	hbr04146	C5-Branched dibasic acid metabolism
Reyan73397.20120.6	hbr00780	Ribosome
Reyan73397.20120.7	hbr00780	Ribosome
Reyan73397.20138.1	hbr00520	Biosynthesis of amino acids
Reyan73397.20138.1	hbr00780	Ribosome
Reyan73397.20138.1	hbr04070	Fatty acid elongation
Reyan73397.20138.1	hbr00100	N-Glycan biosynthesis
Reyan73397.20147.3	hbr04626	Base excision repair
Reyan73397.20147.4	hbr04626	Base excision repair
Reyan73397.20200.1	hbr00073	Protein processing in endoplasmic reticulum
Reyan73397.20200.1	hbr00561	Carbon metabolism
Reyan73397.20200.1	hbr00520	Biosynthesis of amino acids
Reyan73397.20200.1	hbr00780	Ribosome
Reyan73397.20200.3	hbr00561	Carbon metabolism
Reyan73397.20200.3	hbr00520	Biosynthesis of amino acids
Reyan73397.20200.3	hbr00780	Ribosome
Reyan73397.20200.3	hbr04070	Fatty acid elongation
Reyan73397.2027.3	hbr04075	Alanine, aspartate and glutamate metabolism
Reyan73397.2027.3	hbr00920	mRNA surveillance pathway
Reyan73397.2027.3	hbr00052	Glycosylphosphatidylinositol (GPI)-anchor biosynthesis
Reyan73397.2027.5	hbr00520	Biosynthesis of amino acids
Reyan73397.2027.5	hbr00780	Ribosome
Reyan73397.20433.3	hbr00943	Ubiquitin mediated proteolysis
Reyan73397.20433.3	hbr00906	Oxidative phosphorylation
Reyan73397.20433.3	hbr00430	SNARE interactions in vesicular transport
Reyan73397.20507.1	hbr00520	Biosynthesis of amino acids
Reyan73397.20507.1	hbr00780	Ribosome
Reyan73397.2053.2	hbr00906	Oxidative phosphorylation
Reyan73397.2053.2	hbr04120	beta-Alanine metabolism
Reyan73397.2053.2	hbr00780	Ribosome
Reyan73397.2053.2	hbr00310	Inositol phosphate metabolism
Reyan73397.2053.2	hbr00945	RNA degradation
Reyan73397.2053.2	hbr00340	Spliceosome
Reyan73397.2053.2	hbr00966	Valine, leucine and isoleucine degradation
Reyan73397.2053.2	hbr00290	Propanoate metabolism
Reyan73397.20560.1	hbr00603	Terpenoid backbone biosynthesis
Reyan73397.20560.1	hbr00790	Photosynthesis
Reyan73397.20560.1	hbr00511	Phenylalanine metabolism
Reyan73397.20564.1	hbr00780	Ribosome
Reyan73397.20569.1	hbr00780	Ribosome
Reyan73397.20569.1	hbr00340	Spliceosome
Reyan73397.20569.1	hbr01110	ABC transporters
Reyan73397.20613.1	hbr00603	Terpenoid backbone biosynthesis
Reyan73397.20625.1	hbr00603	Terpenoid backbone biosynthesis
Reyan73397.20625.1	hbr00780	Ribosome
Reyan73397.20625.1	hbr00904	Phagosome
Reyan73397.20642.5	hbr00906	Oxidative phosphorylation
Reyan73397.20642.5	hbr00780	Ribosome
Reyan73397.20642.5	hbr00072	Thiamine metabolism
Reyan73397.20642.5	hbr03450	Proteasome
Reyan73397.20642.5	hbr00340	Spliceosome
Reyan73397.20674.1	hbr00562	Cysteine and methionine metabolism
Reyan73397.20674.1	hbr00300	Ribosome biogenesis in eukaryotes
Reyan73397.20674.1	hbr00195	Isoquinoline alkaloid biosynthesis
Reyan73397.2070.1	hbr00563	Nitrogen metabolism
Reyan73397.2070.1	hbr00780	Ribosome
Reyan73397.2070.1	hbr00790	Photosynthesis
Reyan73397.2070.1	hbr00860	Isoflavonoid biosynthesis
Reyan73397.20710.10	hbr00062	Photosynthesis - antenna proteins
Reyan73397.20710.10	hbr00790	Photosynthesis
Reyan73397.20710.11	hbr00603	Terpenoid backbone biosynthesis
Reyan73397.20747.5	hbr00261	Steroid biosynthesis
Reyan73397.2079.1	hbr04626	Base excision repair
Reyan73397.20817.1	hbr00563	Nitrogen metabolism
Reyan73397.20817.1	hbr00780	Ribosome
Reyan73397.20817.1	hbr00790	Photosynthesis
Reyan73397.20817.3	hbr04146	C5-Branched dibasic acid metabolism
Reyan73397.20817.3	hbr00780	Ribosome
Reyan73397.20850.1	hbr03040	Arginine and proline metabolism
Reyan73397.20873.7	hbr00603	Terpenoid backbone biosynthesis
Reyan73397.20873.7	hbr04070	Fatty acid elongation
Reyan73397.20873.7	hbr00785	Tryptophan metabolism
Reyan73397.20873.7	hbr00072	Thiamine metabolism
Reyan73397.20877.8	hbr00780	Ribosome
Reyan73397.20901.1	hbr01210	Flavonoid biosynthesis
Reyan73397.20901.1	hbr00860	Isoflavonoid biosynthesis
Reyan73397.20903.1	hbr00562	Cysteine and methionine metabolism
Reyan73397.20903.1	hbr00300	Ribosome biogenesis in eukaryotes
Reyan73397.20929.2	hbr00999	Sulfur metabolism
Reyan73397.20942.18	hbr00960	Phenylpropanoid biosynthesis
Reyan73397.20942.18	hbr00902	Starch and sucrose metabolism
Reyan73397.20942.18	hbr01212	Cyanoamino acid metabolism
Reyan73397.20942.18	hbr03440	Flavone and flavonol biosynthesis
Reyan73397.20960.13	hbr00380	Mismatch repair
Reyan73397.21140.10	hbr00561	Carbon metabolism
Reyan73397.21140.10	hbr00790	Photosynthesis
Reyan73397.21140.10	hbr00900	Endocytosis
Reyan73397.21140.10	hbr00280	Glyoxylate and dicarboxylate metabolism
Reyan73397.21140.10	hbr00945	RNA degradation
Reyan73397.21140.10	hbr00450	RNA polymerase
Reyan73397.21140.27	hbr00780	Ribosome
Reyan73397.21140.27	hbr00020	Lipoic acid metabolism
Reyan73397.21146.1	hbr00603	Terpenoid backbone biosynthesis
Reyan73397.21153.1	hbr00300	Ribosome biogenesis in eukaryotes
Reyan73397.21153.1	hbr03450	Proteasome
Reyan73397.21202.1	hbr00603	Terpenoid backbone biosynthesis
Reyan73397.21203.1	hbr04933	Plant hormone signal transduction
Reyan73397.21203.1	hbr00909	Porphyrin and chlorophyll metabolism
Reyan73397.21203.2	hbr00780	Ribosome
Reyan73397.21236.3	hbr00300	Ribosome biogenesis in eukaryotes
Reyan73397.21236.3	hbr00051	Histidine metabolism
Reyan73397.21236.3	hbr00500	Autophagy - other
Reyan73397.21297.1	hbr00603	Terpenoid backbone biosynthesis
Reyan73397.21297.1	hbr00430	SNARE interactions in vesicular transport
Reyan73397.21297.1	hbr00785	Tryptophan metabolism
Reyan73397.21297.1	hbr00640	Limonene and pinene degradation
Reyan73397.21351.1	hbr00073	Protein processing in endoplasmic reticulum
Reyan73397.21351.1	hbr00943	Ubiquitin mediated proteolysis
Reyan73397.21351.1	hbr00906	Oxidative phosphorylation
Reyan73397.21351.1	hbr00430	SNARE interactions in vesicular transport
Reyan73397.21373.1	hbr00561	Carbon metabolism
Reyan73397.21373.1	hbr00300	Ribosome biogenesis in eukaryotes
Reyan73397.21373.1	hbr00999	Sulfur metabolism
Reyan73397.21377.13	hbr00906	Oxidative phosphorylation
Reyan73397.21377.13	hbr00780	Ribosome
Reyan73397.21406.25	hbr00603	Terpenoid backbone biosynthesis
Reyan73397.21406.25	hbr00904	Phagosome
Reyan73397.21406.25	hbr00785	Tryptophan metabolism
Reyan73397.21406.25	hbr01110	ABC transporters
Reyan73397.21406.26	hbr04070	Fatty acid elongation
Reyan73397.21406.26	hbr00100	N-Glycan biosynthesis
Reyan73397.21406.26	hbr00330	Fatty acid metabolism
Reyan73397.21406.26	hbr03420	Fatty acid biosynthesis
Reyan73397.21407.1	hbr00780	Ribosome
Reyan73397.21438.4	hbr00970	DNA replication
Reyan73397.21438.4	hbr00960	Phenylpropanoid biosynthesis
Reyan73397.21520.6	hbr00943	Ubiquitin mediated proteolysis
Reyan73397.21520.6	hbr00906	Oxidative phosphorylation
Reyan73397.21520.6	hbr00780	Ribosome
Reyan73397.21520.6	hbr00904	Phagosome
Reyan73397.21557.5	hbr00906	Oxidative phosphorylation
Reyan73397.21557.5	hbr00904	Phagosome
Reyan73397.2157.1	hbr00943	Ubiquitin mediated proteolysis
Reyan73397.2157.1	hbr00906	Oxidative phosphorylation
Reyan73397.2157.1	hbr00340	Spliceosome
Reyan73397.2157.3	hbr00780	Ribosome
Reyan73397.2157.5	hbr00943	Ubiquitin mediated proteolysis
Reyan73397.2157.5	hbr00906	Oxidative phosphorylation
Reyan73397.2157.5	hbr00780	Ribosome
Reyan73397.2157.5	hbr00904	Phagosome
Reyan73397.2157.5	hbr03450	Proteasome
Reyan73397.21572.1	hbr00603	Terpenoid backbone biosynthesis
Reyan73397.21572.1	hbr00511	Phenylalanine metabolism
Reyan73397.21572.1	hbr04016	Biosynthesis of secondary metabolites
Reyan73397.21572.1	hbr04144	Ascorbate and aldarate metabolism
Reyan73397.21572.1	hbr00785	Tryptophan metabolism
Reyan73397.21572.1	hbr00640	Limonene and pinene degradation
Reyan73397.21575.34	hbr00062	Photosynthesis - antenna proteins
Reyan73397.21575.34	hbr00790	Photosynthesis
Reyan73397.21585.1	hbr00970	DNA replication
Reyan73397.21648.1	hbr00603	Terpenoid backbone biosynthesis
Reyan73397.21660.1	hbr00603	Terpenoid backbone biosynthesis
Reyan73397.21729.1	hbr00603	Terpenoid backbone biosynthesis
Reyan73397.21729.1	hbr00062	Photosynthesis - antenna proteins
Reyan73397.21729.1	hbr00790	Photosynthesis
Reyan73397.21729.1	hbr00511	Phenylalanine metabolism
Reyan73397.21729.1	hbr00280	Glyoxylate and dicarboxylate metabolism
Reyan73397.21755.1	hbr00603	Terpenoid backbone biosynthesis
Reyan73397.21755.1	hbr00943	Ubiquitin mediated proteolysis
Reyan73397.21755.1	hbr00780	Ribosome
Reyan73397.21773.1	hbr00562	Cysteine and methionine metabolism
Reyan73397.21773.1	hbr03040	Arginine and proline metabolism
Reyan73397.21773.1	hbr03013	Arginine biosynthesis
Reyan73397.21800.1	hbr00970	DNA replication
Reyan73397.21800.1	hbr00380	Mismatch repair
Reyan73397.21800.1	hbr00780	Ribosome
Reyan73397.21800.1	hbr03450	Proteasome
Reyan73397.21800.1	hbr00910	Nucleotide excision repair
Reyan73397.21800.1	hbr00250	Homologous recombination
Reyan73397.21929.1	hbr00780	Ribosome
Reyan73397.21932.1	hbr00073	Protein processing in endoplasmic reticulum
Reyan73397.21932.1	hbr00970	DNA replication
Reyan73397.21932.1	hbr00943	Ubiquitin mediated proteolysis
Reyan73397.21932.1	hbr00904	Phagosome
Reyan73397.21932.1	hbr00650	Protein export
Reyan73397.21948.1	hbr04626	Base excision repair
Reyan73397.21958.1	hbr00603	Terpenoid backbone biosynthesis
Reyan73397.21958.6	hbr00062	Photosynthesis - antenna proteins
Reyan73397.21958.6	hbr00780	Ribosome
Reyan73397.21958.6	hbr04070	Fatty acid elongation
Reyan73397.21958.6	hbr00790	Photosynthesis
Reyan73397.21960.1	hbr00780	Ribosome
Reyan73397.21960.1	hbr03450	Proteasome
Reyan73397.21969.1	hbr00904	Phagosome
Reyan73397.21969.2	hbr00073	Protein processing in endoplasmic reticulum
Reyan73397.21969.2	hbr00943	Ubiquitin mediated proteolysis
Reyan73397.21969.2	hbr00906	Oxidative phosphorylation
Reyan73397.21969.2	hbr00780	Ribosome
Reyan73397.21969.2	hbr00310	Inositol phosphate metabolism
Reyan73397.21969.2	hbr00900	Endocytosis
Reyan73397.21969.2	hbr00904	Phagosome
Reyan73397.21969.2	hbr00650	Protein export
Reyan73397.21969.2	hbr00430	SNARE interactions in vesicular transport
Reyan73397.21969.2	hbr00902	Starch and sucrose metabolism
Reyan73397.21969.2	hbr00945	RNA degradation
Reyan73397.21969.2	hbr00340	Spliceosome
Reyan73397.22019.1	hbr00300	Ribosome biogenesis in eukaryotes
Reyan73397.22019.1	hbr00010	Biosynthesis of unsaturated fatty acids
Reyan73397.22051.1	hbr00531	Plant-pathogen interaction
Reyan73397.22051.1	hbr00603	Terpenoid backbone biosynthesis
Reyan73397.22051.1	hbr04120	beta-Alanine metabolism
Reyan73397.22051.1	hbr00785	Tryptophan metabolism
Reyan73397.22051.1	hbr00640	Limonene and pinene degradation
Reyan73397.22051.1	hbr00220	MAPK signaling pathway - plant
Reyan73397.22051.1	hbr00232	Ubiquinone and other terpenoid-quinone biosynthesis
Reyan73397.2211.1	hbr00920	mRNA surveillance pathway
Reyan73397.2212.1	hbr00603	Terpenoid backbone biosynthesis
Reyan73397.22124.1	hbr00780	Ribosome
Reyan73397.22166.1	hbr00906	Oxidative phosphorylation
Reyan73397.22166.1	hbr03450	Proteasome
Reyan73397.22166.1	hbr00950	Riboflavin metabolism
Reyan73397.22175.16	hbr00603	Terpenoid backbone biosynthesis
Reyan73397.22175.9	hbr00100	N-Glycan biosynthesis
Reyan73397.22337.3	hbr00780	Ribosome
Reyan73397.22450.1	hbr04075	Alanine, aspartate and glutamate metabolism
Reyan73397.22450.1	hbr00563	Nitrogen metabolism
Reyan73397.22476.1	hbr00073	Protein processing in endoplasmic reticulum
Reyan73397.22476.1	hbr00943	Ubiquitin mediated proteolysis
Reyan73397.22476.1	hbr00906	Oxidative phosphorylation
Reyan73397.22476.1	hbr00780	Ribosome
Reyan73397.22476.1	hbr00900	Endocytosis
Reyan73397.22476.1	hbr00904	Phagosome
Reyan73397.22476.1	hbr00340	Spliceosome
Reyan73397.22584.2	hbr00300	Ribosome biogenesis in eukaryotes
Reyan73397.22584.2	hbr00380	Mismatch repair
Reyan73397.22584.2	hbr00780	Ribosome
Reyan73397.22584.2	hbr00790	Photosynthesis
Reyan73397.22584.2	hbr00340	Spliceosome
Reyan73397.22584.2	hbr00920	mRNA surveillance pathway
Reyan73397.22584.2	hbr00450	RNA polymerase
Reyan73397.22584.2	hbr01040	RNA transport
Reyan73397.22596.1	hbr00603	Terpenoid backbone biosynthesis
Reyan73397.22604.3	hbr00603	Terpenoid backbone biosynthesis
Reyan73397.22665.16	hbr00380	Mismatch repair
Reyan73397.22665.16	hbr00960	Phenylpropanoid biosynthesis
Reyan73397.22665.16	hbr01210	Flavonoid biosynthesis
Reyan73397.22665.16	hbr04122	Stilbenoid, diarylheptanoid and gingerol biosynthesis
Reyan73397.22665.16	hbr03018	Biosynthesis of secondary metabolites - unclassified
Reyan73397.22665.16	hbr04016	Biosynthesis of secondary metabolites
Reyan73397.22675.1	hbr00780	Ribosome
Reyan73397.22679.1	hbr00780	Ribosome
Reyan73397.22685.1	hbr00531	Plant-pathogen interaction
Reyan73397.22685.1	hbr00603	Terpenoid backbone biosynthesis
Reyan73397.22685.1	hbr00511	Phenylalanine metabolism
Reyan73397.22685.1	hbr04016	Biosynthesis of secondary metabolites
Reyan73397.22685.1	hbr00785	Tryptophan metabolism
Reyan73397.22685.1	hbr00640	Limonene and pinene degradation
Reyan73397.22843.2	hbr04626	Base excision repair
Reyan73397.22843.2	hbr00020	Lipoic acid metabolism
Reyan73397.22905.1	hbr00780	Ribosome
Reyan73397.22905.1	hbr00600	Monoterpenoid biosynthesis
Reyan73397.22924.1	hbr00071	Metabolic pathways
Reyan73397.22924.1	hbr00062	Photosynthesis - antenna proteins
Reyan73397.22924.1	hbr00790	Photosynthesis
Reyan73397.22955.11	hbr00300	Ribosome biogenesis in eukaryotes
Reyan73397.22955.11	hbr00380	Mismatch repair
Reyan73397.22955.14	hbr00562	Cysteine and methionine metabolism
Reyan73397.22955.14	hbr00300	Ribosome biogenesis in eukaryotes
Reyan73397.22956.1	hbr00780	Ribosome
Reyan73397.22956.1	hbr00650	Protein export
Reyan73397.22956.1	hbr03450	Proteasome
Reyan73397.22985.1	hbr00300	Ribosome biogenesis in eukaryotes
Reyan73397.22990.1	hbr00790	Photosynthesis
Reyan73397.23103.1	hbr00780	Ribosome
Reyan73397.23105.2	hbr00780	Ribosome
Reyan73397.23131.1	hbr04146	C5-Branched dibasic acid metabolism
Reyan73397.23131.1	hbr00220	MAPK signaling pathway - plant
Reyan73397.2315.4	hbr00780	Ribosome
Reyan73397.2315.5	hbr00780	Ribosome
Reyan73397.23201.1	hbr00073	Protein processing in endoplasmic reticulum
Reyan73397.23201.1	hbr00943	Ubiquitin mediated proteolysis
Reyan73397.23201.1	hbr00906	Oxidative phosphorylation
Reyan73397.23201.1	hbr00780	Ribosome
Reyan73397.23201.1	hbr00904	Phagosome
Reyan73397.23201.1	hbr00650	Protein export
Reyan73397.23201.1	hbr03450	Proteasome
Reyan73397.23201.1	hbr00340	Spliceosome
Reyan73397.23257.4	hbr01230	Aminoacyl-tRNA biosynthesis
Reyan73397.23280.1	hbr04626	Base excision repair
Reyan73397.23283.1	hbr00780	Ribosome
Reyan73397.23296.1	hbr00620	Circadian rhythm - plant
Reyan73397.23336.1	hbr00062	Photosynthesis - antenna proteins
Reyan73397.2335.1	hbr00520	Biosynthesis of amino acids
Reyan73397.2335.1	hbr00780	Ribosome
Reyan73397.2335.1	hbr04070	Fatty acid elongation
Reyan73397.2335.1	hbr00100	N-Glycan biosynthesis
Reyan73397.23358.1	hbr00073	Protein processing in endoplasmic reticulum
Reyan73397.23374.1	hbr00603	Terpenoid backbone biosynthesis
Reyan73397.23374.1	hbr00780	Ribosome
Reyan73397.23374.1	hbr00790	Photosynthesis
Reyan73397.23381.2	hbr00062	Photosynthesis - antenna proteins
Reyan73397.23381.2	hbr04070	Fatty acid elongation
Reyan73397.23381.2	hbr00790	Photosynthesis
Reyan73397.23454.14	hbr00062	Photosynthesis - antenna proteins
Reyan73397.23454.14	hbr00790	Photosynthesis
Reyan73397.23468.1	hbr00520	Biosynthesis of amino acids
Reyan73397.23468.1	hbr00780	Ribosome
Reyan73397.23549.1	hbr00563	Nitrogen metabolism
Reyan73397.23608.3	hbr00531	Plant-pathogen interaction
Reyan73397.23608.3	hbr00603	Terpenoid backbone biosynthesis
Reyan73397.23608.3	hbr00960	Phenylpropanoid biosynthesis
Reyan73397.23608.3	hbr00511	Phenylalanine metabolism
Reyan73397.23608.3	hbr04016	Biosynthesis of secondary metabolites
Reyan73397.23608.3	hbr00785	Tryptophan metabolism
Reyan73397.23608.3	hbr00640	Limonene and pinene degradation
Reyan73397.23687.1	hbr00941	Other glycan degradation
Reyan73397.23692.3	hbr00603	Terpenoid backbone biosynthesis
Reyan73397.23692.3	hbr00790	Photosynthesis
Reyan73397.23692.3	hbr00511	Phenylalanine metabolism
Reyan73397.23692.3	hbr00785	Tryptophan metabolism
Reyan73397.23696.12	hbr04070	Fatty acid elongation
Reyan73397.23696.12	hbr00100	N-Glycan biosynthesis
Reyan73397.23696.12	hbr00330	Fatty acid metabolism
Reyan73397.23697.2	hbr00062	Photosynthesis - antenna proteins
Reyan73397.23697.2	hbr00780	Ribosome
Reyan73397.23697.2	hbr00790	Photosynthesis
Reyan73397.23697.2	hbr03450	Proteasome
Reyan73397.23710.1	hbr00780	Ribosome
Reyan73397.23761.1	hbr00780	Ribosome
Reyan73397.23806.1	hbr00073	Protein processing in endoplasmic reticulum
Reyan73397.23806.1	hbr00780	Ribosome
Reyan73397.23897.1	hbr00780	Ribosome
Reyan73397.23897.1	hbr00430	SNARE interactions in vesicular transport
Reyan73397.23976.1	hbr00561	Carbon metabolism
Reyan73397.23976.1	hbr00071	Metabolic pathways
Reyan73397.23976.1	hbr00960	Phenylpropanoid biosynthesis
Reyan73397.23976.1	hbr00790	Photosynthesis
Reyan73397.23976.1	hbr04016	Biosynthesis of secondary metabolites
Reyan73397.23976.1	hbr00903	Tyrosine metabolism
Reyan73397.23976.1	hbr00061	Glycolysis / Gluconeogenesis
Reyan73397.23976.1	hbr00400	Glutathione metabolism
Reyan73397.23976.1	hbr00710	Fatty acid degradation
Reyan73397.23976.1	hbr00260	Cutin, suberine and wax biosynthesis
Reyan73397.24031.1	hbr00780	Ribosome
Reyan73397.24094.1	hbr00970	DNA replication
Reyan73397.24199.1	hbr00410	Glycine, serine and threonine metabolism
Reyan73397.24199.1	hbr00909	Porphyrin and chlorophyll metabolism
Reyan73397.24199.1	hbr00053	Lysine degradation
Reyan73397.24199.1	hbr00730	Peroxisome
Reyan73397.24199.2	hbr00780	Ribosome
Reyan73397.2420.1	hbr00943	Ubiquitin mediated proteolysis
Reyan73397.2420.1	hbr00906	Oxidative phosphorylation
Reyan73397.2420.1	hbr00780	Ribosome
Reyan73397.2420.1	hbr00430	SNARE interactions in vesicular transport
Reyan73397.24247.1	hbr00603	Terpenoid backbone biosynthesis
Reyan73397.24247.1	hbr00062	Photosynthesis - antenna proteins
Reyan73397.24247.1	hbr00780	Ribosome
Reyan73397.24247.1	hbr04070	Fatty acid elongation
Reyan73397.24247.1	hbr00790	Photosynthesis
Reyan73397.24251.1	hbr00906	Oxidative phosphorylation
Reyan73397.24251.1	hbr00780	Ribosome
Reyan73397.24251.1	hbr00904	Phagosome
Reyan73397.24251.1	hbr00650	Protein export
Reyan73397.24251.1	hbr00945	RNA degradation
Reyan73397.24251.1	hbr00340	Spliceosome
Reyan73397.24401.27	hbr00073	Protein processing in endoplasmic reticulum
Reyan73397.24401.27	hbr00943	Ubiquitin mediated proteolysis
Reyan73397.24401.27	hbr00906	Oxidative phosphorylation
Reyan73397.24401.27	hbr00780	Ribosome
Reyan73397.24401.27	hbr00310	Inositol phosphate metabolism
Reyan73397.24401.27	hbr00904	Phagosome
Reyan73397.24401.27	hbr00650	Protein export
Reyan73397.24401.27	hbr00430	SNARE interactions in vesicular transport
Reyan73397.24401.27	hbr00340	Spliceosome
Reyan73397.24445.1	hbr00999	Sulfur metabolism
Reyan73397.24593.2	hbr00531	Plant-pathogen interaction
Reyan73397.24593.2	hbr04120	beta-Alanine metabolism
Reyan73397.24593.2	hbr00010	Biosynthesis of unsaturated fatty acids
Reyan73397.24593.2	hbr00290	Propanoate metabolism
Reyan73397.24593.2	hbr00710	Fatty acid degradation
Reyan73397.24593.2	hbr03010	alpha-Linolenic acid metabolism
Reyan73397.24620.1	hbr00780	Ribosome
Reyan73397.24651.2	hbr00780	Ribosome
Reyan73397.24694.1	hbr00780	Ribosome
Reyan73397.24694.1	hbr04070	Fatty acid elongation
Reyan73397.24716.4	hbr00780	Ribosome
Reyan73397.24741.1	hbr00300	Ribosome biogenesis in eukaryotes
Reyan73397.24759.1	hbr00780	Ribosome
Reyan73397.24895.1	hbr04144	Ascorbate and aldarate metabolism
Reyan73397.24969.1	hbr00300	Ribosome biogenesis in eukaryotes
Reyan73397.25123.2	hbr00604	Valine, leucine and isoleucine biosynthesis
Reyan73397.25142.2	hbr00561	Carbon metabolism
Reyan73397.25142.2	hbr00520	Biosynthesis of amino acids
Reyan73397.25142.2	hbr00780	Ribosome
Reyan73397.25142.2	hbr00220	MAPK signaling pathway - plant
Reyan73397.25147.1	hbr00603	Terpenoid backbone biosynthesis
Reyan73397.25147.2	hbr00603	Terpenoid backbone biosynthesis
Reyan73397.25147.3	hbr00603	Terpenoid backbone biosynthesis
Reyan73397.25177.12	hbr00780	Ribosome
Reyan73397.25180.1	hbr00780	Ribosome
Reyan73397.25384.1	hbr00603	Terpenoid backbone biosynthesis
Reyan73397.25384.1	hbr00960	Phenylpropanoid biosynthesis
Reyan73397.25384.1	hbr00511	Phenylalanine metabolism
Reyan73397.25384.1	hbr04016	Biosynthesis of secondary metabolites
Reyan73397.25384.1	hbr00785	Tryptophan metabolism
Reyan73397.25384.1	hbr04933	Plant hormone signal transduction
Reyan73397.25442.27	hbr00904	Phagosome
Reyan73397.25442.27	hbr00650	Protein export
Reyan73397.25442.27	hbr00500	Autophagy - other
Reyan73397.25476.2	hbr00603	Terpenoid backbone biosynthesis
Reyan73397.25476.2	hbr00906	Oxidative phosphorylation
Reyan73397.25476.2	hbr00904	Phagosome
Reyan73397.25476.2	hbr00785	Tryptophan metabolism
Reyan73397.25476.2	hbr00640	Limonene and pinene degradation
Reyan73397.2551.1	hbr00603	Terpenoid backbone biosynthesis
Reyan73397.2551.1	hbr00780	Ribosome
Reyan73397.25535.1	hbr03040	Arginine and proline metabolism
Reyan73397.25535.1	hbr04075	Alanine, aspartate and glutamate metabolism
Reyan73397.25535.1	hbr00520	Biosynthesis of amino acids
Reyan73397.25535.1	hbr01100	2-Oxocarboxylic acid metabolism
Reyan73397.25535.1	hbr00310	Inositol phosphate metabolism
Reyan73397.25535.1	hbr00565	Phosphatidylinositol signaling system
Reyan73397.25535.1	hbr00511	Phenylalanine metabolism
Reyan73397.25535.1	hbr03013	Arginine biosynthesis
Reyan73397.25535.1	hbr00440	Tropane, piperidine and pyridine alkaloid biosynthesis
Reyan73397.25535.1	hbr00195	Isoquinoline alkaloid biosynthesis
Reyan73397.25535.1	hbr00630	Ether lipid metabolism
Reyan73397.25535.1	hbr00670	Phenylalanine, tyrosine and tryptophan biosynthesis
Reyan73397.25535.1	hbr00903	Tyrosine metabolism
Reyan73397.25535.1	hbr04145	Carbon fixation in photosynthetic organisms
Reyan73397.25535.1	hbr00760	Phosphonate and phosphinate metabolism
Reyan73397.25549.10	hbr00073	Protein processing in endoplasmic reticulum
Reyan73397.25549.10	hbr00780	Ribosome
Reyan73397.25549.9	hbr00520	Biosynthesis of amino acids
Reyan73397.25549.9	hbr00780	Ribosome
Reyan73397.25595.1	hbr00300	Ribosome biogenesis in eukaryotes
Reyan73397.25595.1	hbr00380	Mismatch repair
Reyan73397.25597.1	hbr00603	Terpenoid backbone biosynthesis
Reyan73397.25657.16	hbr00073	Protein processing in endoplasmic reticulum
Reyan73397.25657.16	hbr00100	N-Glycan biosynthesis
Reyan73397.25657.16	hbr00261	Steroid biosynthesis
Reyan73397.25671.1	hbr00603	Terpenoid backbone biosynthesis
Reyan73397.25671.1	hbr00780	Ribosome
Reyan73397.25685.17	hbr00603	Terpenoid backbone biosynthesis
Reyan73397.25685.17	hbr00943	Ubiquitin mediated proteolysis
Reyan73397.25685.17	hbr00780	Ribosome
Reyan73397.25685.17	hbr00904	Phagosome
Reyan73397.25685.17	hbr00650	Protein export
Reyan73397.25685.17	hbr00430	SNARE interactions in vesicular transport
Reyan73397.25695.10	hbr04070	Fatty acid elongation
Reyan73397.25697.1	hbr00780	Ribosome
Reyan73397.25700.13	hbr00960	Phenylpropanoid biosynthesis
Reyan73397.25701.3	hbr00906	Oxidative phosphorylation
Reyan73397.25701.3	hbr00780	Ribosome
Reyan73397.25710.22	hbr00380	Mismatch repair
Reyan73397.25710.22	hbr00780	Ribosome
Reyan73397.25710.22	hbr00340	Spliceosome
Reyan73397.25716.1	hbr00603	Terpenoid backbone biosynthesis
Reyan73397.25716.1	hbr00785	Tryptophan metabolism
Reyan73397.25749.1	hbr00603	Terpenoid backbone biosynthesis
Reyan73397.25749.1	hbr00780	Ribosome
Reyan73397.25749.1	hbr04070	Fatty acid elongation
Reyan73397.25749.1	hbr00790	Photosynthesis
Reyan73397.25749.1	hbr00650	Protein export
Reyan73397.25749.1	hbr00430	SNARE interactions in vesicular transport
Reyan73397.25749.1	hbr03450	Proteasome
Reyan73397.25893.3	hbr00906	Oxidative phosphorylation
Reyan73397.25893.3	hbr00904	Phagosome
Reyan73397.25893.3	hbr00340	Spliceosome
Reyan73397.25893.3	hbr01110	ABC transporters
Reyan73397.25904.1	hbr00970	DNA replication
Reyan73397.25904.1	hbr00520	Biosynthesis of amino acids
Reyan73397.25904.1	hbr00130	Lysine biosynthesis
Reyan73397.25910.1	hbr00780	Ribosome
Reyan73397.25976.1	hbr00062	Photosynthesis - antenna proteins
Reyan73397.25976.1	hbr00565	Phosphatidylinositol signaling system
Reyan73397.25995.2	hbr00780	Ribosome
Reyan73397.25995.2	hbr00340	Spliceosome
Reyan73397.26034.1	hbr00073	Protein processing in endoplasmic reticulum
Reyan73397.26052.6	hbr00561	Carbon metabolism
Reyan73397.26052.6	hbr00410	Glycine, serine and threonine metabolism
Reyan73397.26052.6	hbr00562	Cysteine and methionine metabolism
Reyan73397.26052.6	hbr00520	Biosynthesis of amino acids
Reyan73397.26052.6	hbr00061	Glycolysis / Gluconeogenesis
Reyan73397.26110.1	hbr00960	Phenylpropanoid biosynthesis
Reyan73397.26110.1	hbr01212	Cyanoamino acid metabolism
Reyan73397.26134.1	hbr00780	Ribosome
Reyan73397.26134.1	hbr00450	RNA polymerase
Reyan73397.26242.1	hbr00300	Ribosome biogenesis in eukaryotes
Reyan73397.2629.1	hbr00960	Phenylpropanoid biosynthesis
Reyan73397.2629.1	hbr04016	Biosynthesis of secondary metabolites
Reyan73397.2629.1	hbr01212	Cyanoamino acid metabolism
Reyan73397.2629.1	hbr00040	Carotenoid biosynthesis
Reyan73397.2629.3	hbr00073	Protein processing in endoplasmic reticulum
Reyan73397.2629.3	hbr00071	Metabolic pathways
Reyan73397.2629.3	hbr00906	Oxidative phosphorylation
Reyan73397.2629.3	hbr02010	Pantothenate and CoA biosynthesis
Reyan73397.2629.3	hbr00520	Biosynthesis of amino acids
Reyan73397.2629.3	hbr00062	Photosynthesis - antenna proteins
Reyan73397.2629.3	hbr04146	C5-Branched dibasic acid metabolism
Reyan73397.2629.3	hbr00905	Selenocompound metabolism
Reyan73397.2629.3	hbr00750	Purine metabolism
Reyan73397.26306.4	hbr00603	Terpenoid backbone biosynthesis
Reyan73397.26306.4	hbr00780	Ribosome
Reyan73397.2631.1	hbr00780	Ribosome
Reyan73397.26359.1	hbr00960	Phenylpropanoid biosynthesis
Reyan73397.26359.1	hbr04016	Biosynthesis of secondary metabolites
Reyan73397.26359.1	hbr00902	Starch and sucrose metabolism
Reyan73397.26359.1	hbr01212	Cyanoamino acid metabolism
Reyan73397.26359.1	hbr00600	Monoterpenoid biosynthesis
Reyan73397.26405.2	hbr00603	Terpenoid backbone biosynthesis
Reyan73397.26405.2	hbr00780	Ribosome
Reyan73397.26433.1	hbr00780	Ribosome
Reyan73397.26441.1	hbr00780	Ribosome
Reyan73397.26513.2	hbr00561	Carbon metabolism
Reyan73397.26513.2	hbr04070	Fatty acid elongation
Reyan73397.26513.2	hbr00100	N-Glycan biosynthesis
Reyan73397.26513.2	hbr00330	Fatty acid metabolism
Reyan73397.2654.2	hbr00780	Ribosome
Reyan73397.2654.2	hbr00350	Non-homologous end-joining
Reyan73397.26540.8	hbr00603	Terpenoid backbone biosynthesis
Reyan73397.26540.8	hbr00780	Ribosome
Reyan73397.26540.8	hbr04070	Fatty acid elongation
Reyan73397.26540.8	hbr00790	Photosynthesis
Reyan73397.26552.5	hbr00603	Terpenoid backbone biosynthesis
Reyan73397.26552.5	hbr00960	Phenylpropanoid biosynthesis
Reyan73397.26552.5	hbr00062	Photosynthesis - antenna proteins
Reyan73397.26552.5	hbr00780	Ribosome
Reyan73397.26552.5	hbr04070	Fatty acid elongation
Reyan73397.26552.5	hbr00790	Photosynthesis
Reyan73397.26552.5	hbr00511	Phenylalanine metabolism
Reyan73397.26552.5	hbr04016	Biosynthesis of secondary metabolites
Reyan73397.26552.5	hbr00785	Tryptophan metabolism
Reyan73397.26552.5	hbr00640	Limonene and pinene degradation
Reyan73397.26600.1	hbr00520	Biosynthesis of amino acids
Reyan73397.26600.1	hbr00604	Valine, leucine and isoleucine biosynthesis
Reyan73397.26600.1	hbr04146	C5-Branched dibasic acid metabolism
Reyan73397.26600.1	hbr00780	Ribosome
Reyan73397.2666.1	hbr00603	Terpenoid backbone biosynthesis
Reyan73397.2666.1	hbr00780	Ribosome
Reyan73397.2666.1	hbr04070	Fatty acid elongation
Reyan73397.267.2	hbr00531	Plant-pathogen interaction
Reyan73397.267.2	hbr00603	Terpenoid backbone biosynthesis
Reyan73397.267.2	hbr03050	Glycosphingolipid biosynthesis - ganglio series
Reyan73397.267.4	hbr00531	Plant-pathogen interaction
Reyan73397.267.4	hbr00071	Metabolic pathways
Reyan73397.267.4	hbr00943	Ubiquitin mediated proteolysis
Reyan73397.267.4	hbr00906	Oxidative phosphorylation
Reyan73397.267.4	hbr00908	Pyrimidine metabolism
Reyan73397.267.4	hbr04120	beta-Alanine metabolism
Reyan73397.267.4	hbr04075	Alanine, aspartate and glutamate metabolism
Reyan73397.267.4	hbr00591	Sphingolipid metabolism
Reyan73397.267.4	hbr00563	Nitrogen metabolism
Reyan73397.267.4	hbr02010	Pantothenate and CoA biosynthesis
Reyan73397.26752.1	hbr00520	Biosynthesis of amino acids
Reyan73397.26752.1	hbr00780	Ribosome
Reyan73397.26899.1	hbr00300	Ribosome biogenesis in eukaryotes
Reyan73397.26899.1	hbr04075	Alanine, aspartate and glutamate metabolism
Reyan73397.26899.1	hbr00440	Tropane, piperidine and pyridine alkaloid biosynthesis
Reyan73397.26899.1	hbr00195	Isoquinoline alkaloid biosynthesis
Reyan73397.26915.1	hbr00562	Cysteine and methionine metabolism
Reyan73397.26915.1	hbr00300	Ribosome biogenesis in eukaryotes
Reyan73397.26915.1	hbr03018	Biosynthesis of secondary metabolites - unclassified
Reyan73397.26937.2	hbr00300	Ribosome biogenesis in eukaryotes
Reyan73397.2698.1	hbr00945	RNA degradation
Reyan73397.26980.7	hbr00603	Terpenoid backbone biosynthesis
Reyan73397.26993.21	hbr00603	Terpenoid backbone biosynthesis
Reyan73397.26993.21	hbr00943	Ubiquitin mediated proteolysis
Reyan73397.26993.21	hbr00906	Oxidative phosphorylation
Reyan73397.26993.21	hbr00780	Ribosome
Reyan73397.26993.21	hbr00904	Phagosome
Reyan73397.26993.21	hbr00650	Protein export
Reyan73397.26993.21	hbr00785	Tryptophan metabolism
Reyan73397.26993.21	hbr00640	Limonene and pinene degradation
Reyan73397.26993.21	hbr00072	Thiamine metabolism
Reyan73397.26999.1	hbr00531	Plant-pathogen interaction
Reyan73397.26999.1	hbr00603	Terpenoid backbone biosynthesis
Reyan73397.26999.1	hbr00960	Phenylpropanoid biosynthesis
Reyan73397.26999.1	hbr00511	Phenylalanine metabolism
Reyan73397.26999.1	hbr04016	Biosynthesis of secondary metabolites
Reyan73397.26999.1	hbr00785	Tryptophan metabolism
Reyan73397.26999.1	hbr01110	ABC transporters
Reyan73397.26999.1	hbr00400	Glutathione metabolism
Reyan73397.26999.1	hbr04141	Arachidonic acid metabolism
Reyan73397.27008.1	hbr00300	Ribosome biogenesis in eukaryotes
Reyan73397.27014.4	hbr04144	Ascorbate and aldarate metabolism
Reyan73397.27014.4	hbr00770	Pentose and glucuronate interconversions
Reyan73397.27019.1	hbr00603	Terpenoid backbone biosynthesis
Reyan73397.27027.1	hbr00071	Metabolic pathways
Reyan73397.27027.1	hbr04016	Biosynthesis of secondary metabolites
Reyan73397.27027.1	hbr00061	Glycolysis / Gluconeogenesis
Reyan73397.27027.1	hbr04136	Glycerolipid metabolism
Reyan73397.27047.2	hbr00780	Ribosome
Reyan73397.27169.1	hbr00780	Ribosome
Reyan73397.27185.1	hbr00300	Ribosome biogenesis in eukaryotes
Reyan73397.27214.1	hbr04626	Base excision repair
Reyan73397.27429.1	hbr00300	Ribosome biogenesis in eukaryotes
Reyan73397.27429.1	hbr00943	Ubiquitin mediated proteolysis
Reyan73397.27429.1	hbr00563	Nitrogen metabolism
Reyan73397.27429.1	hbr00780	Ribosome
Reyan73397.275.18	hbr00960	Phenylpropanoid biosynthesis
Reyan73397.2755.1	hbr00300	Ribosome biogenesis in eukaryotes
Reyan73397.27588.1	hbr00561	Carbon metabolism
Reyan73397.27588.1	hbr00520	Biosynthesis of amino acids
Reyan73397.27588.1	hbr00780	Ribosome
Reyan73397.27662.1	hbr00906	Oxidative phosphorylation
Reyan73397.277.13	hbr00520	Biosynthesis of amino acids
Reyan73397.277.13	hbr01100	2-Oxocarboxylic acid metabolism
Reyan73397.277.13	hbr00604	Valine, leucine and isoleucine biosynthesis
Reyan73397.277.13	hbr00062	Photosynthesis - antenna proteins
Reyan73397.277.13	hbr04146	C5-Branched dibasic acid metabolism
Reyan73397.277.15	hbr00561	Carbon metabolism
Reyan73397.277.15	hbr00780	Ribosome
Reyan73397.277.15	hbr04070	Fatty acid elongation
Reyan73397.27781.2	hbr00780	Ribosome
Reyan73397.27857.1	hbr00603	Terpenoid backbone biosynthesis
Reyan73397.279.24	hbr00062	Photosynthesis - antenna proteins
Reyan73397.279.24	hbr00780	Ribosome
Reyan73397.279.24	hbr00790	Photosynthesis
Reyan73397.279.29	hbr00943	Ubiquitin mediated proteolysis
Reyan73397.279.29	hbr00906	Oxidative phosphorylation
Reyan73397.279.29	hbr00780	Ribosome
Reyan73397.279.32	hbr00520	Biosynthesis of amino acids
Reyan73397.279.32	hbr00780	Ribosome
Reyan73397.279.33	hbr00943	Ubiquitin mediated proteolysis
Reyan73397.2796.1	hbr00520	Biosynthesis of amino acids
Reyan73397.2796.1	hbr00780	Ribosome
Reyan73397.2796.2	hbr00780	Ribosome
Reyan73397.27966.1	hbr00960	Phenylpropanoid biosynthesis
Reyan73397.27966.1	hbr01210	Flavonoid biosynthesis
Reyan73397.27966.1	hbr04122	Stilbenoid, diarylheptanoid and gingerol biosynthesis
Reyan73397.27966.1	hbr03018	Biosynthesis of secondary metabolites - unclassified
Reyan73397.27966.1	hbr00261	Steroid biosynthesis
Reyan73397.27966.1	hbr00040	Carotenoid biosynthesis
Reyan73397.27966.1	hbr00514	Sesquiterpenoid and triterpenoid biosynthesis
Reyan73397.27991.1	hbr00062	Photosynthesis - antenna proteins
Reyan73397.27991.1	hbr04145	Carbon fixation in photosynthetic organisms
Reyan73397.28017.1	hbr00520	Biosynthesis of amino acids
Reyan73397.28017.1	hbr00780	Ribosome
Reyan73397.28029.9	hbr00073	Protein processing in endoplasmic reticulum
Reyan73397.28029.9	hbr00603	Terpenoid backbone biosynthesis
Reyan73397.28029.9	hbr00904	Phagosome
Reyan73397.28030.1	hbr00780	Ribosome
Reyan73397.28079.1	hbr00562	Cysteine and methionine metabolism
Reyan73397.28079.1	hbr00300	Ribosome biogenesis in eukaryotes
Reyan73397.28079.1	hbr00380	Mismatch repair
Reyan73397.28099.1	hbr00620	Circadian rhythm - plant
Reyan73397.28099.1	hbr00300	Ribosome biogenesis in eukaryotes
Reyan73397.28246.1	hbr00780	Ribosome
Reyan73397.28285.1	hbr00780	Ribosome
Reyan73397.28336.27	hbr00073	Protein processing in endoplasmic reticulum
Reyan73397.28336.27	hbr00943	Ubiquitin mediated proteolysis
Reyan73397.28336.27	hbr00906	Oxidative phosphorylation
Reyan73397.28336.27	hbr00904	Phagosome
Reyan73397.28336.27	hbr00650	Protein export
Reyan73397.28336.27	hbr00430	SNARE interactions in vesicular transport
Reyan73397.28336.30	hbr00943	Ubiquitin mediated proteolysis
Reyan73397.28336.30	hbr00906	Oxidative phosphorylation
Reyan73397.28336.30	hbr00780	Ribosome
Reyan73397.28336.30	hbr01040	RNA transport
Reyan73397.28343.4	hbr00780	Ribosome
Reyan73397.28359.1	hbr00960	Phenylpropanoid biosynthesis
Reyan73397.28359.1	hbr04016	Biosynthesis of secondary metabolites
Reyan73397.28359.1	hbr00270	Brassinosteroid biosynthesis
Reyan73397.28359.1	hbr00400	Glutathione metabolism
Reyan73397.28359.1	hbr00230	Butanoate metabolism
Reyan73397.28359.1	hbr00660	Taurine and hypotaurine metabolism
Reyan73397.28359.1	hbr00590	Synthesis and degradation of ketone bodies
Reyan73397.28395.1	hbr00300	Ribosome biogenesis in eukaryotes
Reyan73397.28396.1	hbr00565	Phosphatidylinositol signaling system
Reyan73397.28396.1	hbr00999	Sulfur metabolism
Reyan73397.2844.1	hbr00300	Ribosome biogenesis in eukaryotes
Reyan73397.28454.1	hbr03040	Arginine and proline metabolism
Reyan73397.28456.2	hbr00945	RNA degradation
Reyan73397.28523.1	hbr00531	Plant-pathogen interaction
Reyan73397.28523.1	hbr00071	Metabolic pathways
Reyan73397.28523.1	hbr04016	Biosynthesis of secondary metabolites
Reyan73397.28523.1	hbr00785	Tryptophan metabolism
Reyan73397.28523.1	hbr00640	Limonene and pinene degradation
Reyan73397.28523.1	hbr00340	Spliceosome
Reyan73397.28523.1	hbr00220	MAPK signaling pathway - plant
Reyan73397.28523.1	hbr00232	Ubiquinone and other terpenoid-quinone biosynthesis
Reyan73397.28523.3	hbr00960	Phenylpropanoid biosynthesis
Reyan73397.28523.3	hbr00062	Photosynthesis - antenna proteins
Reyan73397.28523.3	hbr00780	Ribosome
Reyan73397.28523.3	hbr04070	Fatty acid elongation
Reyan73397.28523.3	hbr00790	Photosynthesis
Reyan73397.28523.3	hbr04016	Biosynthesis of secondary metabolites
Reyan73397.28523.3	hbr00785	Tryptophan metabolism
Reyan73397.28523.6	hbr00603	Terpenoid backbone biosynthesis
Reyan73397.28523.6	hbr00062	Photosynthesis - antenna proteins
Reyan73397.28523.6	hbr00790	Photosynthesis
Reyan73397.28523.6	hbr00280	Glyoxylate and dicarboxylate metabolism
Reyan73397.28523.6	hbr00785	Tryptophan metabolism
Reyan73397.28523.7	hbr00520	Biosynthesis of amino acids
Reyan73397.28523.7	hbr00780	Ribosome
Reyan73397.28525.1	hbr00270	Brassinosteroid biosynthesis
Reyan73397.28525.1	hbr00340	Spliceosome
Reyan73397.28525.1	hbr03020	Other types of O-glycan biosynthesis
Reyan73397.28581.1	hbr00071	Metabolic pathways
Reyan73397.28581.1	hbr00906	Oxidative phosphorylation
Reyan73397.28581.1	hbr00780	Ribosome
Reyan73397.28581.1	hbr00904	Phagosome
Reyan73397.28581.1	hbr00650	Protein export
Reyan73397.28581.1	hbr03450	Proteasome
Reyan73397.28582.2	hbr00603	Terpenoid backbone biosynthesis
Reyan73397.28582.3	hbr00073	Protein processing in endoplasmic reticulum
Reyan73397.28582.3	hbr00603	Terpenoid backbone biosynthesis
Reyan73397.28582.3	hbr00943	Ubiquitin mediated proteolysis
Reyan73397.28582.3	hbr00906	Oxidative phosphorylation
Reyan73397.28582.3	hbr00780	Ribosome
Reyan73397.28582.3	hbr00904	Phagosome
Reyan73397.28582.3	hbr00785	Tryptophan metabolism
Reyan73397.28586.35	hbr00565	Phosphatidylinositol signaling system
Reyan73397.28590.1	hbr00960	Phenylpropanoid biosynthesis
Reyan73397.28590.1	hbr04016	Biosynthesis of secondary metabolites
Reyan73397.28590.1	hbr04136	Glycerolipid metabolism
Reyan73397.28590.1	hbr03030	Glycerophospholipid metabolism
Reyan73397.28590.1	hbr00260	Cutin, suberine and wax biosynthesis
Reyan73397.28682.27	hbr00073	Protein processing in endoplasmic reticulum
Reyan73397.28682.27	hbr00520	Biosynthesis of amino acids
Reyan73397.28682.27	hbr00780	Ribosome
Reyan73397.28793.1	hbr04075	Alanine, aspartate and glutamate metabolism
Reyan73397.28793.1	hbr03013	Arginine biosynthesis
Reyan73397.28808.1	hbr00780	Ribosome
Reyan73397.28848.2	hbr00073	Protein processing in endoplasmic reticulum
Reyan73397.28848.2	hbr00561	Carbon metabolism
Reyan73397.28848.2	hbr00071	Metabolic pathways
Reyan73397.28848.2	hbr04120	beta-Alanine metabolism
Reyan73397.28848.2	hbr00520	Biosynthesis of amino acids
Reyan73397.28848.2	hbr00780	Ribosome
Reyan73397.28848.2	hbr04070	Fatty acid elongation
Reyan73397.28932.20	hbr00520	Biosynthesis of amino acids
Reyan73397.28932.20	hbr00780	Ribosome
Reyan73397.28954.5	hbr00603	Terpenoid backbone biosynthesis
Reyan73397.28954.5	hbr00280	Glyoxylate and dicarboxylate metabolism
Reyan73397.28954.5	hbr00785	Tryptophan metabolism
Reyan73397.28954.6	hbr04120	beta-Alanine metabolism
Reyan73397.28954.6	hbr04144	Ascorbate and aldarate metabolism
Reyan73397.28954.6	hbr00785	Tryptophan metabolism
Reyan73397.28954.6	hbr00640	Limonene and pinene degradation
Reyan73397.28954.6	hbr00072	Thiamine metabolism
Reyan73397.28954.6	hbr00966	Valine, leucine and isoleucine degradation
Reyan73397.28954.6	hbr00053	Lysine degradation
Reyan73397.28954.6	hbr00051	Histidine metabolism
Reyan73397.28984.1	hbr00780	Ribosome
Reyan73397.29006.1	hbr00603	Terpenoid backbone biosynthesis
Reyan73397.29006.1	hbr00943	Ubiquitin mediated proteolysis
Reyan73397.29006.1	hbr00906	Oxidative phosphorylation
Reyan73397.29006.1	hbr00780	Ribosome
Reyan73397.29006.1	hbr00904	Phagosome
Reyan73397.29006.1	hbr00650	Protein export
Reyan73397.29006.1	hbr03450	Proteasome
Reyan73397.29013.10	hbr00073	Protein processing in endoplasmic reticulum
Reyan73397.29013.10	hbr00943	Ubiquitin mediated proteolysis
Reyan73397.29013.10	hbr00906	Oxidative phosphorylation
Reyan73397.29013.10	hbr00780	Ribosome
Reyan73397.29013.10	hbr00904	Phagosome
Reyan73397.29013.10	hbr00650	Protein export
Reyan73397.29013.10	hbr00430	SNARE interactions in vesicular transport
Reyan73397.29013.10	hbr00280	Glyoxylate and dicarboxylate metabolism
Reyan73397.29013.10	hbr00340	Spliceosome
Reyan73397.29013.10	hbr00860	Isoflavonoid biosynthesis
Reyan73397.29023.2	hbr03050	Glycosphingolipid biosynthesis - ganglio series
Reyan73397.29023.2	hbr00906	Oxidative phosphorylation
Reyan73397.29023.2	hbr00904	Phagosome
Reyan73397.29023.2	hbr00340	Spliceosome
Reyan73397.29023.2	hbr00941	Other glycan degradation
Reyan73397.29023.2	hbr00460	Glycosaminoglycan degradation
Reyan73397.29025.4	hbr00603	Terpenoid backbone biosynthesis
Reyan73397.29025.4	hbr04016	Biosynthesis of secondary metabolites
Reyan73397.29025.4	hbr00261	Steroid biosynthesis
Reyan73397.29068.1	hbr00603	Terpenoid backbone biosynthesis
Reyan73397.29068.1	hbr00904	Phagosome
Reyan73397.29068.1	hbr00785	Tryptophan metabolism
Reyan73397.29068.1	hbr00640	Limonene and pinene degradation
Reyan73397.29146.2	hbr00340	Spliceosome
Reyan73397.29165.8	hbr00603	Terpenoid backbone biosynthesis
Reyan73397.2920.1	hbr00780	Ribosome
Reyan73397.29203.1	hbr00780	Ribosome
Reyan73397.29204.1	hbr00780	Ribosome
Reyan73397.29205.1	hbr04626	Base excision repair
Reyan73397.29205.1	hbr00561	Carbon metabolism
Reyan73397.29205.1	hbr00780	Ribosome
Reyan73397.2922.1	hbr00780	Ribosome
Reyan73397.29221.1	hbr00960	Phenylpropanoid biosynthesis
Reyan73397.29221.1	hbr01212	Cyanoamino acid metabolism
Reyan73397.29221.1	hbr00040	Carotenoid biosynthesis
Reyan73397.29228.1	hbr04933	Plant hormone signal transduction
Reyan73397.29228.1	hbr00020	Lipoic acid metabolism
Reyan73397.29271.1	hbr00620	Circadian rhythm - plant
Reyan73397.29271.1	hbr00562	Cysteine and methionine metabolism
Reyan73397.29271.1	hbr00300	Ribosome biogenesis in eukaryotes
Reyan73397.29271.1	hbr00520	Biosynthesis of amino acids
Reyan73397.293.1	hbr00073	Protein processing in endoplasmic reticulum
Reyan73397.293.1	hbr00943	Ubiquitin mediated proteolysis
Reyan73397.293.1	hbr00906	Oxidative phosphorylation
Reyan73397.293.1	hbr00900	Endocytosis
Reyan73397.293.1	hbr00904	Phagosome
Reyan73397.293.1	hbr00650	Protein export
Reyan73397.293.1	hbr00430	SNARE interactions in vesicular transport
Reyan73397.29377.1	hbr00380	Mismatch repair
Reyan73397.29377.1	hbr00943	Ubiquitin mediated proteolysis
Reyan73397.29377.1	hbr03020	Other types of O-glycan biosynthesis
Reyan73397.29377.1	hbr03030	Glycerophospholipid metabolism
Reyan73397.29424.2	hbr00531	Plant-pathogen interaction
Reyan73397.29424.2	hbr00071	Metabolic pathways
Reyan73397.29424.2	hbr04075	Alanine, aspartate and glutamate metabolism
Reyan73397.29424.2	hbr00563	Nitrogen metabolism
Reyan73397.29424.2	hbr00520	Biosynthesis of amino acids
Reyan73397.29424.2	hbr03020	Other types of O-glycan biosynthesis
Reyan73397.29424.2	hbr00220	MAPK signaling pathway - plant
Reyan73397.29424.2	hbr04136	Glycerolipid metabolism
Reyan73397.29459.8	hbr00561	Carbon metabolism
Reyan73397.29459.8	hbr00904	Phagosome
Reyan73397.29459.8	hbr00280	Glyoxylate and dicarboxylate metabolism
Reyan73397.29459.8	hbr00340	Spliceosome
Reyan73397.29459.8	hbr00730	Peroxisome
Reyan73397.29496.1	hbr00603	Terpenoid backbone biosynthesis
Reyan73397.29502.1	hbr00603	Terpenoid backbone biosynthesis
Reyan73397.29502.1	hbr00071	Metabolic pathways
Reyan73397.29502.1	hbr00960	Phenylpropanoid biosynthesis
Reyan73397.29502.1	hbr00511	Phenylalanine metabolism
Reyan73397.29502.1	hbr04016	Biosynthesis of secondary metabolites
Reyan73397.29502.1	hbr00785	Tryptophan metabolism
Reyan73397.29502.1	hbr04933	Plant hormone signal transduction
Reyan73397.29502.3	hbr00960	Phenylpropanoid biosynthesis
Reyan73397.29721.1	hbr00450	RNA polymerase
Reyan73397.29721.3	hbr00780	Ribosome
Reyan73397.2978.5	hbr00780	Ribosome
Reyan73397.29817.8	hbr00561	Carbon metabolism
Reyan73397.29817.8	hbr00071	Metabolic pathways
Reyan73397.29817.8	hbr00062	Photosynthesis - antenna proteins
Reyan73397.29817.8	hbr00780	Ribosome
Reyan73397.29817.8	hbr04070	Fatty acid elongation
Reyan73397.29817.8	hbr00790	Photosynthesis
Reyan73397.29817.8	hbr00750	Purine metabolism
Reyan73397.29817.8	hbr00280	Glyoxylate and dicarboxylate metabolism
Reyan73397.29817.8	hbr00909	Porphyrin and chlorophyll metabolism
Reyan73397.29833.1	hbr04070	Fatty acid elongation
Reyan73397.29833.1	hbr00100	N-Glycan biosynthesis
Reyan73397.29833.1	hbr00330	Fatty acid metabolism
Reyan73397.29833.1	hbr03020	Other types of O-glycan biosynthesis
Reyan73397.29837.4	hbr00780	Ribosome
Reyan73397.29837.4	hbr01212	Cyanoamino acid metabolism
Reyan73397.29872.2	hbr00603	Terpenoid backbone biosynthesis
Reyan73397.29943.1	hbr00073	Protein processing in endoplasmic reticulum
Reyan73397.29943.1	hbr00780	Ribosome
Reyan73397.29980.10	hbr00780	Ribosome
Reyan73397.29980.3	hbr00603	Terpenoid backbone biosynthesis
Reyan73397.29980.3	hbr04070	Fatty acid elongation
Reyan73397.29980.3	hbr00790	Photosynthesis
Reyan73397.30017.1	hbr00790	Photosynthesis
Reyan73397.30098.8	hbr00603	Terpenoid backbone biosynthesis
Reyan73397.30098.8	hbr00780	Ribosome
Reyan73397.30111.1	hbr00073	Protein processing in endoplasmic reticulum
Reyan73397.30111.1	hbr00520	Biosynthesis of amino acids
Reyan73397.30111.1	hbr00062	Photosynthesis - antenna proteins
Reyan73397.30111.1	hbr00780	Ribosome
Reyan73397.30111.2	hbr00520	Biosynthesis of amino acids
Reyan73397.30111.2	hbr00062	Photosynthesis - antenna proteins
Reyan73397.30111.2	hbr00780	Ribosome
Reyan73397.30111.2	hbr00220	MAPK signaling pathway - plant
Reyan73397.30116.1	hbr00780	Ribosome
Reyan73397.30274.1	hbr00562	Cysteine and methionine metabolism
Reyan73397.30274.1	hbr00943	Ubiquitin mediated proteolysis
Reyan73397.30274.1	hbr00130	Lysine biosynthesis
Reyan73397.30274.1	hbr00592	Monobactam biosynthesis
Reyan73397.30275.3	hbr00561	Carbon metabolism
Reyan73397.30275.3	hbr00520	Biosynthesis of amino acids
Reyan73397.30275.3	hbr00780	Ribosome
Reyan73397.30305.12	hbr00073	Protein processing in endoplasmic reticulum
Reyan73397.30305.12	hbr00943	Ubiquitin mediated proteolysis
Reyan73397.30305.12	hbr00906	Oxidative phosphorylation
Reyan73397.30305.12	hbr00780	Ribosome
Reyan73397.30305.12	hbr00900	Endocytosis
Reyan73397.30305.12	hbr00904	Phagosome
Reyan73397.30305.12	hbr00650	Protein export
Reyan73397.30305.12	hbr00430	SNARE interactions in vesicular transport
Reyan73397.30305.12	hbr00340	Spliceosome
Reyan73397.30337.1	hbr00780	Ribosome
Reyan73397.30337.1	hbr00430	SNARE interactions in vesicular transport
Reyan73397.30337.1	hbr00450	RNA polymerase
Reyan73397.30428.1	hbr00620	Circadian rhythm - plant
Reyan73397.30428.1	hbr00562	Cysteine and methionine metabolism
Reyan73397.30428.1	hbr00300	Ribosome biogenesis in eukaryotes
Reyan73397.30428.1	hbr00520	Biosynthesis of amino acids
Reyan73397.30428.1	hbr00511	Phenylalanine metabolism
Reyan73397.30428.1	hbr03013	Arginine biosynthesis
Reyan73397.30428.1	hbr00440	Tropane, piperidine and pyridine alkaloid biosynthesis
Reyan73397.30428.1	hbr00195	Isoquinoline alkaloid biosynthesis
Reyan73397.30428.1	hbr00903	Tyrosine metabolism
Reyan73397.30432.1	hbr00073	Protein processing in endoplasmic reticulum
Reyan73397.30432.1	hbr00943	Ubiquitin mediated proteolysis
Reyan73397.30432.1	hbr00906	Oxidative phosphorylation
Reyan73397.30432.1	hbr00780	Ribosome
Reyan73397.30432.1	hbr00900	Endocytosis
Reyan73397.30432.1	hbr00904	Phagosome
Reyan73397.30432.1	hbr00650	Protein export
Reyan73397.30432.1	hbr00430	SNARE interactions in vesicular transport
Reyan73397.30432.1	hbr00945	RNA degradation
Reyan73397.30432.1	hbr03450	Proteasome
Reyan73397.30432.1	hbr00340	Spliceosome
Reyan73397.30440.1	hbr04933	Plant hormone signal transduction
Reyan73397.30440.1	hbr01230	Aminoacyl-tRNA biosynthesis
Reyan73397.30440.1	hbr00909	Porphyrin and chlorophyll metabolism
Reyan73397.30482.1	hbr00562	Cysteine and methionine metabolism
Reyan73397.30482.1	hbr00300	Ribosome biogenesis in eukaryotes
Reyan73397.30550.1	hbr00603	Terpenoid backbone biosynthesis
Reyan73397.30550.1	hbr04016	Biosynthesis of secondary metabolites
Reyan73397.30550.1	hbr00590	Synthesis and degradation of ketone bodies
Reyan73397.30565.11	hbr00062	Photosynthesis - antenna proteins
Reyan73397.30565.11	hbr00780	Ribosome
Reyan73397.30565.12	hbr00300	Ribosome biogenesis in eukaryotes
Reyan73397.30565.24	hbr00561	Carbon metabolism
Reyan73397.30565.24	hbr00520	Biosynthesis of amino acids
Reyan73397.30565.24	hbr00780	Ribosome
Reyan73397.30565.24	hbr04070	Fatty acid elongation
Reyan73397.30565.7	hbr00908	Pyrimidine metabolism
Reyan73397.30565.7	hbr04016	Biosynthesis of secondary metabolites
Reyan73397.30565.7	hbr00750	Purine metabolism
Reyan73397.30565.7	hbr03430	Nicotinate and nicotinamide metabolism
Reyan73397.30565.7	hbr00640	Limonene and pinene degradation
Reyan73397.30565.7	hbr00053	Lysine degradation
Reyan73397.30597.1	hbr00071	Metabolic pathways
Reyan73397.30597.1	hbr00062	Photosynthesis - antenna proteins
Reyan73397.30597.1	hbr00780	Ribosome
Reyan73397.30597.1	hbr04070	Fatty acid elongation
Reyan73397.30597.1	hbr00790	Photosynthesis
Reyan73397.30597.1	hbr00280	Glyoxylate and dicarboxylate metabolism
Reyan73397.30597.2	hbr00071	Metabolic pathways
Reyan73397.30597.2	hbr00062	Photosynthesis - antenna proteins
Reyan73397.30597.2	hbr00780	Ribosome
Reyan73397.30597.2	hbr04070	Fatty acid elongation
Reyan73397.30597.2	hbr00790	Photosynthesis
Reyan73397.30597.2	hbr00280	Glyoxylate and dicarboxylate metabolism
Reyan73397.3060.2	hbr00562	Cysteine and methionine metabolism
Reyan73397.3060.2	hbr00300	Ribosome biogenesis in eukaryotes
Reyan73397.30626.1	hbr00300	Ribosome biogenesis in eukaryotes
Reyan73397.30626.1	hbr00910	Nucleotide excision repair
Reyan73397.30661.2	hbr00010	Biosynthesis of unsaturated fatty acids
Reyan73397.30661.2	hbr00941	Other glycan degradation
Reyan73397.3067.1	hbr00565	Phosphatidylinositol signaling system
Reyan73397.3070.10	hbr00071	Metabolic pathways
Reyan73397.3070.10	hbr04016	Biosynthesis of secondary metabolites
Reyan73397.3070.10	hbr00061	Glycolysis / Gluconeogenesis
Reyan73397.3070.10	hbr00400	Glutathione metabolism
Reyan73397.3070.10	hbr00190	Biosynthesis of secondary metabolites - other antibiotics
Reyan73397.3071.1	hbr00562	Cysteine and methionine metabolism
Reyan73397.3071.1	hbr00300	Ribosome biogenesis in eukaryotes
Reyan73397.3071.1	hbr00380	Mismatch repair
Reyan73397.3071.1	hbr00195	Isoquinoline alkaloid biosynthesis
Reyan73397.30762.1	hbr00071	Metabolic pathways
[truncated: 2,620 more rows]
